# Supplementary material for: Phylogenetic treatment and taxonomic revision of the trapdoor spider genus Aptostichus Simon (Araneae, Mygalomorphae, Euctenizidae)
Source: Zookeys. 2012 Dec 19;(252):1–209. doi: 10.3897/zookeys.252.3588 (PMC3560839; doi:10.3897/zookeys.252.3588)
Supplement: XML Treatment for Apomastinae [file zookeys.252.3588-treatment2.xml]

<!DOCTYPE tp:taxon-treatment
  PUBLIC "-//TaxonX//DTD Taxonomic Treatment Publishing DTD v0 20100105//EN" "tax-treatment-NSO.dtd">
<tp:taxon-treatment xmlns:tp="http://www.plazi.org/taxpub"><tp:treatment-meta><mixed-citation publication-type="journal"><person-group><name><surname>Bond</surname><given-names>Jason E.</given-names></name></person-group><article-title>Phylogenetic treatment and taxonomic revision of the trapdoor spider genus 
                    <italic>Aptostichus</italic> Simon (Araneae, Mygalomorphae, Euctenizidae)
                </article-title><source>Zookeys</source><day>19</day><month>12</month><year>2012</year><volume>2012</volume><issue>252</issue><fpage>1</fpage><lpage>209</lpage><pub-id pub-id-type="doi">10.3897/zookeys.252.3588</pub-id></mixed-citation></tp:treatment-meta><tp:nomenclature><label>Subfamily</label><tp:taxon-name>
                        <tp:taxon-name-part taxon-name-part-type="genus">Apomastinae</tp:taxon-name-part>
                    <object-id xmlns:xlink="http://www.w3.org/1999/xlink" xlink:type="simple">urn:lsid:zoobank.org:act:5C533E5D-0359-45F8-B37E-3BA34CC66303</object-id>
								</tp:taxon-name><tp:taxon-authority>Bond &amp; Hedin</tp:taxon-authority><tp:taxon-status xmlns:xlink="http://www.w3.org/1999/xlink" xlink:type="simple">subfam. n.</tp:taxon-status></tp:nomenclature><tp:treatment-sec sec-type="Type genus"><title>Type genus.</title><p><italic><tp:taxon-name>Apomastus</tp:taxon-name></italic> Bond &amp; Opell, 2002</p></tp:treatment-sec><tp:treatment-sec sec-type="Note"><title>Note.</title><p>Defined as a euctenizid subfamily comprising the genera <italic><tp:taxon-name>Myrmekiaphila</tp:taxon-name></italic>, <italic><tp:taxon-name>Apomastus</tp:taxon-name></italic>, and <italic><tp:taxon-name>Aptostichus</tp:taxon-name></italic> in <xref ref-type="bibr" rid="B6">Bond et al. (2012b)</xref>, the new designation, despite considerable phylogenetic support was dismissed as a nomen nudum in an online catalog (Platnick 2012) due to the absence of a formal diagnosis. To correct this oversight, I formally diagnose below the newsubfamily <tp:taxon-name>Apomastinae</tp:taxon-name> and again provide a list of included genera. As was originally intended, authorship is to be attributed to Bond and Hedin.</p></tp:treatment-sec><tp:treatment-sec sec-type="Diagnosis"><title>Diagnosis.</title><p><tp:taxon-name>Apomastinae</tp:taxon-name>, a lineage defined in extensive phylogenetic analyses that include multiple lines of evidence that comprises genes and morphology (<xref ref-type="bibr" rid="B5">Bond and Hedin 2006</xref>; <xref ref-type="bibr" rid="B6">Bond et al. 2012b</xref>) can be morphologically distinguished from all other euctenizids by having a patch of endite cuspules that is restricted to the proximal inner margin (<xref ref-type="fig" rid="F10">Fig. 38</xref>; rather than being uniformly distributed across the endite face, see Stockman and Bond 2008, fig. 10) and by having two distinct posterior median spinneret spigot types (as opposed to a single type, <xref ref-type="bibr" rid="B60">Stockman and Bond 2008</xref>, <xref ref-type="fig" rid="F5">fig. 24</xref>).</p><fig id="F10" position="float" orientation="portrait"><label>Figures 31–38.</label><caption><p>Standard light microscopy views of female an <italic><tp:taxon-name>Aptostichus simus</tp:taxon-name></italic> specimen (MY3432). <bold>31 </bold>side view <bold>32</bold> ventral view, sternum <bold>33</bold> dorsal view, carapace <bold>34–35</bold> eye group, dorsal and lateral views <bold>36</bold> leg I prolateral view <bold>37</bold> leg IV retrolateral view <bold>38</bold> palpal endite.</p></caption><graphic xmlns:xlink="http://www.w3.org/1999/xlink" xlink:href="ZooKeys-252-001-g010.jpg" position="float" orientation="portrait" xlink:type="simple"/></fig></tp:treatment-sec><tp:treatment-sec sec-type="Included genera"><title>Included genera.</title><p><italic><tp:taxon-name>Myrmekiaphila</tp:taxon-name></italic> Atkinson, 1886</p><p><italic><tp:taxon-name>Aptostichus</tp:taxon-name></italic> Simon, 1891</p><p><italic><tp:taxon-name>Apomastus</tp:taxon-name></italic> Bond and Opell, 2002</p></tp:treatment-sec><tp:treatment-sec><!--Section generated to contain objects referenced in tp:taxon-treatment.--><fig id="F5" position="float" orientation="portrait"><label>Figures 21–24.</label><caption><p>Box plots for quantitative measurements used in phylogenetic analysis and species diagnosis; ratios are given in values multiplied by 100 (y-axis); characters states are indicated above and below horizontal line bisecting graph; species abbreviations (x-axis) defined in Table 1. <bold>21</bold> leg I metatarsus length to femur length <bold>22</bold> leg I tarsus length to femur length <bold>23</bold> male palpal tibia width to length <bold>24  </bold>palpal tibia length to carapace length.</p></caption><graphic xmlns:xlink="http://www.w3.org/1999/xlink" xlink:href="ZooKeys-252-001-g005.jpg" position="float" orientation="portrait" xlink:type="simple"/></fig></tp:treatment-sec><ref-list><ref id="B6"><mixed-citation xmlns:xlink="http://www.w3.org/1999/xlink" xlink:type="simple"><person-group><name name-style="western"><surname>Bond</surname><given-names>JE</given-names></name><name name-style="western"><surname>Hendrixson</surname><given-names>BE</given-names></name><name name-style="western"><surname>Hamilton</surname><given-names>CA</given-names></name><name name-style="western"><surname>Hedin</surname><given-names>M</given-names></name></person-group> (<year>2012b</year>)<source> A Reconsideration of the Classification of the Spider Infraorder Mygalomorphae (Arachnida: Araneae) Based on Three Nuclear Genes and Morphology. PLoS ONE 7(6): e38753. </source>doi: <ext-link ext-link-type="uri" xlink:href="http://dx.doi.org/10.1371/journal.pone.0038753" xlink:type="simple">10.1371/journal.pone.0038753</ext-link></mixed-citation></ref><ref id="B5"><mixed-citation xmlns:xlink="http://www.w3.org/1999/xlink" xlink:type="simple"><person-group><name name-style="western"><surname>Bond</surname><given-names>JE</given-names></name><name name-style="western"><surname>Hedin</surname><given-names>MC</given-names></name></person-group> (<year>2006</year>)<article-title> A total evidence assessment of the phylogeny of the diverse North American trapdoor spider subfamily Euctenizinae (Araneae, Mygalomorphae, Cyrtaucheniidae).</article-title><source>Molecular Phylogenetics and Evolution </source><volume>41</volume>: <fpage>70</fpage>-<lpage>85</lpage>. doi: <ext-link ext-link-type="uri" xlink:href="http://dx.doi.org/10.1016/j.ympev.2006.04.026" xlink:type="simple">10.1016/j.ympev.2006.04.026</ext-link></mixed-citation></ref><ref id="B60"><mixed-citation xmlns:xlink="http://www.w3.org/1999/xlink" xlink:type="simple"><person-group><name name-style="western"><surname>Stockman</surname><given-names>AK</given-names></name><name name-style="western"><surname>Bond</surname><given-names>JE</given-names></name></person-group> (<year>2008</year>)<source> A taxonomic review of the trapdoor spider genus <italic>Promyrmekiaphila</italic> Schenkel (Araneae, Mygalomorphae, Cyrtaucheniidae, Euctenizinae). Zootaxa: 25–41.</source></mixed-citation></ref></ref-list></tp:taxon-treatment>
