# Supplementary material for: Phylogenetic treatment and taxonomic revision of the trapdoor spider genus Aptostichus Simon (Araneae, Mygalomorphae, Euctenizidae)
Source: Zookeys. 2012 Dec 19;(252):1–209. doi: 10.3897/zookeys.252.3588 (PMC3560839; doi:10.3897/zookeys.252.3588)
Supplement: XML Treatment for Aptostichus [file zookeys.252.3588-treatment3.xml]

<!DOCTYPE tp:taxon-treatment
  PUBLIC "-//TaxonX//DTD Taxonomic Treatment Publishing DTD v0 20100105//EN" "tax-treatment-NSO.dtd">
<tp:taxon-treatment xmlns:tp="http://www.plazi.org/taxpub"><tp:treatment-meta><mixed-citation publication-type="journal"><person-group><name><surname>Bond</surname><given-names>Jason E.</given-names></name></person-group><article-title>Phylogenetic treatment and taxonomic revision of the trapdoor spider genus 
                    <italic>Aptostichus</italic> Simon (Araneae, Mygalomorphae, Euctenizidae)
                </article-title><source>Zookeys</source><day>19</day><month>12</month><year>2012</year><volume>2012</volume><issue>252</issue><fpage>1</fpage><lpage>209</lpage><pub-id pub-id-type="doi">10.3897/zookeys.252.3588</pub-id></mixed-citation></tp:treatment-meta><tp:nomenclature><label>Genus</label><tp:taxon-name>
                        <tp:taxon-name-part taxon-name-part-type="genus">Aptostichus</tp:taxon-name-part>
                    <object-id xmlns:xlink="http://www.w3.org/1999/xlink" xlink:type="simple">urn:lsid:zoobank.org:act:4AE50840-DF3D-4EF9-B7F9-5E12286E4FB2</object-id>
								<object-id xmlns:xlink="http://www.w3.org/1999/xlink" xlink:type="simple">http://species-id.net/wiki/Aptostichus</object-id>
								</tp:taxon-name><tp:taxon-authority>Simon, 1891</tp:taxon-authority><xref ref-type="fig" rid="F10">Figs 31</xref><xref ref-type="fig" rid="F11"/><xref ref-type="fig" rid="F12"/><xref ref-type="fig" rid="F13">–68</xref><xref ref-type="fig" rid="F14">Map 1</xref><tp:nomenclature-citation-list><tp:nomenclature-citation><tp:taxon-name>Aptostichus</tp:taxon-name><comment> Simon, 1891: 317 (type species by monotypy <italic><tp:taxon-name>Aptostichus atomarius</tp:taxon-name></italic> female lectotype from CA, San Bernardino; specimen AR4263 in MNHP, examined).–E. <xref ref-type="bibr" rid="B54">Simon 1892</xref>: 108.–E. <xref ref-type="bibr" rid="B55">Simon 1903</xref>: 901.–P. <xref ref-type="bibr" rid="B56">Smith 1908</xref>: 220–221–Bond &amp; Opell 2002.</comment></tp:nomenclature-citation><tp:nomenclature-citation><tp:taxon-name>Actinoxia</tp:taxon-name><comment> Simon, 1891: 318 (type species by monotypy <italic><tp:taxon-name>Actinoxia versicolor</tp:taxon-name></italic> Simon juvenile holotype in MNHP, examined).–E. <xref ref-type="bibr" rid="B54">Simon 1892</xref>: 109. P. <xref ref-type="bibr" rid="B56">Smith 1908</xref>: 214 (Smith considered <italic><tp:taxon-name>Actinoxia</tp:taxon-name></italic> to be a junior synonym of <italic><tp:taxon-name>Entychides</tp:taxon-name></italic> Simon).–R. <xref ref-type="bibr" rid="B14">Chamberlin 1937</xref>: 9.–Synonymized by Bond &amp; Opell 2002: 518.</comment></tp:nomenclature-citation><tp:nomenclature-citation><tp:taxon-name>Nemesoides</tp:taxon-name><comment> Chamberlin, 1919: 1–2 (<italic><tp:taxon-name>Nemesoides hespera</tp:taxon-name></italic> Chamberlin female holotype in MCZ, examined).–Synonymized by Bond &amp; Opell 2002: 518.</comment></tp:nomenclature-citation></tp:nomenclature-citation-list></tp:nomenclature><tp:treatment-sec sec-type="Diagnosis"><title>Diagnosis.</title><p>Males of this genus can be recognized by the presence of three or more spines on the distal most surface of the palpal cymbium (<xref ref-type="fig" rid="F11">Figs 49</xref>, <xref ref-type="fig" rid="F12">56</xref>, <xref ref-type="fig" rid="F13">68</xref>) and a number of large, very thick spines on the distal-prolateral aspect of tibia I (<xref ref-type="fig" rid="F11">Figs 48</xref>, <xref ref-type="fig" rid="F12">55</xref>). Tibia I spines are more offset proximally in the <italic><tp:taxon-name>Simus</tp:taxon-name></italic> and <italic><tp:taxon-name>Sierra</tp:taxon-name></italic> group species (<xref ref-type="fig" rid="F12">Fig. 55</xref>). <italic><tp:taxon-name>Entychides</tp:taxon-name></italic> males have similar spination, however their spines are borne on a low apophysis whereas those of <italic><tp:taxon-name>Aptostichus</tp:taxon-name></italic> are not (<xref ref-type="bibr" rid="B8">Bond and Opell 2002</xref>). <italic><tp:taxon-name>Aptostichus</tp:taxon-name></italic> females have cuspules on both the labium and palpal endites; labial cuspules are generally few and/or restricted to the inner margins of the endites (<xref ref-type="fig" rid="F10">Figs 38</xref>, <xref ref-type="fig" rid="F11">39</xref>). This condition is similar to that for <italic><tp:taxon-name>Apomastus</tp:taxon-name></italic>, however <italic><tp:taxon-name>Apomastus</tp:taxon-name></italic> species appear to lack labial cuspules and the distinctive <italic><tp:taxon-name>Aptostichus</tp:taxon-name></italic> abdominal coloration, which consists of a mottled chevron pattern (<xref ref-type="fig" rid="F12">Fig. 51</xref>).</p></tp:treatment-sec><tp:treatment-sec sec-type="General description"><title>General description.</title><p>Small to medium sized trapdoor spiders. Cephalothorax longer than wide, sloping posteriorly, moderate pubescence in most species (<xref ref-type="fig" rid="F10">Figs 31</xref>, <xref ref-type="fig" rid="F12">54</xref>). Carapace sclerotization equal across its length. Thoracic groove intermediate to wide, procurved or straight (<xref ref-type="fig" rid="F10">Fig. 33</xref>) and deep. In some males the thoracic groove is transverse or recurved (<xref ref-type="fig" rid="F12">Fig. 51</xref>). Carapace of males fringed in stout black setae (<xref ref-type="fig" rid="F12">Fig. 53</xref>). Eyes on a low tubercle (<xref ref-type="fig" rid="F10">Fig. 35</xref>). AME and PME subequal diameter, except in a few species, particularly in some <italic><tp:taxon-name>Simus</tp:taxon-name></italic> group species where the PME diameter is noticeably less than that of AME. PME row slightly procurved or straight, AME row slightly recurved (<xref ref-type="fig" rid="F10">Fig. 34</xref>). Caput moderately high (<xref ref-type="fig" rid="F10">Fig. 31</xref>). Carapace of ethanol preserved specimens appears orangish-yellow. The coloration of living spiders tends to be a darker brown, however there is considerable variation in the intensity of coloration. Male coloration in most specimens is dark reddish-brown. Female and male abdominal coloration very distinctive consisting of light brown or gray background with a dark mottled chevron like pattern (<xref ref-type="fig" rid="F12">Fig. 51</xref>). This pattern is less distinctive in <italic><tp:taxon-name>Aptostichus simus</tp:taxon-name></italic>, closely related species and is reduced in most desert-adapted species.</p><!--PageBreak--><p>Sternum wider posteriorly, sometimes wider than in other euctenizids, tapering anteriorly (<xref ref-type="fig" rid="F10">Figs 32</xref>, <xref ref-type="fig" rid="F12">52</xref>). Posterior sigilla large and positioned mid-posteriorly in most species (<xref ref-type="fig" rid="F10">Fig. 32</xref>), in some species contiguous (e.g., <italic><tp:taxon-name>Aptostichus hesperus</tp:taxon-name></italic>). Anterior margin of sigilla has a rounded margin. Palpal endites longer than wide often with only a few cuspules, which are restricted to the posterior margin, except in <italic><tp:taxon-name>Aptostichus simus</tp:taxon-name></italic> that has many cuspules arranged in a characteristic pattern (<xref ref-type="fig" rid="F10">Figs 38</xref><xref ref-type="fig" rid="F11">–39</xref>). Labium wider than long, with a few, to a moderate number of cuspules (<xref ref-type="fig" rid="F10">Fig. 32</xref>). Chelicerae dark brown. Rastellum consists of numerous spines not borne on a distinctive mound (<xref ref-type="fig" rid="F13">Fig. 57</xref>). Fangs long and slender. Cheliceral furrow promargin with row of very large teeth. Retromarginal row consists of a patch of denticles.</p><p>Apical PLS article short, digitiform (<xref ref-type="fig" rid="F13">Fig. 64</xref>). Spinnerets mostly with pumpkiniform spigots with several articulated spigots interspersed on apical and median articles<!--PageBreak--> of PLS and the PMS (<xref ref-type="fig" rid="F13">Fig. 65</xref>). Two to three large, articulated spigots on apical most aspect of the PLS. PMS article robust. See <xref ref-type="bibr" rid="B8">Bond and Opell (2002)</xref> for more detailed descriptions of these spigot types.</p><!--PageBreak--><p>Anterior leg articles slender relative to posterior. Tarsi short and robust (<xref ref-type="fig" rid="F10">Fig. 36</xref>). Female scopulae long, dense, asymmetrical, extending full length of tarsus, no further than the metatarsus (<xref ref-type="fig" rid="F10">Figs 36</xref>, <xref ref-type="fig" rid="F11">44</xref>, <xref ref-type="fig" rid="F13">60</xref>). Scopulae extend no further than the tarsus of the pedipalp. Posterior legs lack distinct scopulae. Pedipalp claw with a few (<xref ref-type="fig" rid="F11">Fig. 40</xref>) to many teeth (<xref ref-type="fig" rid="F13">Fig. 58</xref>). Male tarsi I and II with short sparse scopulae that are restricted to the ventral surface. In some species male tarsi are slightly bent, elongate and pseudosegmented (e.g., <italic><tp:taxon-name>Aptostichus simus</tp:taxon-name></italic>). Basal palpal tooth and STC I–IV basal tooth elongate and positioned<!--PageBreak--> on the median keel but not bifid (<xref ref-type="fig" rid="F11">Figs 41</xref>, <xref ref-type="fig" rid="F13">59</xref>, <xref ref-type="fig" rid="F13">61</xref>). STC IV with 5 or more teeth (<xref ref-type="fig" rid="F13">Fig. 61</xref>). Female anterior legs with very few ventral spines (<xref ref-type="fig" rid="F10">Fig. 36</xref>). Prolateral surface of female patella III covered in numerous thick spines. Distal ventral aspect of tarsus IV with <!--PageBreak--><!--PageBreak-->short, sparse spine patch. Preening combs on distal most retrolateral surface of metatarsus IV (<xref ref-type="fig" rid="F10">Figs 37</xref>, <xref ref-type="fig" rid="F11">45</xref>, <xref ref-type="fig" rid="F13">62</xref>). Tarsal trichobothria arranged in a zigzag pattern with typical base (<xref ref-type="fig" rid="F11">Fig. 43</xref>); low tarsal organ with central pit (<xref ref-type="fig" rid="F11">Figs 42</xref>, <xref ref-type="fig" rid="F13">63</xref>). Spermathecae with an elongate base that forms a secondary spermathecal bulb in some species (<xref ref-type="fig" rid="F11">Figs 46, 47</xref>, <xref ref-type="fig" rid="F13">66, 67</xref>).</p><p>Male mating clasper morphology is distinctive. Articles of leg I bear a number of large, thickened spines positioned retrolaterally on the distal aspect of the tibia (<xref ref-type="fig" rid="F2">Fig. 55</xref>), except members of the <italic><tp:taxon-name>Sierra</tp:taxon-name></italic> and <italic><tp:taxon-name>Simus</tp:taxon-name></italic> species groups whose tibial spines are more concentrated proximally (<xref ref-type="fig" rid="F12">Fig. 55</xref>). In most species, metatarsus I with proximal ventral to prolateral excavation bordered distally by a low mound (<xref ref-type="fig" rid="F12">Fig. 55</xref>). Tibia I with 3-5 elongate spines distributed retrolaterally except in some species which have denser spine patches. Palpal cymbium with four or more dorsal spines (<xref ref-type="fig" rid="F11">Figs 49</xref>, <xref ref-type="fig" rid="F12">56</xref>, <xref ref-type="fig" rid="F13">68</xref>). Palpal bulb normal (<xref ref-type="fig" rid="F13">Fig. 68</xref>), embolus of some <italic><tp:taxon-name>Simus</tp:taxon-name></italic> group species with serrations (<xref ref-type="fig" rid="F11">Fig. 50</xref>). Palpal femur short with a dorsal row of thin spines, tibia short and robust in some species (e.g., <italic><tp:taxon-name>Aptostichus simus</tp:taxon-name></italic>) there is a distinctive prolateral spine patch on the palpal tibia.</p><fig id="F11" position="float" orientation="portrait"><label>Figures 39–50.</label><caption><p>Scanning electron micrographs of <italic><tp:taxon-name>Aptostichus simus</tp:taxon-name></italic> specimens (female AP097, <bold>39–47</bold>; male AP819, <bold>48–50</bold>). <bold>39</bold> palpal endite, arrow indicates cuspule pattern <bold>40</bold> left pedipalp claw, retrolateral aspect <bold>41</bold> leg I, tarsal claws, retrolateral aspect <bold>42</bold> leg I, tarsus, dorsal aspect, tarsal organ (arrow) <bold>43</bold> leg I, tarsus, dorsal aspect, trichobothrial base (arrow) <bold>44</bold> leg I, tarsal scopulae <bold>45</bold> leg IV, ventral junction of tarsus and metatarsus, preening comb <bold>46, 47</bold> cleared spermathecae and close up of left spermathecal lobe <bold>48</bold> leg I, retrolateral distal aspect of tibia <bold>49</bold> pedipalp, ventral aspect <bold>50</bold> serrated edge of palpal embolus.</p></caption><graphic xmlns:xlink="http://www.w3.org/1999/xlink" xlink:href="ZooKeys-252-001-g011.jpg" position="float" orientation="portrait" xlink:type="simple"/></fig><fig id="F12" position="float" orientation="portrait"><label>Figures 51–56.</label><caption><p>Standard light microscopy views of <italic><tp:taxon-name>Aptostichus atomarius</tp:taxon-name></italic> male specimens (<bold>51–54</bold> MY2979; <bold>55, 56</bold> AP357). <bold>51</bold> dorsal habitus view <bold>52</bold> ventral habitus view <bold>53</bold> carapace <bold>54</bold> lateral habitus view <bold>55</bold> leg I, retrolateral aspect <bold>56</bold> pedipalp, retrolateral aspect.</p></caption><graphic xmlns:xlink="http://www.w3.org/1999/xlink" xlink:href="ZooKeys-252-001-g012.jpg" position="float" orientation="portrait" xlink:type="simple"/></fig><fig id="F13" position="float" orientation="portrait"><label>Figures 57–68.</label><caption><p>Scanning electron micrographs of <italic><tp:taxon-name>Aptostichus atomarius</tp:taxon-name></italic> specimens (female MY3432, <bold>57–67</bold>; male MY2979 <bold>68</bold>). <bold>57</bold> left chelicerae, anterior ventral aspect <bold>58</bold> left pedipalp claw, retrolateral aspect <bold>59</bold> leg I, tarsal claw, retrolateral aspect <bold>60</bold> tarsal scopulae, leg I <bold>61</bold> leg IV tarsal claws, retrolateral aspect <bold>62</bold> leg IV preening comb, tarsus/metatarsus junction <bold>63</bold> leg I, tarsus, dorsal aspect, tarsal organ <bold>64 </bold>spinnerets <bold>65</bold> spinning field, distal aspect of PLS <bold>66, 67</bold> cleared spermathecae and close-up of left lobe <bold>68</bold> pedipalp, retrolateral aspect, arrow indicates position of spines on cymbium.</p></caption><graphic xmlns:xlink="http://www.w3.org/1999/xlink" xlink:href="ZooKeys-252-001-g013.jpg" position="float" orientation="portrait" xlink:type="simple"/></fig></tp:treatment-sec><tp:treatment-sec sec-type="Distribution"><title>Distribution.</title><p>Distributed primarily throughout the California Floristic Province with the greatest number of species known from Southern California; a few species are recorded from Nevada and Arizona (<xref ref-type="table" rid="T1">Table 1</xref>, <xref ref-type="fig" rid="F14">Map 1</xref>).</p><fig id="F14" position="float" orientation="portrait"><label>Map 1.</label><caption><p>Distribution of type localities for all known species of <italic><tp:taxon-name>Aptostichus</tp:taxon-name></italic>. Three letter identifiers are defined in Table 1; inset shows approximate scope of study area.</p></caption><graphic xmlns:xlink="http://www.w3.org/1999/xlink" xlink:href="ZooKeys-252-001-g014.jpg" position="float" orientation="portrait" xlink:type="simple"/></fig></tp:treatment-sec><tp:treatment-sec sec-type="Key to species groups and to males"><title>Key to species groups and to males</title><p><italic>Note</italic>. Like many mygalomorph taxa, species identification is a non-trivial task. These spiders generally lack distinctive somatic differences that render development of a key to females virtually impossible and a key to males difficult at best. Although, I have attempted to provide a key to male specimens, I would caution that it is far from perfect and thus suggest that the key be used in conjunction with careful examination of specimens, the species description, knowledge of from where the specimen was collected (many species are narrowly endemic), and molecular characters (if available). Generally speaking no single characteristic should be taken as definitive evidence of a species’ determination. Because species placed in the <italic><tp:taxon-name>Atomarius</tp:taxon-name></italic> Sibling Species Complex have been delineated on the basis of a combination of biogeographic, general somatic, ecological, and molecular characteristics, the provided key to these taxa relies heavily on data taken from the geographic location and habitat from which the specimen was collected.</p><table-wrap content-type="key" position="float" orientation="portrait"><table><tbody><tr><td rowspan="1" colspan="1">1</td><td rowspan="1" colspan="1">Mid - ventral apophysis of metatarsus I triangular (<xref ref-type="fig" rid="F13">Fig. 69</xref>), knob-like (<xref ref-type="fig" rid="F34">Fig. 128</xref>), or absent (<xref ref-type="fig" rid="F85">Fig. 333</xref>)</td><td rowspan="1" colspan="1">4</td></tr><tr><td rowspan="1" colspan="1">–</td><td rowspan="1" colspan="1">Mid - ventral apophysis of metatarsus I rectangular (<xref ref-type="fig" rid="F37">Fig. 147</xref>)</td><td rowspan="1" colspan="1"><italic><tp:taxon-name>Atomarius</tp:taxon-name></italic> species group, in part- 2</td></tr><tr><td rowspan="1" colspan="1">2</td><td rowspan="1" colspan="1">Tibia I retrolateral spine(s) arranged along the distal most retrolateral aspect of the article (<xref ref-type="fig" rid="F37">Fig. 147</xref>)</td><td rowspan="1" colspan="1">3</td></tr><tr><td rowspan="1" colspan="1">–</td><td rowspan="1" colspan="1">Tibia I retrolateral spines slightly behind (proximal) the distal most aspect of the article (<xref ref-type="fig" rid="F43">Fig. 165</xref>)</td><td rowspan="1" colspan="1"><italic><tp:taxon-name>Aptostichus isabella</tp:taxon-name></italic></td></tr><tr><td rowspan="1" colspan="1">3</td><td rowspan="1" colspan="1">TSrd &gt; 4</td><td rowspan="1" colspan="1"><italic><tp:taxon-name>Aptostichus cabrillo</tp:taxon-name></italic></td></tr><tr><td rowspan="1" colspan="1">–</td><td rowspan="1" colspan="1">TSrd≤ 3</td><td rowspan="1" colspan="1"><italic><tp:taxon-name>Aptostichus icenoglei</tp:taxon-name></italic></td><!--PageBreak--></tr><tr><td rowspan="1" colspan="1">4</td><td rowspan="1" colspan="1">Tibia I spines arranged along the distal most retrolateral aspect of the article, and/or with prolateral spines arranged in one or two rows along the prolateral surface of tibia I (<xref ref-type="fig" rid="F15">Fig. 69</xref>)</td><td rowspan="1" colspan="1">16</td></tr><tr><td rowspan="1" colspan="1">–</td><td rowspan="1" colspan="1">Tibia I spines absent along the most distal retrolateral aspect with the prolateral spines not arranged in such a fashion (<xref ref-type="fig" rid="F68">Fig. 275</xref>)</td><td rowspan="1" colspan="1">5</td></tr><tr><td rowspan="1" colspan="1">–</td><td rowspan="1" colspan="1">Tibia I spines slightly behind (proximal) the distal most retrolateral aspect of the article, prolateral spines arranged in a single row along the medial prolateral surface of tibia I. Numerous distal tibia I spines (TSrd) offset slightly proximal from the distal margin (<xref ref-type="fig" rid="F45">Fig. 175</xref>)</td><td rowspan="1" colspan="1"><italic><tp:taxon-name>Aptostichus barackobamai</tp:taxon-name></italic></td></tr><tr><td rowspan="1" colspan="1">5</td><td rowspan="1" colspan="1">Palpal endites lack cuspules, PTw/PTl &gt; 0.5, palpal tibia spines short and prolaterally positioned, embolus short, thick and appears to be compressed in the dorsal/ventral plane (<xref ref-type="fig" rid="F72">Figs 277, 278</xref>)</td><td rowspan="1" colspan="1"><italic><tp:taxon-name>Simus</tp:taxon-name></italic> species groups- 6</td></tr><tr><td rowspan="1" colspan="1">–</td><td rowspan="1" colspan="1">Palpal endites with cuspules, PTw/PTl &lt; 0.5, palpal tibia spines long and ventrally positioned, palpal tibia with very distinct megaspines on the mid - retrolateral region, embolus thin (<xref ref-type="fig" rid="F87">Figs 339, 341</xref>)</td><td rowspan="1" colspan="1"><italic><tp:taxon-name>Sierra</tp:taxon-name></italic> species group- 13</td></tr><tr><td rowspan="1" colspan="1">6</td><td rowspan="1" colspan="1">Sternum longer than wide, widest point usually between coxae III and IV (<xref ref-type="fig" rid="F73">Fig. 283</xref>)</td><td rowspan="1" colspan="1">7</td></tr><tr><td rowspan="1" colspan="1">–</td><td rowspan="1" colspan="1">Sternum as wide as it is long, generally appears to be round in shape</td><td rowspan="1" colspan="1"><italic><tp:taxon-name>Aptostichus cajalco</tp:taxon-name></italic></td></tr><tr><td rowspan="1" colspan="1">7</td><td rowspan="1" colspan="1">TSr &lt; 10</td><td rowspan="1" colspan="1">8</td></tr><tr><td rowspan="1" colspan="1">–</td><td rowspan="1" colspan="1">TSr &gt; 10</td><td rowspan="1" colspan="1">9</td></tr><tr><td rowspan="1" colspan="1">8</td><td rowspan="1" colspan="1">AME and PME subequal in diameter</td><td rowspan="1" colspan="1"><italic><tp:taxon-name>Aptostichus satleri</tp:taxon-name></italic></td></tr><tr><td rowspan="1" colspan="1">–</td><td rowspan="1" colspan="1">PME less than AME in diameter</td><td rowspan="1" colspan="1"><italic><tp:taxon-name>Aptostichus elisabethae</tp:taxon-name></italic></td></tr><tr><td rowspan="1" colspan="1">9</td><td rowspan="1" colspan="1">Embolus lacks serrations</td><td rowspan="1" colspan="1"><italic><tp:taxon-name>Aptostichus fornax</tp:taxon-name></italic></td></tr><tr><td rowspan="1" colspan="1">–</td><td rowspan="1" colspan="1">Embolus serrated (<xref ref-type="fig" rid="F80">Fig. 306</xref>)</td><td rowspan="1" colspan="1">10</td></tr><tr><td rowspan="1" colspan="1">10</td><td rowspan="1" colspan="1">Tarsus I lacks ventral spines, also lacks elongate ventral tibia I spines (<xref ref-type="fig" rid="F72">Fig. 275</xref>)</td><td rowspan="1" colspan="1"><italic><tp:taxon-name>Aptostichus simus</tp:taxon-name></italic></td></tr><tr><td rowspan="1" colspan="1">–</td><td rowspan="1" colspan="1">Tarsus I with short ventral spines (<xref ref-type="fig" rid="F82">Figs 317, 322</xref>)</td><td rowspan="1" colspan="1">11</td></tr><tr><td rowspan="1" colspan="1">11</td><td rowspan="1" colspan="1">AME &amp; PME diameter subequal, MA4/MF4 ≥ 60</td><td rowspan="1" colspan="1"><italic><tp:taxon-name>Aptostichus lucerne</tp:taxon-name></italic></td></tr><tr><td rowspan="1" colspan="1">–</td><td rowspan="1" colspan="1">AME diameter less than PME diameter, MA4/MF4 &lt; 60</td><td rowspan="1" colspan="1">12</td></tr><tr><td rowspan="1" colspan="1">12</td><td rowspan="1" colspan="1">MT1/MF1 &gt; 79</td><td rowspan="1" colspan="1"><italic><tp:taxon-name>Aptostichus fisheri</tp:taxon-name></italic></td></tr><tr><td rowspan="1" colspan="1">–</td><td rowspan="1" colspan="1">MT1/MF1 &lt; 75</td><td rowspan="1" colspan="1"><italic><tp:taxon-name>Aptostichus bonoi</tp:taxon-name></italic></td></tr><tr><td rowspan="1" colspan="1">13</td><td rowspan="1" colspan="1">TSr &gt; 18</td><td rowspan="1" colspan="1"><italic><tp:taxon-name>Aptostichus chavezi</tp:taxon-name></italic></td></tr><tr><td rowspan="1" colspan="1">–</td><td rowspan="1" colspan="1">TSr ≤ 18</td><td rowspan="1" colspan="1">14</td></tr><tr><td rowspan="1" colspan="1">14</td><td rowspan="1" colspan="1">Sternum noticeably long and thin (<xref ref-type="fig" rid="F87">Fig. 340</xref>)</td><td rowspan="1" colspan="1">15</td></tr><tr><td rowspan="1" colspan="1">–</td><td rowspan="1" colspan="1">Sternum shape normal</td><td rowspan="1" colspan="1"><italic><tp:taxon-name>Aptostichus sierra</tp:taxon-name></italic></td></tr><tr><td rowspan="1" colspan="1">15</td><td rowspan="1" colspan="1">Tarsus I and IV straight, PTl/Cl &gt; 3</td><td rowspan="1" colspan="1"><italic><tp:taxon-name>Aptostichus dorothealangeae</tp:taxon-name></italic></td></tr><tr><td rowspan="1" colspan="1">–</td><td rowspan="1" colspan="1">Tarsus I and IV curved, PTl/Cl &lt; 3.6</td><td rowspan="1" colspan="1"><italic><tp:taxon-name>Aptostichus huntington</tp:taxon-name></italic></td></tr><tr><td rowspan="1" colspan="1">16</td><td rowspan="1" colspan="1">Rastellum with a single spine offset retrolaterally (<xref ref-type="fig" rid="F49">Fig. 189</xref>)</td><td rowspan="1" colspan="1"><italic><tp:taxon-name>Hesperus</tp:taxon-name></italic> species group- 17</td></tr><tr><td rowspan="1" colspan="1">–</td><td rowspan="1" colspan="1">Rastellum lacking an offset retrolateral spine</td><td rowspan="1" colspan="1"><italic><tp:taxon-name>Atomarius</tp:taxon-name></italic> species group- 29</td></tr><tr><td rowspan="1" colspan="1">17</td><td rowspan="1" colspan="1">Coloration darker, non psammophilic form, mottled abdominal striping (<xref ref-type="fig" rid="F49">Fig. 191</xref>)</td><td rowspan="1" colspan="1">18</td></tr><tr><td rowspan="1" colspan="1">–</td><td rowspan="1" colspan="1">Coloration lighter, psammophilic form, abdominal striping reduced to just a few stripes or mottled blotches (<xref ref-type="fig" rid="F52">Fig. 197</xref>)</td><td rowspan="1" colspan="1">22</td></tr><tr><td rowspan="1" colspan="1">18</td><td rowspan="1" colspan="1">Sternal sigilla contiguous (<xref ref-type="fig" rid="F49">Fig. 188</xref>)</td><td rowspan="1" colspan="1"><italic><tp:taxon-name>Aptostichus hesperus</tp:taxon-name></italic></td></tr><tr><td rowspan="1" colspan="1">–</td><td rowspan="1" colspan="1">Sternal sigilla separated</td><td rowspan="1" colspan="1">19</td></tr><tr><td rowspan="1" colspan="1">19</td><td rowspan="1" colspan="1">Sternum as wide as it is long, appears round and raised (<xref ref-type="fig" rid="F66">Fig. 256</xref>)</td><td rowspan="1" colspan="1"><italic><tp:taxon-name>Aptostichus mikeradtkei</tp:taxon-name></italic></td></tr><tr><td rowspan="1" colspan="1">–</td><td rowspan="1" colspan="1">Sternum longer than wide with widest point between coxae III and IV</td><td rowspan="1" colspan="1">20</td></tr><tr><td rowspan="1" colspan="1">20</td><td rowspan="1" colspan="1">Leg I retrolateral distal tibia spine pattern comprises &lt; 4 spines, non-overlapping</td><td rowspan="1" colspan="1"><italic><tp:taxon-name>Aptostichus killerdana</tp:taxon-name></italic></td></tr><tr><td rowspan="1" colspan="1">–</td><td rowspan="1" colspan="1">Leg I retrolateral distal tibial spine pattern comprises &gt; 3 spines that overlap</td><td rowspan="1" colspan="1">21</td></tr><tr><td rowspan="1" colspan="1">21</td><td rowspan="1" colspan="1">Cl &lt; 4.4, collected from southern California</td><td rowspan="1" colspan="1"><italic><tp:taxon-name>Aptostichus cahuilla</tp:taxon-name></italic></td></tr><tr><td rowspan="1" colspan="1">–</td><td rowspan="1" colspan="1">Cl &gt; 4.8, collected from southeastern Arizona</td><td rowspan="1" colspan="1"><italic><tp:taxon-name>Aptostichus edwardabbeyi</tp:taxon-name></italic></td></tr><tr><td rowspan="1" colspan="1">22</td><td rowspan="1" colspan="1">Retrolateral surface of cymbium with spines (<xref ref-type="fig" rid="F65">Figs 246, 248</xref>)</td><td rowspan="1" colspan="1">23</td></tr><tr><td rowspan="1" colspan="1">–</td><td rowspan="1" colspan="1">Retrolateral surface of cymbium lacks spines</td><td rowspan="1" colspan="1">25</td></tr><tr><td rowspan="1" colspan="1">23</td><td rowspan="1" colspan="1">AME and PME subequal in diameter</td><td rowspan="1" colspan="1"><italic><tp:taxon-name>Aptostichus sarlacc</tp:taxon-name></italic></td></tr><tr><td rowspan="1" colspan="1">–</td><td rowspan="1" colspan="1">PME less than AME in diameter</td><td rowspan="1" colspan="1">24</td></tr><tr><td rowspan="1" colspan="1">24</td><td rowspan="1" colspan="1">Metatarsus mating apophysis armed with a distinct spine, tarsus convex in shape (<xref ref-type="fig" rid="F70">Fig. 266</xref>)</td><td rowspan="1" colspan="1"><italic><tp:taxon-name>Aptostichus sinnombre</tp:taxon-name></italic></td></tr><tr><td rowspan="1" colspan="1">–</td><td rowspan="1" colspan="1">Metatarsus mating apophysis not armed with a distinct spine, tarsus straight</td><td rowspan="1" colspan="1"><italic><tp:taxon-name>Aptostichus derhamgiulianii</tp:taxon-name></italic></td></tr><tr><td rowspan="1" colspan="1">25</td><td rowspan="1" colspan="1">4 or more spines arranged along dorsal/prolateral surface of leg I metatarsus, spines form a distinct row</td><td rowspan="1" colspan="1">26</td></tr><tr><td rowspan="1" colspan="1">–</td><td rowspan="1" colspan="1">3 or fewer spines arranged along dorsal/prolateral surface of leg I metatarsus, not forming a distinct row</td><td rowspan="1" colspan="1">27</td></tr><tr><td rowspan="1" colspan="1">26</td><td rowspan="1" colspan="1">Distinct spine patch on prolateral surface of leg I patella, comprising multiple heavy spines (&gt; 8) (<xref ref-type="fig" rid="F69">Fig. 264</xref>)</td><td rowspan="1" colspan="1"><italic><tp:taxon-name>Aptostichus anzaborrego</tp:taxon-name></italic></td></tr><tr><td rowspan="1" colspan="1">–</td><td rowspan="1" colspan="1">Leg I patella armed with only a few thin spines (usual condition, &lt; 3)</td><td rowspan="1" colspan="1"><italic><tp:taxon-name>Aptostichus chemehuevi</tp:taxon-name></italic></td></tr><tr><td rowspan="1" colspan="1">27</td><td rowspan="1" colspan="1">Innermost rastellar spines are much larger than those more prolaterally positioned</td><td rowspan="1" colspan="1"><italic><tp:taxon-name>Aptostichus serrano</tp:taxon-name></italic></td></tr><tr><td rowspan="1" colspan="1">–</td><td rowspan="1" colspan="1">Innermost and prolateral spines are equal in size</td><td rowspan="1" colspan="1">28</td></tr><tr><td rowspan="1" colspan="1">28</td><td rowspan="1" colspan="1">Tibia I retrolateral distal spination pattern consists of multiple spines (&gt; 3), often overlapping and a metatarsal mating apophysis armed with a single small spine</td><td rowspan="1" colspan="1"><italic><tp:taxon-name>Aptostichus aguacaliente</tp:taxon-name></italic></td></tr><tr><td rowspan="1" colspan="1">–</td><td rowspan="1" colspan="1">Tibia I retrolateral distal spination pattern comprises 3 or fewer spines, metatarsal mating apophysis not armed with a spine</td><td rowspan="1" colspan="1"><italic><tp:taxon-name>Aptostichus hedinorum</tp:taxon-name></italic></td></tr><tr><td rowspan="1" colspan="1">29</td><td rowspan="1" colspan="1">Metatarsus mating apophysis triangular in shape</td><td rowspan="1" colspan="1">30</td></tr><tr><td rowspan="1" colspan="1">–</td><td rowspan="1" colspan="1">Metatarsus mating apophysis rounded or knob-like (<xref ref-type="fig" rid="F34">Fig. 128</xref>)</td><td rowspan="1" colspan="1"><italic><tp:taxon-name>Aptostichus asmodaeus</tp:taxon-name></italic></td></tr><tr><td rowspan="1" colspan="1">30</td><td rowspan="1" colspan="1">Dense, heavy spination on leg I prolateral surface of tibia and patella (<xref ref-type="fig" rid="F35">Fig. 139</xref>)</td><td rowspan="1" colspan="1">31</td></tr><tr><td rowspan="1" colspan="1">–</td><td rowspan="1" colspan="1">Spination on prolateral surface of leg I patella and tibia comprises only a few spines</td><td rowspan="1" colspan="1">32</td><!--PageBreak--></tr><tr><td rowspan="1" colspan="1">31</td><td rowspan="1" colspan="1">Metatarsus leg I with a distinct row of heavy dorsal spines, collected from southeastern Arizona</td><td rowspan="1" colspan="1"><italic><tp:taxon-name>Aptostichus chiricahua</tp:taxon-name></italic></td></tr><tr><td rowspan="1" colspan="1">–</td><td rowspan="1" colspan="1">Metatarsus leg I lacks a distinct row of heavy dorsal spines, collected from central California</td><td rowspan="1" colspan="1"><italic><tp:taxon-name>Aptostichus nateevansi</tp:taxon-name></italic></td></tr><tr><td rowspan="1" colspan="1">32</td><td rowspan="1" colspan="1">Lightly colored carapace and abdomen, abdominal striping reduced comprising a set of light distinct bands, found in western Nevada (<xref ref-type="fig" rid="F33">Fig. 120</xref>)</td><td rowspan="1" colspan="1"><italic><tp:taxon-name>Aptostichus pennjillettei</tp:taxon-name></italic></td></tr><tr><td rowspan="1" colspan="1">–</td><td rowspan="1" colspan="1">Carapace and abdomen usually darkly pigmented, abdomen with distinct heavy, mottled pattern of stripes (e.g., <xref ref-type="fig" rid="F28">Fig. 106</xref>)</td><td rowspan="1" colspan="1">33</td></tr><tr><td rowspan="1" colspan="1">33</td><td rowspan="1" colspan="1">3 or fewer distal retrolateral tibial spines on leg I, palpal tibia slender, distributed further to the north in California, proximity of the Yosemite Valley</td><td rowspan="1" colspan="1"><italic><tp:taxon-name>Aptostichus muiri</tp:taxon-name></italic></td></tr><tr><td rowspan="1" colspan="1">–</td><td rowspan="1" colspan="1">More than three distal retrolateral tibial spines on leg I, palpal tibia more robust, distributed throughout southern California and the coastal ranges to the west</td><td rowspan="1" colspan="1"><italic><tp:taxon-name>Atomarius</tp:taxon-name></italic> Sibling species complex- 34</td></tr><tr><td rowspan="1" colspan="1">34</td><td rowspan="1" colspan="1">Collected from inland habitats, usually (but not always) darker in color with distinct mottled abdominal striping pattern (<xref ref-type="fig" rid="F17">Fig. 81</xref>)</td><td rowspan="1" colspan="1">35</td></tr><tr><td rowspan="1" colspan="1">–</td><td rowspan="1" colspan="1">Collected from coastal dune habitat, always lighter in coloration and generally lacking distinct mottled abdominal striping pattern (<xref ref-type="fig" rid="F19">Fig. 82</xref>)</td><td rowspan="1" colspan="1">37</td></tr><tr><td rowspan="1" colspan="1">35</td><td rowspan="1" colspan="1">Restricted to the Monterey Bay area, distributed west of the Salinas River Valley</td><td rowspan="1" colspan="1"><italic><tp:taxon-name>Aptostichus angelinajolieae</tp:taxon-name></italic></td></tr><tr><td rowspan="1" colspan="1">–</td><td rowspan="1" colspan="1">Not restricted to the Monterey Bay area, found east and south of the Salinas River Valley</td><td rowspan="1" colspan="1">36</td></tr><tr><td rowspan="1" colspan="1">36</td><td rowspan="1" colspan="1">Known from along the banks of the Kern River (Kern Co., Bakersfield, California) and the southern extent of the Transverse Ranges. Specimens from the Bakersfield area often much lighter in coloration with significantly reduced abdominal patterning</td><td rowspan="1" colspan="1"><italic><tp:taxon-name>Aptostichus dantrippi</tp:taxon-name></italic></td></tr><tr><td rowspan="1" colspan="1">–</td><td rowspan="1" colspan="1">Distributed throughout the coastal ranges of central California, bounded to the east by the Central Valley</td><td rowspan="1" colspan="1"><italic><tp:taxon-name>Aptostichus stanfordianus</tp:taxon-name></italic></td></tr><tr><td rowspan="1" colspan="1">–</td><td rowspan="1" colspan="1">Widely distributed throughout southern California</td><td rowspan="1" colspan="1"><italic><tp:taxon-name>Aptostichus atomarius</tp:taxon-name></italic></td></tr><tr><td rowspan="1" colspan="1">37</td><td rowspan="1" colspan="1">Distributed in California coastal dune habitat from San Luis Obispo County northward to San Francisco County</td><td rowspan="1" colspan="1"><italic><tp:taxon-name>Aptostichus stephencolberti</tp:taxon-name></italic></td></tr><tr><td rowspan="1" colspan="1">–</td><td rowspan="1" colspan="1">Distributed in California coastal dune habitats from Marin County northward to Humboldt County and on Farallon Island</td><td rowspan="1" colspan="1"><italic><tp:taxon-name>Aptostichus miwok</tp:taxon-name></italic></td></tr></tbody></table></table-wrap></tp:treatment-sec><tp:treatment-sec sec-type="The Atomarius species group"><title>The <italic><tp:taxon-name>Atomarius</tp:taxon-name></italic> species group</title><p><bold>Included species.</bold></p><p><italic><tp:taxon-name>Aptostichus atomarius</tp:taxon-name></italic> Simon, 1891</p><p><italic><tp:taxon-name>Aptostichus stephencolberti</tp:taxon-name></italic> Bond, 2008</p><p><italic><tp:taxon-name>Aptostichus angelinajolieae</tp:taxon-name></italic> Bond, 2008</p><p><italic><tp:taxon-name>Aptostichus stanfordianus</tp:taxon-name></italic> Smith, 1908</p><p><italic><tp:taxon-name>Aptostichus miwok</tp:taxon-name></italic> Bond, 2008</p><p><italic><tp:taxon-name>Aptostichus dantrippi</tp:taxon-name></italic> Bond sp. n.</p><p><italic><tp:taxon-name>Aptostichus pennjillettei</tp:taxon-name></italic> Bond sp. n.</p><p><italic><tp:taxon-name>Aptostichus asmodaeus</tp:taxon-name></italic> Bond sp. n.</p><p><italic><tp:taxon-name>Aptostichus nateevansi</tp:taxon-name></italic> Bond sp. n.</p><p><italic><tp:taxon-name>Aptostichus chiricahua</tp:taxon-name></italic> Bond sp. n.</p><p><italic><tp:taxon-name>Aptostichus icenoglei</tp:taxon-name></italic> Bond sp. n.</p><p><italic><tp:taxon-name>Aptostichus cabrillo</tp:taxon-name></italic> Bond sp. n.</p><p><italic><tp:taxon-name>Aptostichus isabella</tp:taxon-name></italic> Bond sp. n.</p><p><italic><tp:taxon-name>Aptostichus muiri</tp:taxon-name></italic> Bond sp. n.</p><p><italic><tp:taxon-name>Aptostichus barackobamai</tp:taxon-name></italic> Bond sp. n.</p><p><bold>The <italic><tp:taxon-name>Atomarius</tp:taxon-name></italic> Sibling Species Comple<italic>x</italic></bold></p><p>The <italic><tp:taxon-name>Atomarius</tp:taxon-name></italic> Sibling Species Complex (<xref ref-type="bibr" rid="B10">Bond and Stockman 2008</xref>) comprises six closely related sibling species: <italic><tp:taxon-name>Aptostichus atomarius</tp:taxon-name></italic>, <italic><tp:taxon-name>Aptostichus stephencolberti</tp:taxon-name></italic>, <italic><tp:taxon-name>Aptostichus angelinajolieae</tp:taxon-name></italic>, <italic><tp:taxon-name>Aptostichus stanfordianus</tp:taxon-name></italic>, <italic><tp:taxon-name>Aptostichus miwok</tp:taxon-name></italic> Bond, and <italic><tp:taxon-name>Aptostichus dantrippi</tp:taxon-name></italic> sp. n. With the exception of a number of coastal dune and desert-adapted lineages these species are relatively morphologically homogenous (see analysis of morphological variation in <xref ref-type="bibr" rid="B10">Bond and Stockman 2008</xref>) and are difficult to distinguish; modifications to the male leg I tibia and metatarsus are indistinguishable among species. However, all species in this complex have non-overlapping ranges and thus can be ascribed to species on the basis of collecting locality and habitat; examination of diagnostic molecular markers should be employed to definitively confirm any determinations made solely on the basis of geography. Molecular studies to date further indicate <italic><tp:taxon-name>Aptostichus atomarius</tp:taxon-name></italic>, as defined below, may actually comprise 2–3 species; sampling at the time was insufficient to formulate these additional hypotheses with rigor.</p></tp:treatment-sec><tp:treatment-sec><!--Section generated to contain objects referenced in tp:taxon-treatment.--><fig id="F10" position="float" orientation="portrait"><label>Figures 31–38.</label><caption><p>Standard light microscopy views of female an <italic><tp:taxon-name>Aptostichus simus</tp:taxon-name></italic> specimen (MY3432). <bold>31 </bold>side view <bold>32</bold> ventral view, sternum <bold>33</bold> dorsal view, carapace <bold>34–35</bold> eye group, dorsal and lateral views <bold>36</bold> leg I prolateral view <bold>37</bold> leg IV retrolateral view <bold>38</bold> palpal endite.</p></caption><graphic xmlns:xlink="http://www.w3.org/1999/xlink" xlink:href="ZooKeys-252-001-g010.jpg" position="float" orientation="portrait" xlink:type="simple"/></fig><fig id="F2" position="float" orientation="portrait"><label>Figures 7–10.</label><caption><p><italic><tp:taxon-name>Aptostichus icenoglei</tp:taxon-name></italic> sp. n. burrow; specimen MY2465, adult female, excavated from roadside bank north of Fallbrook on DeLuz Road (San Diego County). <bold>7</bold> burrow with trapdoor closed <bold>8, 9</bold> trapdoor propped open frontal and side views <bold>10</bold> burrow excavated.</p></caption><graphic xmlns:xlink="http://www.w3.org/1999/xlink" xlink:href="ZooKeys-252-001-g002.jpg" position="float" orientation="portrait" xlink:type="simple"/></fig><table-wrap id="T1" position="float" orientation="portrait"><label>Table 1.</label><caption><p>Summary of <italic><tp:taxon-name>Aptostichus</tp:taxon-name></italic> species diversity.  Columns summarize nominal species and conservation status (see footnote); three-letter identifier; US state and county of type locality; latitude and longitude of type locality; characterization of (sex of specimens) and amount of material available for examination.</p></caption><table><tbody><tr><td rowspan="1" colspan="1"><bold>Species</bold></td><td rowspan="1" colspan="1"><bold>id</bold></td><td rowspan="1" colspan="1"><bold>State: Co.</bold></td><td rowspan="1" colspan="1"><bold>Lat/Long</bold></td><td rowspan="1" colspan="1"><bold>Material</bold></td></tr><tr><td rowspan="1" colspan="1"><italic><tp:taxon-name>Aptostichus atomarius</tp:taxon-name></italic><sup>√</sup></td><td rowspan="1" colspan="1">ato</td><td rowspan="1" colspan="1">CA: San Bernardino</td><td rowspan="1" colspan="1"><named-content xmlns:xlink="http://www.w3.org/1999/xlink" content-type="dwc:verbatimCoordinates" xlink:type="simple">34.1774, -117.2736</named-content></td><td rowspan="1" colspan="1">&gt;10; ♂♀</td></tr><tr><td rowspan="1" colspan="1"><italic><tp:taxon-name>Aptostichus stephencolberti</tp:taxon-name></italic><sup>√</sup></td><td rowspan="1" colspan="1">ste</td><td rowspan="1" colspan="1">CA: San Mateo</td><td rowspan="1" colspan="1"><named-content xmlns:xlink="http://www.w3.org/1999/xlink" content-type="dwc:verbatimCoordinates" xlink:type="simple">37.2659, -122.4121</named-content></td><td rowspan="1" colspan="1">&gt;10; ♂♀</td></tr><tr><td rowspan="1" colspan="1"><italic><tp:taxon-name>Aptostichus angelinajolieae</tp:taxon-name></italic><sup>√</sup></td><td rowspan="1" colspan="1">ang</td><td rowspan="1" colspan="1">CA: Monterey </td><td rowspan="1" colspan="1"><named-content xmlns:xlink="http://www.w3.org/1999/xlink" content-type="dwc:verbatimCoordinates" xlink:type="simple">36.29045, -121.4659</named-content></td><td rowspan="1" colspan="1">&gt;10; ♂♀</td></tr><tr><td rowspan="1" colspan="1"><italic><tp:taxon-name>Aptostichus miwok</tp:taxon-name></italic><sup>√</sup></td><td rowspan="1" colspan="1">miw</td><td rowspan="1" colspan="1">CA: Humboldt</td><td rowspan="1" colspan="1"><named-content xmlns:xlink="http://www.w3.org/1999/xlink" content-type="dwc:verbatimCoordinates" xlink:type="simple">41.01333, -124.1092</named-content></td><td rowspan="1" colspan="1">&gt;10; ♂♀</td></tr><tr><td rowspan="1" colspan="1"><italic><tp:taxon-name>Aptostichus stanfordianus</tp:taxon-name></italic><sup>√</sup></td><td rowspan="1" colspan="1">sta</td><td rowspan="1" colspan="1">CA: San Mateo</td><td rowspan="1" colspan="1"><named-content xmlns:xlink="http://www.w3.org/1999/xlink" content-type="dwc:verbatimCoordinates" xlink:type="simple">37.4845, -122.3992</named-content></td><td rowspan="1" colspan="1">&gt;10; ♂♀</td></tr><tr><td rowspan="1" colspan="1"><italic><tp:taxon-name>Aptostichus dantrippi</tp:taxon-name></italic><sup>§</sup></td><td rowspan="1" colspan="1">dan</td><td rowspan="1" colspan="1">CA: Kern</td><td rowspan="1" colspan="1"><named-content xmlns:xlink="http://www.w3.org/1999/xlink" content-type="dwc:verbatimCoordinates" xlink:type="simple">35.3947, -119.0313</named-content></td><td rowspan="1" colspan="1">&gt;10; ♂♀</td></tr><tr><td rowspan="1" colspan="1"><italic><tp:taxon-name>Aptostichus pennjillettei</tp:taxon-name></italic><sup>‡</sup></td><td rowspan="1" colspan="1">pen</td><td rowspan="1" colspan="1">NV: Clark</td><td rowspan="1" colspan="1"><named-content xmlns:xlink="http://www.w3.org/1999/xlink" content-type="dwc:verbatimCoordinates" xlink:type="simple">37.0890, -116.0618</named-content></td><td rowspan="1" colspan="1">&gt;10; ♂</td></tr><tr><td rowspan="1" colspan="1"><italic><tp:taxon-name>Aptostichus asmodaeus</tp:taxon-name></italic><sup>‡</sup></td><td rowspan="1" colspan="1">asm</td><td rowspan="1" colspan="1">CA: Contra Costa</td><td rowspan="1" colspan="1"><named-content xmlns:xlink="http://www.w3.org/1999/xlink" content-type="dwc:verbatimCoordinates" xlink:type="simple">37.8530, -121.9291</named-content></td><td rowspan="1" colspan="1">8; ♂♀</td></tr><tr><td rowspan="1" colspan="1"><italic><tp:taxon-name>Aptostichus nateevansi</tp:taxon-name></italic><sup>‡</sup></td><td rowspan="1" colspan="1">nat</td><td rowspan="1" colspan="1">CA: Los Angeles</td><td rowspan="1" colspan="1"><named-content xmlns:xlink="http://www.w3.org/1999/xlink" content-type="dwc:verbatimCoordinates" xlink:type="simple">33.3707, -118.3496</named-content></td><td rowspan="1" colspan="1">7; ♂♀</td></tr><tr><td rowspan="1" colspan="1"><italic><tp:taxon-name>Aptostichus chiricahua</tp:taxon-name></italic><sup>‡</sup></td><td rowspan="1" colspan="1">chi</td><td rowspan="1" colspan="1">AZ: Cochise </td><td rowspan="1" colspan="1"><named-content xmlns:xlink="http://www.w3.org/1999/xlink" content-type="dwc:verbatimCoordinates" xlink:type="simple">31.9136, -109.1408</named-content></td><td rowspan="1" colspan="1">1♂</td></tr><tr><td rowspan="1" colspan="1"><italic><tp:taxon-name>Aptostichus icenoglei</tp:taxon-name></italic><sup>√</sup></td><td rowspan="1" colspan="1">ice</td><td rowspan="1" colspan="1">AZ: Riverside</td><td rowspan="1" colspan="1"><named-content xmlns:xlink="http://www.w3.org/1999/xlink" content-type="dwc:verbatimCoordinates" xlink:type="simple">33.7149, -117.0922</named-content></td><td rowspan="1" colspan="1">&gt;10; ♂♀</td></tr><tr><td rowspan="1" colspan="1"><italic><tp:taxon-name>Aptostichus cabrillo</tp:taxon-name></italic><sup>§</sup></td><td rowspan="1" colspan="1">cab</td><td rowspan="1" colspan="1">CA: San Diego</td><td rowspan="1" colspan="1"><named-content xmlns:xlink="http://www.w3.org/1999/xlink" content-type="dwc:verbatimCoordinates" xlink:type="simple">32.6681, -117.2423</named-content></td><td rowspan="1" colspan="1">&gt;10; ♂♀</td></tr><tr><td rowspan="1" colspan="1"><italic><tp:taxon-name>Aptostichus isabella</tp:taxon-name></italic><sup>µ</sup></td><td rowspan="1" colspan="1">isa</td><td rowspan="1" colspan="1">CA: Kern</td><td rowspan="1" colspan="1"><named-content xmlns:xlink="http://www.w3.org/1999/xlink" content-type="dwc:verbatimCoordinates" xlink:type="simple">35.5689, -118.4383</named-content></td><td rowspan="1" colspan="1">1♂</td></tr><tr><td rowspan="1" colspan="1"><italic><tp:taxon-name>Aptostichus muiri</tp:taxon-name></italic><sup>µ</sup></td><td rowspan="1" colspan="1">mui</td><td rowspan="1" colspan="1">CA: Mariposa</td><td rowspan="1" colspan="1"><named-content xmlns:xlink="http://www.w3.org/1999/xlink" content-type="dwc:verbatimCoordinates" xlink:type="simple">37.4668, -119.9384</named-content></td><td rowspan="1" colspan="1">1♂, 1♀</td></tr><tr><td rowspan="1" colspan="1"><italic><tp:taxon-name>Aptostichus barackobamai</tp:taxon-name></italic><sup>§</sup></td><td rowspan="1" colspan="1">bar</td><td rowspan="1" colspan="1">CA: Mendocino</td><td rowspan="1" colspan="1"><named-content xmlns:xlink="http://www.w3.org/1999/xlink" content-type="dwc:verbatimCoordinates" xlink:type="simple">40.3167, -122.3499</named-content></td><td rowspan="1" colspan="1">&gt;10; ♂♀</td></tr><tr><td rowspan="1" colspan="1"><italic><tp:taxon-name>Aptostichus hesperus</tp:taxon-name></italic><sup>√</sup></td><td rowspan="1" colspan="1">hes</td><td rowspan="1" colspan="1">CA: Los Angeles</td><td rowspan="1" colspan="1"><named-content xmlns:xlink="http://www.w3.org/1999/xlink" content-type="dwc:verbatimCoordinates" xlink:type="simple">34.0968, -117.7195</named-content></td><td rowspan="1" colspan="1">&gt;10; ♂♀</td></tr><tr><td rowspan="1" colspan="1"><italic><tp:taxon-name>Aptostichus hedinorum</tp:taxon-name></italic><sup>‡</sup></td><td rowspan="1" colspan="1">hed</td><td rowspan="1" colspan="1">CA: San Diego</td><td rowspan="1" colspan="1"><named-content xmlns:xlink="http://www.w3.org/1999/xlink" content-type="dwc:verbatimCoordinates" xlink:type="simple">32.7104, -116.1170</named-content></td><td rowspan="1" colspan="1">&gt;10; ♂♀</td></tr><tr><td rowspan="1" colspan="1"><italic><tp:taxon-name>Aptostichus cahuilla</tp:taxon-name></italic><sup>‡</sup></td><td rowspan="1" colspan="1">cah</td><td rowspan="1" colspan="1">CA: Riverside</td><td rowspan="1" colspan="1"><named-content xmlns:xlink="http://www.w3.org/1999/xlink" content-type="dwc:verbatimCoordinates" xlink:type="simple">33.7149, -117.0922</named-content></td><td rowspan="1" colspan="1">&gt;10; ♂♀</td></tr><tr><td rowspan="1" colspan="1"><italic><tp:taxon-name>Aptostichus killerdana</tp:taxon-name></italic><sup>†</sup></td><td rowspan="1" colspan="1">kil</td><td rowspan="1" colspan="1">CA: Orange </td><td rowspan="1" colspan="1"><named-content xmlns:xlink="http://www.w3.org/1999/xlink" content-type="dwc:verbatimCoordinates" xlink:type="simple">33.4819, -117.7206</named-content></td><td rowspan="1" colspan="1">1♂; 4♀</td></tr><tr><td rowspan="1" colspan="1"><italic><tp:taxon-name>Aptostichus serrano</tp:taxon-name></italic><sup>√</sup></td><td rowspan="1" colspan="1">ser</td><td rowspan="1" colspan="1">CA: Riverside</td><td rowspan="1" colspan="1"><named-content xmlns:xlink="http://www.w3.org/1999/xlink" content-type="dwc:verbatimCoordinates" xlink:type="simple">33.9102, -115.9931</named-content></td><td rowspan="1" colspan="1">&gt;10; ♂♀</td></tr><tr><td rowspan="1" colspan="1"><italic><tp:taxon-name>Aptostichus aguacaliente</tp:taxon-name></italic><sup>√</sup></td><td rowspan="1" colspan="1">agu</td><td rowspan="1" colspan="1">CA: Riverside</td><td rowspan="1" colspan="1"><named-content xmlns:xlink="http://www.w3.org/1999/xlink" content-type="dwc:verbatimCoordinates" xlink:type="simple">33.8964, -116.6251</named-content></td><td rowspan="1" colspan="1">&gt;10; ♂♀</td></tr><tr><td rowspan="1" colspan="1"><italic><tp:taxon-name>Aptostichus chemehuevi</tp:taxon-name></italic><sup>‡</sup></td><td rowspan="1" colspan="1">che</td><td rowspan="1" colspan="1">CA: San Bernardino</td><td rowspan="1" colspan="1"><named-content xmlns:xlink="http://www.w3.org/1999/xlink" content-type="dwc:verbatimCoordinates" xlink:type="simple">34.7465, -116.3755</named-content></td><td rowspan="1" colspan="1">&gt;10♂</td></tr><tr><td rowspan="1" colspan="1"><italic><tp:taxon-name>Aptostichus sarlacc</tp:taxon-name></italic><sup>‡</sup></td><td rowspan="1" colspan="1">sar</td><td rowspan="1" colspan="1">CA: San Bernardino</td><td rowspan="1" colspan="1"><named-content xmlns:xlink="http://www.w3.org/1999/xlink" content-type="dwc:verbatimCoordinates" xlink:type="simple">35.7553, -117.5006</named-content></td><td rowspan="1" colspan="1">2♂</td></tr><tr><td rowspan="1" colspan="1"><italic><tp:taxon-name>Aptostichus derhamgiulianii</tp:taxon-name></italic><sup>‡</sup></td><td rowspan="1" colspan="1">der</td><td rowspan="1" colspan="1">CA: Inyo</td><td rowspan="1" colspan="1"><named-content xmlns:xlink="http://www.w3.org/1999/xlink" content-type="dwc:verbatimCoordinates" xlink:type="simple">37.3333, -118.0167</named-content></td><td rowspan="1" colspan="1">3♂</td></tr><tr><td rowspan="1" colspan="1"><italic><tp:taxon-name>Aptostichus mikeradtkei</tp:taxon-name></italic><sup>√</sup></td><td rowspan="1" colspan="1">mik</td><td rowspan="1" colspan="1">CA: San Diego</td><td rowspan="1" colspan="1"><named-content xmlns:xlink="http://www.w3.org/1999/xlink" content-type="dwc:verbatimCoordinates" xlink:type="simple">32.64195, -117.03608</named-content></td><td rowspan="1" colspan="1">&gt;10; ♂♀</td></tr><tr><td rowspan="1" colspan="1"><italic><tp:taxon-name>Aptostichus edwardabbeyi</tp:taxon-name></italic><sup>§‡</sup></td><td rowspan="1" colspan="1">edw</td><td rowspan="1" colspan="1">AZ: Cochise </td><td rowspan="1" colspan="1"><named-content xmlns:xlink="http://www.w3.org/1999/xlink" content-type="dwc:verbatimCoordinates" xlink:type="simple">32.0044, -109.3561</named-content></td><td rowspan="1" colspan="1">2♂; 1♀</td></tr><tr><td rowspan="1" colspan="1"><italic><tp:taxon-name>Aptostichus anzaborrego</tp:taxon-name></italic><sup>‡</sup></td><td rowspan="1" colspan="1">anz</td><td rowspan="1" colspan="1">CA: San Diego</td><td rowspan="1" colspan="1"><named-content xmlns:xlink="http://www.w3.org/1999/xlink" content-type="dwc:verbatimCoordinates" xlink:type="simple">32.86852, -116.23807</named-content></td><td rowspan="1" colspan="1">2♂</td></tr><tr><td rowspan="1" colspan="1"><italic><tp:taxon-name>Aptostichus sinnombre</tp:taxon-name></italic><sup>‡</sup></td><td rowspan="1" colspan="1">sin</td><td rowspan="1" colspan="1">CA: San Diego</td><td rowspan="1" colspan="1"><named-content xmlns:xlink="http://www.w3.org/1999/xlink" content-type="dwc:verbatimCoordinates" xlink:type="simple">32.86923, -116.23740</named-content></td><td rowspan="1" colspan="1">2♂</td></tr><tr><td rowspan="1" colspan="1"><italic><tp:taxon-name>Aptostichus simus</tp:taxon-name></italic><sup>§‡</sup></td><td rowspan="1" colspan="1">sim</td><td rowspan="1" colspan="1">CA: San Diego</td><td rowspan="1" colspan="1"><named-content xmlns:xlink="http://www.w3.org/1999/xlink" content-type="dwc:verbatimCoordinates" xlink:type="simple">32.6346, -117.1400</named-content></td><td rowspan="1" colspan="1">&gt;10; ♂♀</td></tr><tr><td rowspan="1" colspan="1"><italic><tp:taxon-name>Aptostichus satleri</tp:taxon-name></italic><sup>µ</sup></td><td rowspan="1" colspan="1">sat</td><td rowspan="1" colspan="1">CA: Kern</td><td rowspan="1" colspan="1"><named-content xmlns:xlink="http://www.w3.org/1999/xlink" content-type="dwc:verbatimCoordinates" xlink:type="simple">35.5689, -118.4383</named-content></td><td rowspan="1" colspan="1">4♂</td></tr><tr><td rowspan="1" colspan="1"><italic><tp:taxon-name>Aptostichus elisabethae</tp:taxon-name></italic><sup>§‡</sup></td><td rowspan="1" colspan="1">eli</td><td rowspan="1" colspan="1">CA: San Bernardino</td><td rowspan="1" colspan="1"><named-content xmlns:xlink="http://www.w3.org/1999/xlink" content-type="dwc:verbatimCoordinates" xlink:type="simple">34.7465, -116.3755</named-content></td><td rowspan="1" colspan="1">&gt;10; ♂♀</td></tr><tr><td rowspan="1" colspan="1"><italic><tp:taxon-name>Aptostichus fornax</tp:taxon-name></italic><sup>‡</sup></td><td rowspan="1" colspan="1">for</td><td rowspan="1" colspan="1">CA: Inyo</td><td rowspan="1" colspan="1"><named-content xmlns:xlink="http://www.w3.org/1999/xlink" content-type="dwc:verbatimCoordinates" xlink:type="simple">36.09167, -117.2591</named-content></td><td rowspan="1" colspan="1">1♂, 1♀</td></tr><tr><td rowspan="1" colspan="1"><italic><tp:taxon-name>Aptostichus lucerne</tp:taxon-name></italic><sup>†</sup></td><td rowspan="1" colspan="1">luc</td><td rowspan="1" colspan="1">CA: San Bernardino</td><td rowspan="1" colspan="1"><named-content xmlns:xlink="http://www.w3.org/1999/xlink" content-type="dwc:verbatimCoordinates" xlink:type="simple">34.47221, -117.122</named-content></td><td rowspan="1" colspan="1">2♂</td></tr><tr><td rowspan="1" colspan="1"><italic><tp:taxon-name>Aptostichus bonoi</tp:taxon-name></italic><sup>‡</sup></td><td rowspan="1" colspan="1">bon</td><td rowspan="1" colspan="1">CA: San Bernardino</td><td rowspan="1" colspan="1"><named-content xmlns:xlink="http://www.w3.org/1999/xlink" content-type="dwc:verbatimCoordinates" xlink:type="simple">34.0401, -116.3102</named-content></td><td rowspan="1" colspan="1">1♂, 1♀</td></tr><tr><td rowspan="1" colspan="1"><italic><tp:taxon-name>Aptostichus fisheri</tp:taxon-name></italic><sup>‡</sup></td><td rowspan="1" colspan="1">fis</td><td rowspan="1" colspan="1">CA: Kern</td><td rowspan="1" colspan="1"><named-content xmlns:xlink="http://www.w3.org/1999/xlink" content-type="dwc:verbatimCoordinates" xlink:type="simple">35.39752, -117.99797</named-content></td><td rowspan="1" colspan="1">3♂</td></tr><tr><td rowspan="1" colspan="1"><italic><tp:taxon-name>Aptostichus cajalco</tp:taxon-name></italic><sup>‡</sup></td><td rowspan="1" colspan="1">caj</td><td rowspan="1" colspan="1">CA: Riverside</td><td rowspan="1" colspan="1"><named-content xmlns:xlink="http://www.w3.org/1999/xlink" content-type="dwc:verbatimCoordinates" xlink:type="simple">33.8256, -117.4957</named-content></td><td rowspan="1" colspan="1">&gt;10; ♂♀</td></tr><tr><td rowspan="1" colspan="1"><italic><tp:taxon-name>Aptostichus sierra</tp:taxon-name></italic><sup>‡</sup></td><td rowspan="1" colspan="1">sie</td><td rowspan="1" colspan="1">CA: Fresno</td><td rowspan="1" colspan="1"><named-content xmlns:xlink="http://www.w3.org/1999/xlink" content-type="dwc:verbatimCoordinates" xlink:type="simple">37.1129, -119.3095</named-content></td><td rowspan="1" colspan="1">1♂</td></tr><tr><td rowspan="1" colspan="1"><italic><tp:taxon-name>Aptostichus huntington</tp:taxon-name></italic><sup>‡</sup></td><td rowspan="1" colspan="1">hun</td><td rowspan="1" colspan="1">CA: Fresno</td><td rowspan="1" colspan="1"><named-content xmlns:xlink="http://www.w3.org/1999/xlink" content-type="dwc:verbatimCoordinates" xlink:type="simple">37.2379, -119.2295</named-content></td><td rowspan="1" colspan="1">3♂</td></tr><tr><td rowspan="1" colspan="1"><italic><tp:taxon-name>Aptostichus dorothealangeae</tp:taxon-name></italic><sup>§‡</sup></td><td rowspan="1" colspan="1">dor</td><td rowspan="1" colspan="1">CA: Kern</td><td rowspan="1" colspan="1"><named-content xmlns:xlink="http://www.w3.org/1999/xlink" content-type="dwc:verbatimCoordinates" xlink:type="simple">35.3947, -119.0313</named-content></td><td rowspan="1" colspan="1">&gt;10; ♂♀</td></tr><tr><td rowspan="1" colspan="1"><italic><tp:taxon-name>Aptostichus chavezi</tp:taxon-name></italic><sup>√</sup></td><td rowspan="1" colspan="1">cha</td><td rowspan="1" colspan="1">CA: Tulare</td><td rowspan="1" colspan="1"><named-content xmlns:xlink="http://www.w3.org/1999/xlink" content-type="dwc:verbatimCoordinates" xlink:type="simple">36.488, -118.837</named-content></td><td rowspan="1" colspan="1">&gt;10; ♂♀</td></tr></tbody></table><table-wrap-foot><fn><p>Conservation status: secure √; vulnerable §; imperiled ‡; vulnerable/imperiled §‡; presumed to be extinct †; undertermined µ.</p></fn></table-wrap-foot></table-wrap><fig id="F34" position="float" orientation="portrait"><label>Figures 127–133.</label><caption><p><italic><tp:taxon-name>Aptostichus asmodaeus</tp:taxon-name></italic> sp. n. from Contra Costa Co., Mt. Diablo. <bold>127–132</bold> male holotype (AP428); scale bars = 1.0mm <bold>127</bold> habitus [<ext-link xmlns:xlink="http://www.w3.org/1999/xlink" ext-link-type="uri" xlink:href="http://www.morphbank.net/Browse/ByImage/?tsn=805850" xlink:type="simple">805850</ext-link>] <bold>128–130</bold> leg I <bold>128</bold> retrolateral aspect [<ext-link xmlns:xlink="http://www.w3.org/1999/xlink" ext-link-type="uri" xlink:href="http://www.morphbank.net/Browse/ByImage/?tsn=805844" xlink:type="simple">805844</ext-link>] <bold>129</bold> prolateral aspect [<ext-link xmlns:xlink="http://www.w3.org/1999/xlink" ext-link-type="uri" xlink:href="http://www.morphbank.net/Browse/ByImage/?tsn=805848" xlink:type="simple">805848</ext-link>] <bold>130</bold> line drawing of spination patterns on leg I, retrolateral aspect, tibia and metatarsus <bold>131–132</bold> pedipalp, retrolateral aspect of photograph [<ext-link xmlns:xlink="http://www.w3.org/1999/xlink" ext-link-type="uri" xlink:href="http://www.morphbank.net/Browse/ByImage/?tsn=805852" xlink:type="simple">805852</ext-link>] and line drawing <bold>133</bold> cleared spermathecae (AP551) [<ext-link xmlns:xlink="http://www.w3.org/1999/xlink" ext-link-type="uri" xlink:href="http://www.morphbank.net/Browse/ByImage/?tsn=806573" xlink:type="simple">806573</ext-link>]; scale bar = 0.1mm.</p></caption><graphic xmlns:xlink="http://www.w3.org/1999/xlink" xlink:href="ZooKeys-252-001-g034.jpg" position="float" orientation="portrait" xlink:type="simple"/></fig><fig id="F85" position="float" orientation="portrait"><label>Figures 332–336.</label><caption><p><italic><tp:taxon-name>Aptostichus sierra</tp:taxon-name></italic> sp. n. male holotype (AP400) from Fresno County; scale bars = 1.0mm. <bold>332</bold> habitus [<ext-link xmlns:xlink="http://www.w3.org/1999/xlink" ext-link-type="uri" xlink:href="http://www.morphbank.net/Browse/ByImage/?tsn=806511" xlink:type="simple">806511</ext-link>] <bold>333</bold> retrolateral aspect, leg I [<ext-link xmlns:xlink="http://www.w3.org/1999/xlink" ext-link-type="uri" xlink:href="http://www.morphbank.net/Browse/ByImage/?tsn=806515" xlink:type="simple">806515</ext-link>] <bold>334</bold> prolateral aspect, leg I [<ext-link xmlns:xlink="http://www.w3.org/1999/xlink" ext-link-type="uri" xlink:href="http://www.morphbank.net/Browse/ByImage/?tsn=806517" xlink:type="simple">806517</ext-link>] <bold>335</bold> retrolateral aspect, pedipalp [<ext-link xmlns:xlink="http://www.w3.org/1999/xlink" ext-link-type="uri" xlink:href="http://www.morphbank.net/Browse/ByImage/?tsn=806519" xlink:type="simple">806519</ext-link>] <bold>336</bold> line drawings of leg I tibia and patella spination patterns; retrolateral aspect; prolateral aspect.</p></caption><graphic xmlns:xlink="http://www.w3.org/1999/xlink" xlink:href="ZooKeys-252-001-g085.jpg" position="float" orientation="portrait" xlink:type="simple"/></fig><fig id="F37" position="float" orientation="portrait"><label>Figures 146–150.</label><caption><p><italic><tp:taxon-name>Aptostichus icenoglei</tp:taxon-name></italic> sp. n.; scale bars = 1.0mm. <bold>146–148, 150</bold> male holotype from Riverside Co., Winchester (AP391) <bold>146</bold> habitus [<ext-link xmlns:xlink="http://www.w3.org/1999/xlink" ext-link-type="uri" xlink:href="http://www.morphbank.net/Browse/ByImage/?tsn=805874" xlink:type="simple">805874</ext-link>] <bold>147</bold> retrolateral aspect, leg I [<ext-link xmlns:xlink="http://www.w3.org/1999/xlink" ext-link-type="uri" xlink:href="http://www.morphbank.net/Browse/ByImage/?tsn=805866" xlink:type="simple">805866</ext-link>] <bold>148</bold> prolateral aspect, leg I [<ext-link xmlns:xlink="http://www.w3.org/1999/xlink" ext-link-type="uri" xlink:href="http://www.morphbank.net/Browse/ByImage/?tsn=805870" xlink:type="simple">805870</ext-link>] <bold>149</bold> line drawings of leg I article spination patterns of holotype and additional specimens from the type locality <bold>150</bold> retrolateral aspect, pedipalp [<ext-link xmlns:xlink="http://www.w3.org/1999/xlink" ext-link-type="uri" xlink:href="http://www.morphbank.net/Browse/ByImage/?tsn=805872" xlink:type="simple">805872</ext-link>].</p></caption><graphic xmlns:xlink="http://www.w3.org/1999/xlink" xlink:href="ZooKeys-252-001-g037.jpg" position="float" orientation="portrait" xlink:type="simple"/></fig><fig id="F43" position="float" orientation="portrait"><label>Figures 165–168.</label><caption><p><italic><tp:taxon-name>Aptostichus isabella</tp:taxon-name></italic> sp. n. male holotype (MY3824) from Kern Co. <bold>165–167</bold> leg I <bold>165</bold> retrolateral aspect [<ext-link xmlns:xlink="http://www.w3.org/1999/xlink" ext-link-type="uri" xlink:href="http://www.morphbank.net/Browse/ByImage/?tsn=805901" xlink:type="simple">805901</ext-link>] <bold>166</bold> prolateral aspect [<ext-link xmlns:xlink="http://www.w3.org/1999/xlink" ext-link-type="uri" xlink:href="http://www.morphbank.net/Browse/ByImage/?tsn=806607" xlink:type="simple">806607</ext-link>] <bold>167</bold> line drawing, retrolateral aspect <bold>168</bold> retrolateral aspect, pedipalp [<ext-link xmlns:xlink="http://www.w3.org/1999/xlink" ext-link-type="uri" xlink:href="http://www.morphbank.net/Browse/ByImage/?tsn=805903" xlink:type="simple">805903</ext-link>]. Scale bars = 1.0mm.</p></caption><graphic xmlns:xlink="http://www.w3.org/1999/xlink" xlink:href="ZooKeys-252-001-g043.jpg" position="float" orientation="portrait" xlink:type="simple"/></fig><fig id="F15" position="float" orientation="portrait"><label>Figures 69–75.</label><caption><p><italic><tp:taxon-name>Aptostichus atomarius</tp:taxon-name></italic> Simon, 1891. <bold>69–72</bold> Specimen AP357 from San Bernardino Co., San Bernardino; scale bar = 1.0mm <bold>69</bold> retrolateral aspect leg I [<ext-link xmlns:xlink="http://www.w3.org/1999/xlink" ext-link-type="uri" xlink:href="http://www.morphbank.net/Browse/ByImage/?tsn=805733" xlink:type="simple">805733</ext-link>] <bold>70</bold> prolateral aspect leg I [<ext-link xmlns:xlink="http://www.w3.org/1999/xlink" ext-link-type="uri" xlink:href="http://www.morphbank.net/Browse/ByImage/?tsn=805737" xlink:type="simple">805737</ext-link>] <bold>71</bold> retrolateral aspect pedipalp [<ext-link xmlns:xlink="http://www.w3.org/1999/xlink" ext-link-type="uri" xlink:href="http://www.morphbank.net/Browse/ByImage/?tsn=805743" xlink:type="simple">805743</ext-link>] <bold>72</bold> ventral aspect palpal bulb [<ext-link xmlns:xlink="http://www.w3.org/1999/xlink" ext-link-type="uri" xlink:href="http://www.morphbank.net/Browse/ByImage/?tsn=805745" xlink:type="simple">805745</ext-link>] <bold>73–75</bold> line drawings of spination patterns on metatarsus and tibia, leg I, retrolateral aspect <bold>73</bold> Los Angeles Co., Baldwin Hills (AP181) <bold>74</bold> San Luis Obispo Co., San Luis Obispo (AP172) <bold>75</bold> Los Angeles Co., Eaton Canyon Park (AP157).</p></caption><graphic xmlns:xlink="http://www.w3.org/1999/xlink" xlink:href="ZooKeys-252-001-g015.jpg" position="float" orientation="portrait" xlink:type="simple"/></fig><fig id="F68" position="float" orientation="portrait"><label>Figures 257–261.</label><caption><p><italic><tp:taxon-name>Aptostichus edwardabbeyi</tp:taxon-name></italic> sp. n. <bold>257, 258</bold> habitus and cleared spermathecae of female paratype from Santa Cruz Co., Arizona (MY2279); scale bar = 0.1mm [<ext-link xmlns:xlink="http://www.w3.org/1999/xlink" ext-link-type="uri" xlink:href="http://www.morphbank.net/Browse/ByImage/?tsn=806086" xlink:type="simple">806086</ext-link>] <bold>259–261</bold> male holotype (AP402) [<ext-link xmlns:xlink="http://www.w3.org/1999/xlink" ext-link-type="uri" xlink:href="http://www.morphbank.net/Browse/ByImage/?tsn=806706" xlink:type="simple">806706</ext-link>]; scale bar = 1.0mm <bold>259</bold> retrolateral aspect, leg I [<ext-link xmlns:xlink="http://www.w3.org/1999/xlink" ext-link-type="uri" xlink:href="http://www.morphbank.net/Browse/ByImage/?tsn=806078" xlink:type="simple">806078</ext-link>] <bold>260</bold> prolateral aspect, leg I [<ext-link xmlns:xlink="http://www.w3.org/1999/xlink" ext-link-type="uri" xlink:href="http://www.morphbank.net/Browse/ByImage/?tsn=806076" xlink:type="simple">806076</ext-link>] <bold>261</bold> retrolateral aspect, pedipalp [<ext-link xmlns:xlink="http://www.w3.org/1999/xlink" ext-link-type="uri" xlink:href="http://www.morphbank.net/Browse/ByImage/?tsn=806072" xlink:type="simple">806072</ext-link>].</p></caption><graphic xmlns:xlink="http://www.w3.org/1999/xlink" xlink:href="ZooKeys-252-001-g068.jpg" position="float" orientation="portrait" xlink:type="simple"/></fig><fig id="F45" position="float" orientation="portrait"><label>Figures 174–180.</label><caption><p><italic><tp:taxon-name>Aptostichus barackobamai</tp:taxon-name></italic> sp. n. <bold>174–176</bold> male holotype from Mendocino Co. (AP411) <bold>174</bold> habitus [<ext-link xmlns:xlink="http://www.w3.org/1999/xlink" ext-link-type="uri" xlink:href="http://www.morphbank.net/Browse/ByImage/?tsn=806630" xlink:type="simple">806630</ext-link>] <bold>175</bold> retrolateral aspect, leg I [<ext-link xmlns:xlink="http://www.w3.org/1999/xlink" ext-link-type="uri" xlink:href="http://www.morphbank.net/Browse/ByImage/?tsn=806634" xlink:type="simple">806634</ext-link>] <bold>176</bold> prolateral aspect, leg I [<ext-link xmlns:xlink="http://www.w3.org/1999/xlink" ext-link-type="uri" xlink:href="http://www.morphbank.net/Browse/ByImage/?tsn=806636" xlink:type="simple">806636</ext-link>] <bold>177–179</bold> male paratype from Tehama Co. (MY3805) <bold>177</bold> retrolateral aspect, leg I [<ext-link xmlns:xlink="http://www.w3.org/1999/xlink" ext-link-type="uri" xlink:href="http://www.morphbank.net/Browse/ByImage/?tsn=806638" xlink:type="simple">806638</ext-link>] <bold>178</bold> prolateral aspect, leg I [<ext-link xmlns:xlink="http://www.w3.org/1999/xlink" ext-link-type="uri" xlink:href="http://www.morphbank.net/Browse/ByImage/?tsn=806642" xlink:type="simple">806642</ext-link>] <bold>179</bold> retrolateral aspect, pedipalp [<ext-link xmlns:xlink="http://www.w3.org/1999/xlink" ext-link-type="uri" xlink:href="http://www.morphbank.net/Browse/ByImage/?tsn=806644" xlink:type="simple">806644</ext-link>] <bold>180</bold> line drawings of leg I holotype and paratype specimens; retrolateral aspect of holotype pedipalp. Scale bars = 1.0mm.</p></caption><graphic xmlns:xlink="http://www.w3.org/1999/xlink" xlink:href="ZooKeys-252-001-g045.jpg" position="float" orientation="portrait" xlink:type="simple"/></fig><fig id="F72" position="float" orientation="portrait"><label>Figures 274–280.</label><caption><p><italic><tp:taxon-name>Aptostichus simus</tp:taxon-name></italic> Chamberlin, 1917 male specimens from San Diego County; scale bars = 1.0mm. <bold>274</bold> habitus (AP1209) [<ext-link xmlns:xlink="http://www.w3.org/1999/xlink" ext-link-type="uri" xlink:href="http://www.morphbank.net/Browse/ByImage/?tsn=806521" xlink:type="simple">806521</ext-link>] <bold>275–278</bold> secondary sexual characteristics (AP819) <bold>275</bold> retrolateral aspect, leg I [<ext-link xmlns:xlink="http://www.w3.org/1999/xlink" ext-link-type="uri" xlink:href="http://www.morphbank.net/Browse/ByImage/?tsn=806525" xlink:type="simple">806525</ext-link>] <bold>276</bold> prolateral aspect, leg I [<ext-link xmlns:xlink="http://www.w3.org/1999/xlink" ext-link-type="uri" xlink:href="http://www.morphbank.net/Browse/ByImage/?tsn=806529" xlink:type="simple">806529</ext-link>] <bold>277</bold> ventral view, pedipalp bulb [<ext-link xmlns:xlink="http://www.w3.org/1999/xlink" ext-link-type="uri" xlink:href="http://www.morphbank.net/Browse/ByImage/?tsn=806531" xlink:type="simple">806531</ext-link>] <bold>278</bold> retrolateral aspect, pedipalp [<ext-link xmlns:xlink="http://www.w3.org/1999/xlink" ext-link-type="uri" xlink:href="http://www.morphbank.net/Browse/ByImage/?tsn=806533" xlink:type="simple">806533</ext-link>] <bold>279, 280</bold> line drawings, leg I articles <bold>279</bold> retrolateral and prolateral aspect of specimen from San Diego County, Imperial Beach <bold>280</bold> retrolateral aspect, tibia and patella, in descending from San Diego County, Imperial Beach and Santa Barbara County, Carpinteria State Beach.</p></caption><graphic xmlns:xlink="http://www.w3.org/1999/xlink" xlink:href="ZooKeys-252-001-g072.jpg" position="float" orientation="portrait" xlink:type="simple"/></fig><fig id="F87" position="float" orientation="portrait"><label>Figures 337–341.</label><caption><p><italic><tp:taxon-name>Aptostichus huntington</tp:taxon-name></italic> sp. n. male holotype (AP408) from Fresno County; scale bars = 1.0mm. <bold>337</bold> retrolateral aspect, leg I [<ext-link xmlns:xlink="http://www.w3.org/1999/xlink" ext-link-type="uri" xlink:href="http://www.morphbank.net/Browse/ByImage/?tsn=806469" xlink:type="simple">806469</ext-link>] <bold>338</bold> prolateral aspect, leg I [<ext-link xmlns:xlink="http://www.w3.org/1999/xlink" ext-link-type="uri" xlink:href="http://www.morphbank.net/Browse/ByImage/?tsn=806473" xlink:type="simple">806473</ext-link>] <bold>339</bold> retrolateral aspect, pedipalp [<ext-link xmlns:xlink="http://www.w3.org/1999/xlink" ext-link-type="uri" xlink:href="http://www.morphbank.net/Browse/ByImage/?tsn=806475" xlink:type="simple">806475</ext-link>] <bold>340</bold> sternum [<ext-link xmlns:xlink="http://www.w3.org/1999/xlink" ext-link-type="uri" xlink:href="http://www.morphbank.net/Browse/ByImage/?tsn=806477" xlink:type="simple">806477</ext-link>] <bold>341</bold> line drawings of leg I and pedipalp spination patterns; retrolateral aspect patella, tibia, metatarsus, and tarsus; prolateral aspect tibia and patella; retrolateral aspect, pedipalp.</p></caption><graphic xmlns:xlink="http://www.w3.org/1999/xlink" xlink:href="ZooKeys-252-001-g087.jpg" position="float" orientation="portrait" xlink:type="simple"/></fig><fig id="F73" position="float" orientation="portrait"><label>Figures 281–283.</label><caption><p><italic><tp:taxon-name>Aptostichus simus</tp:taxon-name></italic> female specimens. <bold>281</bold> habitus, from San Diego County (AP067) <bold>282</bold> cleared spermathecae (MY3447), from San Luis Obispo County [<ext-link xmlns:xlink="http://www.w3.org/1999/xlink" ext-link-type="uri" xlink:href="http://www.morphbank.net/Browse/ByImage/?tsn=806538" xlink:type="simple">806538</ext-link>]; scale bar = 0.1mm <bold>283 </bold>cephalothorax, ventral aspect, from San Diego County (AP095) [<ext-link xmlns:xlink="http://www.w3.org/1999/xlink" ext-link-type="uri" xlink:href="http://www.morphbank.net/Browse/ByImage/?tsn=806542" xlink:type="simple">806542</ext-link>].</p></caption><graphic xmlns:xlink="http://www.w3.org/1999/xlink" xlink:href="ZooKeys-252-001-g073.jpg" position="float" orientation="portrait" xlink:type="simple"/></fig><fig id="F80" position="float" orientation="portrait"><label>Figures 304–310.</label><caption><p><italic><tp:taxon-name>Aptostichus lucerne</tp:taxon-name></italic> sp. n. from San Bernardino County. <bold>304–307</bold> male holotype (AP434); scale bars = 1.0mm and 0.5mm (<bold>306</bold>) <bold>304</bold> retrolateral aspect, of right leg, leg I [<ext-link xmlns:xlink="http://www.w3.org/1999/xlink" ext-link-type="uri" xlink:href="http://www.morphbank.net/Browse/ByImage/?tsn=806479" xlink:type="simple">806479</ext-link>] <bold>305</bold> prolateral aspect, of right leg, leg I [<ext-link xmlns:xlink="http://www.w3.org/1999/xlink" ext-link-type="uri" xlink:href="http://www.morphbank.net/Browse/ByImage/?tsn=806483" xlink:type="simple">806483</ext-link>] <bold>306</bold> oblique, ventral/retrolateral aspect of palpal bulb [<ext-link xmlns:xlink="http://www.w3.org/1999/xlink" ext-link-type="uri" xlink:href="http://www.morphbank.net/Browse/ByImage/?tsn=806485" xlink:type="simple">806485</ext-link>] <bold>307</bold> retrolateral aspect, pedipalp [<ext-link xmlns:xlink="http://www.w3.org/1999/xlink" ext-link-type="uri" xlink:href="http://www.morphbank.net/Browse/ByImage/?tsn=806487" xlink:type="simple">806487</ext-link>] <bold>308, 309</bold> male paratype <bold>308</bold> retrolateral aspect, leg I [<ext-link xmlns:xlink="http://www.w3.org/1999/xlink" ext-link-type="uri" xlink:href="http://www.morphbank.net/Browse/ByImage/?tsn=806489" xlink:type="simple">806489</ext-link>] <bold>309</bold> prolateral aspect, leg I [<ext-link xmlns:xlink="http://www.w3.org/1999/xlink" ext-link-type="uri" xlink:href="http://www.morphbank.net/Browse/ByImage/?tsn=806493" xlink:type="simple">806493</ext-link>] <bold>310</bold> line drawings of leg I spination pattern; retrolateral aspect tibia and metatarsus; prolateral aspect of tibia.</p></caption><graphic xmlns:xlink="http://www.w3.org/1999/xlink" xlink:href="ZooKeys-252-001-g080.jpg" position="float" orientation="portrait" xlink:type="simple"/></fig><fig id="F82" position="float" orientation="portrait"><label>Figures 316–322.</label><caption><p><italic><tp:taxon-name>Aptostichus fisheri</tp:taxon-name></italic> sp. n. from Kern County; scale bars = 1.0mm. <bold>316</bold> habitus of male paratype (AP954) [<ext-link xmlns:xlink="http://www.w3.org/1999/xlink" ext-link-type="uri" xlink:href="http://www.morphbank.net/Browse/ByImage/?tsn=806438" xlink:type="simple">806438</ext-link>] <bold>317–319</bold> male holotype (AP955) <bold>317</bold> retrolateral aspect, leg I [<ext-link xmlns:xlink="http://www.w3.org/1999/xlink" ext-link-type="uri" xlink:href="http://www.morphbank.net/Browse/ByImage/?tsn=806442" xlink:type="simple">806442</ext-link>] <bold>318</bold> prolateral aspect, leg I [<ext-link xmlns:xlink="http://www.w3.org/1999/xlink" ext-link-type="uri" xlink:href="http://www.morphbank.net/Browse/ByImage/?tsn=806446" xlink:type="simple">806446</ext-link>] <bold>319</bold> retrolateral aspect, pedipalp [<ext-link xmlns:xlink="http://www.w3.org/1999/xlink" ext-link-type="uri" xlink:href="http://www.morphbank.net/Browse/ByImage/?tsn=806448" xlink:type="simple">806448</ext-link>] <bold>320, 321</bold> male paratype (AP407) <bold>320</bold> retrolateral aspect, leg I [<ext-link xmlns:xlink="http://www.w3.org/1999/xlink" ext-link-type="uri" xlink:href="http://www.morphbank.net/Browse/ByImage/?tsn=806450" xlink:type="simple">806450</ext-link>] <bold>321</bold> prolateral aspect, leg I [<ext-link xmlns:xlink="http://www.w3.org/1999/xlink" ext-link-type="uri" xlink:href="http://www.morphbank.net/Browse/ByImage/?tsn=806454" xlink:type="simple">806454</ext-link>] <bold>322</bold> line drawings of leg I spination pattern and pedipalp; retrolateral aspect, patella, tibia, metatarsus, tarsus; prolateral aspect, tibia and patella; retrolateral aspect, pedipalp.</p></caption><graphic xmlns:xlink="http://www.w3.org/1999/xlink" xlink:href="ZooKeys-252-001-g082.jpg" position="float" orientation="portrait" xlink:type="simple"/></fig><fig id="F49" position="float" orientation="portrait"><label>Figures 188–191.</label><caption><p><italic><tp:taxon-name>Aptostichus hesperus</tp:taxon-name></italic> (Chamberlin, 1919). <bold>188</bold> sternal sigilla pattern (indicated by circled area, labium at top of photograph; MY2526)) [<ext-link xmlns:xlink="http://www.w3.org/1999/xlink" ext-link-type="uri" xlink:href="http://www.morphbank.net/Browse/ByImage/?tsn=805941" xlink:type="simple">805941</ext-link>] <bold>189</bold> line drawing of rastellar spine pattern for <italic><tp:taxon-name>Aptostichus hesperus</tp:taxon-name></italic> and other <italic><tp:taxon-name>Hesperus</tp:taxon-name></italic> group species <bold>190</bold> cleared spermathecae, specimen from San Bernardino Co., Yucaipa (MY2526) [<ext-link xmlns:xlink="http://www.w3.org/1999/xlink" ext-link-type="uri" xlink:href="http://www.morphbank.net/Browse/ByImage/?tsn=805942" xlink:type="simple">805942</ext-link>]; scale bar = 0.1mm <bold>191</bold> photograph of live specimen from Riverside Co., Winchester(MY2496).</p></caption><graphic xmlns:xlink="http://www.w3.org/1999/xlink" xlink:href="ZooKeys-252-001-g049.jpg" position="float" orientation="portrait" xlink:type="simple"/></fig><fig id="F52" position="float" orientation="portrait"><label>Figures 197–203.</label><caption><p><italic><tp:taxon-name>Aptostichus hedinorum</tp:taxon-name></italic> sp. n. <bold>197–200</bold> male holotype (MY3779); scale bars = 1.0mm <bold>197</bold> habitus [<ext-link xmlns:xlink="http://www.w3.org/1999/xlink" ext-link-type="uri" xlink:href="http://www.morphbank.net/Browse/ByImage/?tsn=806056" xlink:type="simple">806056</ext-link>] <bold>198</bold> retrolateral aspect, leg I [<ext-link xmlns:xlink="http://www.w3.org/1999/xlink" ext-link-type="uri" xlink:href="http://www.morphbank.net/Browse/ByImage/?tsn=806048" xlink:type="simple">806048</ext-link>] <bold>199</bold> prolateral aspect, leg I [<ext-link xmlns:xlink="http://www.w3.org/1999/xlink" ext-link-type="uri" xlink:href="http://www.morphbank.net/Browse/ByImage/?tsn=806052" xlink:type="simple">806052</ext-link>] <bold>200 </bold>pedipalp, leg I [<ext-link xmlns:xlink="http://www.w3.org/1999/xlink" ext-link-type="uri" xlink:href="http://www.morphbank.net/Browse/ByImage/?tsn=806054" xlink:type="simple">806054</ext-link>] <bold>201</bold> female habitus (MY3781), from type locality [<ext-link xmlns:xlink="http://www.w3.org/1999/xlink" ext-link-type="uri" xlink:href="http://www.morphbank.net/Browse/ByImage/?tsn=806058" xlink:type="simple">806058</ext-link>] <bold>202, 203</bold> cleared spermathecae, female paratype (AP675) [<ext-link xmlns:xlink="http://www.w3.org/1999/xlink" ext-link-type="uri" xlink:href="http://www.morphbank.net/Browse/ByImage/?tsn=806608" xlink:type="simple">806608</ext-link>] and additional specimen from type locality (MY3781) [<ext-link xmlns:xlink="http://www.w3.org/1999/xlink" ext-link-type="uri" xlink:href="http://www.morphbank.net/Browse/ByImage/?tsn=806702" xlink:type="simple">806702</ext-link>]; scale bars = 0.1mm.</p></caption><graphic xmlns:xlink="http://www.w3.org/1999/xlink" xlink:href="ZooKeys-252-001-g052.jpg" position="float" orientation="portrait" xlink:type="simple"/></fig><fig id="F66" position="float" orientation="portrait"><label>Figures 249–256.</label><caption><p><italic><tp:taxon-name>Aptostichus mikeradtkei</tp:taxon-name></italic> sp. n. <bold>249–252</bold> male holotype (AP1085), from San Diego Co.; scale bars = 1.0mm. <bold>249</bold> habitus [<ext-link xmlns:xlink="http://www.w3.org/1999/xlink" ext-link-type="uri" xlink:href="http://www.morphbank.net/Browse/ByImage/?tsn=806034" xlink:type="simple">806034</ext-link>] <bold>250</bold> retrolateral aspect, leg I [<ext-link xmlns:xlink="http://www.w3.org/1999/xlink" ext-link-type="uri" xlink:href="http://www.morphbank.net/Browse/ByImage/?tsn=806032" xlink:type="simple">806032</ext-link>] <bold>251</bold> prolateral aspect, leg I [<ext-link xmlns:xlink="http://www.w3.org/1999/xlink" ext-link-type="uri" xlink:href="http://www.morphbank.net/Browse/ByImage/?tsn=806028" xlink:type="simple">806028</ext-link>] <bold>252</bold> retrolateral aspect, pedipalp [<ext-link xmlns:xlink="http://www.w3.org/1999/xlink" ext-link-type="uri" xlink:href="http://www.morphbank.net/Browse/ByImage/?tsn=806036" xlink:type="simple">806036</ext-link>] <bold>253–255</bold> cleared spermathecae; scale bars = 0.1mm <bold>253</bold> female paratype (AP1148) [<ext-link xmlns:xlink="http://www.w3.org/1999/xlink" ext-link-type="uri" xlink:href="http://www.morphbank.net/Browse/ByImage/?tsn=806705" xlink:type="simple">806705</ext-link>] <bold>254, 255</bold> additional specimens from vicinity of type locality (AP1155, 1247) [806620, 806623] <bold>256</bold> sternum of paratype female (AP1148) [<ext-link xmlns:xlink="http://www.w3.org/1999/xlink" ext-link-type="uri" xlink:href="http://www.morphbank.net/Browse/ByImage/?tsn=806038" xlink:type="simple">806038</ext-link>].</p></caption><graphic xmlns:xlink="http://www.w3.org/1999/xlink" xlink:href="ZooKeys-252-001-g066.jpg" position="float" orientation="portrait" xlink:type="simple"/></fig><fig id="F65" position="float" orientation="portrait"><label>Figures 243–248.</label><caption><p><italic><tp:taxon-name>Aptostichus derhamgiulianii</tp:taxon-name></italic> sp. n.; scale bars = 1.0mm. <bold>243–246</bold> male holotype (AP 415) Inyo County <bold>243</bold> habitus [<ext-link xmlns:xlink="http://www.w3.org/1999/xlink" ext-link-type="uri" xlink:href="http://www.morphbank.net/Browse/ByImage/?tsn=806016" xlink:type="simple">806016</ext-link>] <bold>244</bold> retrolateral aspect, leg I [<ext-link xmlns:xlink="http://www.w3.org/1999/xlink" ext-link-type="uri" xlink:href="http://www.morphbank.net/Browse/ByImage/?tsn=806010" xlink:type="simple">806010</ext-link>] <bold>245</bold> prolateral aspect, leg I [<ext-link xmlns:xlink="http://www.w3.org/1999/xlink" ext-link-type="uri" xlink:href="http://www.morphbank.net/Browse/ByImage/?tsn=806014" xlink:type="simple">806014</ext-link>] <bold>246</bold> retrolateral aspect, pedipalp [<ext-link xmlns:xlink="http://www.w3.org/1999/xlink" ext-link-type="uri" xlink:href="http://www.morphbank.net/Browse/ByImage/?tsn=806018" xlink:type="simple">806018</ext-link>] <bold>247</bold> male paratype (AP424) from Mono County, retrolateral aspect, leg I [<ext-link xmlns:xlink="http://www.w3.org/1999/xlink" ext-link-type="uri" xlink:href="http://www.morphbank.net/Browse/ByImage/?tsn=806020" xlink:type="simple">806020</ext-link>] <bold>248</bold> line drawings, spination pattern, leg I tibia and metatarsus of holotype and paratype; retrolateral view, holotype pedipalp.</p></caption><graphic xmlns:xlink="http://www.w3.org/1999/xlink" xlink:href="ZooKeys-252-001-g065.jpg" position="float" orientation="portrait" xlink:type="simple"/></fig><fig id="F70" position="float" orientation="portrait"><label>Figures 266–272.</label><caption><p><italic><tp:taxon-name>Aptostichus sinnombre</tp:taxon-name></italic> sp. n., male specimens from San Diego County; scale bars = 1.0mm. <bold>266–268</bold> male holotype (MY3761) <bold>266</bold> retrolateral aspect, leg I [<ext-link xmlns:xlink="http://www.w3.org/1999/xlink" ext-link-type="uri" xlink:href="http://www.morphbank.net/Browse/ByImage/?tsn=806546" xlink:type="simple">806546</ext-link>] <bold>267</bold> prolateral aspect, leg I [<ext-link xmlns:xlink="http://www.w3.org/1999/xlink" ext-link-type="uri" xlink:href="http://www.morphbank.net/Browse/ByImage/?tsn=806550" xlink:type="simple">806550</ext-link>] <bold>268</bold> retrolateral aspect, pedipalp [<ext-link xmlns:xlink="http://www.w3.org/1999/xlink" ext-link-type="uri" xlink:href="http://www.morphbank.net/Browse/ByImage/?tsn=806552" xlink:type="simple">806552</ext-link>] <bold>269–271</bold> male paratype (MY3823) <bold>269 </bold>retrolateral aspect, leg I [<ext-link xmlns:xlink="http://www.w3.org/1999/xlink" ext-link-type="uri" xlink:href="http://www.morphbank.net/Browse/ByImage/?tsn=806554" xlink:type="simple">806554</ext-link>] <bold>270</bold> prolateral aspect, leg I [<ext-link xmlns:xlink="http://www.w3.org/1999/xlink" ext-link-type="uri" xlink:href="http://www.morphbank.net/Browse/ByImage/?tsn=806558" xlink:type="simple">806558</ext-link>] <bold>271</bold> retrolateral aspect, pedipalp [<ext-link xmlns:xlink="http://www.w3.org/1999/xlink" ext-link-type="uri" xlink:href="http://www.morphbank.net/Browse/ByImage/?tsn=806560" xlink:type="simple">806560</ext-link>] <bold>272</bold> line drawing, spination pattern, leg I tibia and metatarsus of holotype.</p></caption><graphic xmlns:xlink="http://www.w3.org/1999/xlink" xlink:href="ZooKeys-252-001-g070.jpg" position="float" orientation="portrait" xlink:type="simple"/></fig><fig id="F69" position="float" orientation="portrait"><label>Figures 262–265.</label><caption><p><italic><tp:taxon-name>Aptostichus anzaborrego</tp:taxon-name></italic> sp. n., male holotype from San Diego County (AP1199); scale bars = 1.0mm. <bold>262</bold> habitus [<ext-link xmlns:xlink="http://www.w3.org/1999/xlink" ext-link-type="uri" xlink:href="http://www.morphbank.net/Browse/ByImage/?tsn=806106" xlink:type="simple">806106</ext-link>] <bold>263</bold> retrolateral aspect, leg I [<ext-link xmlns:xlink="http://www.w3.org/1999/xlink" ext-link-type="uri" xlink:href="http://www.morphbank.net/Browse/ByImage/?tsn=806102" xlink:type="simple">806102</ext-link>] <bold>264</bold> prolateral aspect, leg I [<ext-link xmlns:xlink="http://www.w3.org/1999/xlink" ext-link-type="uri" xlink:href="http://www.morphbank.net/Browse/ByImage/?tsn=806098" xlink:type="simple">806098</ext-link>] <bold>265</bold> retrolateral aspect, pedipalp [<ext-link xmlns:xlink="http://www.w3.org/1999/xlink" ext-link-type="uri" xlink:href="http://www.morphbank.net/Browse/ByImage/?tsn=806104" xlink:type="simple">806104</ext-link>].</p></caption><graphic xmlns:xlink="http://www.w3.org/1999/xlink" xlink:href="ZooKeys-252-001-g069.jpg" position="float" orientation="portrait" xlink:type="simple"/></fig><fig id="F35" position="float" orientation="portrait"><label>Figures 134–141.</label><caption><p><italic><tp:taxon-name>Aptostichus nateevansi</tp:taxon-name></italic> sp. n. from Los Angeles Co., Santa Catalina Island (holotype) and San Clemente Island (paratype). <bold>134–136, 139, 140</bold> male holotype (AP420); scale bars = 1.0mm <bold>134</bold> habitus [<ext-link xmlns:xlink="http://www.w3.org/1999/xlink" ext-link-type="uri" xlink:href="http://www.morphbank.net/Browse/ByImage/?tsn=805860" xlink:type="simple">805860</ext-link>] <bold>135</bold> retrolateral aspect, leg I [<ext-link xmlns:xlink="http://www.w3.org/1999/xlink" ext-link-type="uri" xlink:href="http://www.morphbank.net/Browse/ByImage/?tsn=805854" xlink:type="simple">805854</ext-link>] <bold>136</bold> prolateral aspect, leg I [<ext-link xmlns:xlink="http://www.w3.org/1999/xlink" ext-link-type="uri" xlink:href="http://www.morphbank.net/Browse/ByImage/?tsn=808858" xlink:type="simple">808858</ext-link>] <bold>137, 138</bold> male paratype (AP429) <bold>137</bold> retrolateral aspect, leg I <bold>138</bold> prolateral aspect, leg I <bold>139</bold> line drawings of leg I spination patterns, retrolateral aspect of patella, tibia and metatarsus and prolateral aspect of patella and tibia <bold>140</bold> retrolateral aspect, pedipalp [<ext-link xmlns:xlink="http://www.w3.org/1999/xlink" ext-link-type="uri" xlink:href="http://www.morphbank.net/Browse/ByImage/?tsn=805864" xlink:type="simple">805864</ext-link>] <bold>141</bold> cleared spermathecae (AP543) [<ext-link xmlns:xlink="http://www.w3.org/1999/xlink" ext-link-type="uri" xlink:href="http://www.morphbank.net/Browse/ByImage/?tsn=806576" xlink:type="simple">806576</ext-link>]; scale bar = 0.1mm.</p></caption><graphic xmlns:xlink="http://www.w3.org/1999/xlink" xlink:href="ZooKeys-252-001-g035.jpg" position="float" orientation="portrait" xlink:type="simple"/></fig><fig id="F33" position="float" orientation="portrait"><label>Figures 120–126.</label><caption><p><italic><tp:taxon-name>Aptostichus pennjillettei</tp:taxon-name></italic> sp. n. from Nevada, Clark Co., Mercury, Nuclear Test Site; scale bars = 1.0mm. <bold>120</bold> habitus, male holotype (AP413) [<ext-link xmlns:xlink="http://www.w3.org/1999/xlink" ext-link-type="uri" xlink:href="http://www.morphbank.net/Browse/ByImage/?tsn=805830" xlink:type="simple">805830</ext-link>] <bold>121–122</bold> male paratype (AP412), leg I <bold>121</bold> retrolateral aspect [<ext-link xmlns:xlink="http://www.w3.org/1999/xlink" ext-link-type="uri" xlink:href="http://www.morphbank.net/Browse/ByImage/?tsn=805838" xlink:type="simple">805838</ext-link>] <bold>122</bold> prolateral aspect [<ext-link xmlns:xlink="http://www.w3.org/1999/xlink" ext-link-type="uri" xlink:href="http://www.morphbank.net/Browse/ByImage/?tsn=805834" xlink:type="simple">805834</ext-link>] <bold>123–125</bold> line drawings of spination patterns on leg I, retrolateral aspect, tibia and metatarsus <bold>126</bold> retrolateral aspect, holotype pedipalp [<ext-link xmlns:xlink="http://www.w3.org/1999/xlink" ext-link-type="uri" xlink:href="http://www.morphbank.net/Browse/ByImage/?tsn=805832" xlink:type="simple">805832</ext-link>].</p></caption><graphic xmlns:xlink="http://www.w3.org/1999/xlink" xlink:href="ZooKeys-252-001-g033.jpg" position="float" orientation="portrait" xlink:type="simple"/></fig><fig id="F28" position="float" orientation="portrait"><label>Figures 106–112.</label><caption><p><italic><tp:taxon-name>Aptostichus stanfordianus</tp:taxon-name></italic> Smith, 1908.<bold>106–109</bold> male specimen from Contra Costa Co., Orinda Village (AP162); scale bars = 1.0mm <bold>106</bold> male habitus [<ext-link xmlns:xlink="http://www.w3.org/1999/xlink" ext-link-type="uri" xlink:href="http://www.morphbank.net/Browse/ByImage/?tsn=805794" xlink:type="simple">805794</ext-link>] <bold>107</bold> retrolateral aspect, right leg I [<ext-link xmlns:xlink="http://www.w3.org/1999/xlink" ext-link-type="uri" xlink:href="http://www.morphbank.net/Browse/ByImage/?tsn=805784" xlink:type="simple">805784</ext-link>] <bold>108</bold> prolateral aspect, right leg I [<ext-link xmlns:xlink="http://www.w3.org/1999/xlink" ext-link-type="uri" xlink:href="http://www.morphbank.net/Browse/ByImage/?tsn=805780" xlink:type="simple">805780</ext-link>] <bold>109</bold> retrolateral aspect, right pedipalp [<ext-link xmlns:xlink="http://www.w3.org/1999/xlink" ext-link-type="uri" xlink:href="http://www.morphbank.net/Browse/ByImage/?tsn=805786" xlink:type="simple">805786</ext-link>] <bold>110, 111</bold> female habitus and cleared spermathecae from Santa Cruz Co. (MY3100) [805790, 805795] <bold>112</bold> cleared spermathecae from Alameda Co., Alameda (AP296) [<ext-link xmlns:xlink="http://www.w3.org/1999/xlink" ext-link-type="uri" xlink:href="http://www.morphbank.net/Browse/ByImage/?tsn=805776" xlink:type="simple">805776</ext-link>]; scale bars = 0.1mm.</p></caption><graphic xmlns:xlink="http://www.w3.org/1999/xlink" xlink:href="ZooKeys-252-001-g028.jpg" position="float" orientation="portrait" xlink:type="simple"/></fig><fig id="F17" position="float" orientation="portrait"><label>Figures 79–81.</label><caption><p><italic><tp:taxon-name>Aptostichus atomarius</tp:taxon-name></italic> specimens, live photographs. <bold>79</bold> MY3794 <bold>80</bold> AUMS74 <bold>81 </bold>AUMS71.</p></caption><graphic xmlns:xlink="http://www.w3.org/1999/xlink" xlink:href="ZooKeys-252-001-g017.jpg" position="float" orientation="portrait" xlink:type="simple"/></fig><fig id="F19" position="float" orientation="portrait"><label>Figures 82–87.</label><caption><p><italic><tp:taxon-name>Aptostichus stephencolberti</tp:taxon-name></italic> Bond, 2008. <bold>82</bold> male habitus from San Francisco Co. (AP156) [<ext-link xmlns:xlink="http://www.w3.org/1999/xlink" ext-link-type="uri" xlink:href="http://www.morphbank.net/Browse/ByImage/?tsn=805762" xlink:type="simple">805762</ext-link>] <bold>83–85</bold> male holotype from San Mateo Co., Pescadero State Beach (MY3515); scale bar = 1.0mm <bold>83 </bold>retrolateral aspect leg I [<ext-link xmlns:xlink="http://www.w3.org/1999/xlink" ext-link-type="uri" xlink:href="http://www.morphbank.net/Browse/ByImage/?tsn=805751" xlink:type="simple">805751</ext-link>] <bold>84</bold> prolateral aspect leg I [<ext-link xmlns:xlink="http://www.w3.org/1999/xlink" ext-link-type="uri" xlink:href="http://www.morphbank.net/Browse/ByImage/?tsn=805747" xlink:type="simple">805747</ext-link>] <bold>85</bold> retrolateral aspect pedipalp [<ext-link xmlns:xlink="http://www.w3.org/1999/xlink" ext-link-type="uri" xlink:href="http://www.morphbank.net/Browse/ByImage/?tsn=805753" xlink:type="simple">805753</ext-link>] <bold>86</bold> female habitus from Santa Cruz Co., Waddell Creek Beach (MY3508) [<ext-link xmlns:xlink="http://www.w3.org/1999/xlink" ext-link-type="uri" xlink:href="http://www.morphbank.net/Browse/ByImage/?tsn=805758" xlink:type="simple">805758</ext-link>] <bold>87</bold> cleared spermathecae, from San Luis Obispo Co., Wilder Ranch State Beach (MY3500) [<ext-link xmlns:xlink="http://www.w3.org/1999/xlink" ext-link-type="uri" xlink:href="http://www.morphbank.net/Browse/ByImage/?tsn=805754" xlink:type="simple">805754</ext-link>]; scale bar = 0.25mm.</p></caption><graphic xmlns:xlink="http://www.w3.org/1999/xlink" xlink:href="ZooKeys-252-001-g019.jpg" position="float" orientation="portrait" xlink:type="simple"/></fig></tp:treatment-sec><ref-list><ref id="B54"><mixed-citation xmlns:xlink="http://www.w3.org/1999/xlink" xlink:type="simple"><person-group><name name-style="western"><surname>Simon</surname><given-names>E</given-names></name></person-group> (<year>1892</year>)<source> Histoire Naturelle des Araignées 1: Paris, 1–256.</source></mixed-citation></ref><ref id="B55"><mixed-citation xmlns:xlink="http://www.w3.org/1999/xlink" xlink:type="simple"><person-group><name name-style="western"><surname>Simon</surname><given-names>E</given-names></name></person-group> (<year>1903</year>)<source> Histoire Naturelle des Araignées 2: Paris, 669–1080.</source></mixed-citation></ref><ref id="B56"><mixed-citation xmlns:xlink="http://www.w3.org/1999/xlink" xlink:type="simple"><person-group><name name-style="western"><surname>Smith</surname><given-names>CP</given-names></name></person-group> (<year>1908</year>)<article-title> A preliminary study of the Araneae Theraphosidae of California.</article-title><source>Annals of the Entomological Society of America </source><volume>1</volume>: <fpage>207</fpage>-<lpage>236</lpage>.</mixed-citation></ref><ref id="B14"><mixed-citation xmlns:xlink="http://www.w3.org/1999/xlink" xlink:type="simple"><person-group><name name-style="western"><surname>Chamberlin</surname><given-names>RV</given-names></name></person-group> (<year>1937</year>)<article-title> On two genera of trapdoor spiders from California.</article-title><source>Bulletin of the University of Utah Biology </source><volume>28</volume>: <fpage>1</fpage>-<lpage>11</lpage>.</mixed-citation></ref><ref id="B8"><mixed-citation xmlns:xlink="http://www.w3.org/1999/xlink" xlink:type="simple"><person-group><name name-style="western"><surname>Bond</surname><given-names>JE</given-names></name><name name-style="western"><surname>Opell</surname><given-names>BD</given-names></name></person-group> (<year>2002</year>)<article-title> Phylogeny and taxonomy of the genera of south-western North American Euctenizinae trapdoor spiders and their relatives (Araneae : Mygalomorphae, Cyrtaucheniidae).</article-title><source>Zoological Journal of the Linnaean Society </source><volume>136</volume>: <fpage>487</fpage>-<lpage>534</lpage>. doi: <ext-link ext-link-type="uri" xlink:href="http://dx.doi.org/10.1046/j.1096-3642.2002.00035.x" xlink:type="simple">10.1046/j.1096-3642.2002.00035.x</ext-link></mixed-citation></ref><ref id="B10"><mixed-citation xmlns:xlink="http://www.w3.org/1999/xlink" xlink:type="simple"><person-group><name name-style="western"><surname>Bond</surname><given-names>JE</given-names></name><name name-style="western"><surname>Stockman</surname><given-names>AK</given-names></name></person-group> (<year>2008</year>)<article-title> An Integrative Method for Delimiting Cohesion Species: Finding the Population-Species Interface in a Group of Californian Trapdoor Spiders with Extreme Genetic Divergence and Geographic Structuring.</article-title><source>Systematic Biology </source><volume>57</volume>: <fpage>628</fpage>-<lpage>646</lpage>. doi: <ext-link ext-link-type="uri" xlink:href="http://dx.doi.org/10.1080/10635150802302443" xlink:type="simple">10.1080/10635150802302443</ext-link></mixed-citation></ref></ref-list></tp:taxon-treatment>
