# Supplementary material for: Phylogenetic treatment and taxonomic revision of the trapdoor spider genus Aptostichus Simon (Araneae, Mygalomorphae, Euctenizidae)
Source: Zookeys. 2012 Dec 19;(252):1–209. doi: 10.3897/zookeys.252.3588 (PMC3560839; doi:10.3897/zookeys.252.3588)
Supplement: XML Treatment for Aptostichus atomarius [file zookeys.252.3588-treatment4.xml]

<!DOCTYPE tp:taxon-treatment
  PUBLIC "-//TaxonX//DTD Taxonomic Treatment Publishing DTD v0 20100105//EN" "tax-treatment-NSO.dtd">
<tp:taxon-treatment xmlns:tp="http://www.plazi.org/taxpub"><tp:treatment-meta><mixed-citation publication-type="journal"><person-group><name><surname>Bond</surname><given-names>Jason E.</given-names></name></person-group><article-title>Phylogenetic treatment and taxonomic revision of the trapdoor spider genus 
                    <italic>Aptostichus</italic> Simon (Araneae, Mygalomorphae, Euctenizidae)
                </article-title><source>Zookeys</source><day>19</day><month>12</month><year>2012</year><volume>2012</volume><issue>252</issue><fpage>1</fpage><lpage>209</lpage><pub-id pub-id-type="doi">10.3897/zookeys.252.3588</pub-id></mixed-citation></tp:treatment-meta><tp:nomenclature><tp:taxon-name>
                        <tp:taxon-name-part taxon-name-part-type="genus">Aptostichus</tp:taxon-name-part>
                        <tp:taxon-name-part taxon-name-part-type="species">atomarius</tp:taxon-name-part>
                    <object-id xmlns:xlink="http://www.w3.org/1999/xlink" xlink:type="simple">‘The San Bernardino Hills Trapdoor Spider’</object-id>
								<object-id xmlns:xlink="http://www.w3.org/1999/xlink" xlink:type="simple">urn:lsid:zoobank.org:act:CCA6EC4B-4050-4B06-B056-DF8D666F93DC</object-id>
                    <object-id xmlns:xlink="http://www.w3.org/1999/xlink" xlink:type="simple">http://species-id.net/wiki/Aptostichus_atomarius</object-id>
								</tp:taxon-name><tp:taxon-authority>Simon, 1891</tp:taxon-authority><xref ref-type="fig" rid="F15">Figures 69</xref><xref ref-type="fig" rid="F16"/><xref ref-type="fig" rid="F17">–81</xref><xref ref-type="fig" rid="F18">Map 2, 3</xref><tp:nomenclature-citation-list><tp:nomenclature-citation><tp:taxon-name>Aptostichus atomarius</tp:taxon-name><comment> Simon, 1891: 317; female lectotype (AR4263) from California, San Bernardino; specimen in MNHP, examined–P. <xref ref-type="bibr" rid="B56">Smith 1908</xref>: 220–221.–Bond &amp; Opell 2002: 518–519.</comment></tp:nomenclature-citation><tp:nomenclature-citation><tp:taxon-name>Actinoxia versicolor</tp:taxon-name><comment> Simon, 1891: 318, synonymized by Bond &amp; Opell 2002: 518.</comment></tp:nomenclature-citation></tp:nomenclature-citation-list></tp:nomenclature><tp:treatment-sec sec-type="Diagnosis"><title>Diagnosis.</title><p>Like all <italic><tp:taxon-name>Atomarius</tp:taxon-name></italic> Sibling Species Complex males, <italic><tp:taxon-name>Aptostichus atomarius</tp:taxon-name></italic> can be diagnosed by virtue of having a sharp triangular metatarsal mating apophysis and four or more TSrd spines arranged linearly without overlapping (<xref ref-type="fig" rid="F15">Figs 69–73</xref>). Male pedipalp morphology relatively <!--PageBreak-->homogenous, comprising a slender palpal tibia that lacks a retrolateral spine patch (<xref ref-type="fig" rid="F15">Fig. 74</xref>) and a simple unserrated bulb (<xref ref-type="fig" rid="F15">Fig. 75</xref>). Females can be distinguished by having a secondary spermathecal bulb that extends below the horizontal plane of the lateral spermathecal base (<xref ref-type="fig" rid="F16">Figs 76–78</xref>). Specimens in life have a mottled abdominal coloration pattern and tend to have carapace and legs with an orange tint (<xref ref-type="fig" rid="F17">Figs 79–81</xref>) whereas other sympatric species (e.g., <italic><tp:taxon-name>Aptostichus icenoglei</tp:taxon-name></italic>) have darker leg and carapace coloration. <italic><tp:taxon-name>Aptostichus atomarius</tp:taxon-name></italic> females also tend to have a narrower sternum than <italic><tp:taxon-name>Aptostichus icenoglei</tp:taxon-name></italic>, however, this difference is very subtle and not quantifiable. Generally, individuals of this species are difficult to distinguish from other <italic><tp:taxon-name>Atomarius</tp:taxon-name></italic> Sibling Species Complex members on the basis of morphological features alone but can be diagnosed on the basis of a set of unique mtDNA site substitutions (see <xref ref-type="bibr" rid="B10">Bond and Stockman 2008</xref>). The distribution of <italic><tp:taxon-name>Aptostichus atomarius</tp:taxon-name></italic> is restricted to Southern California and does not overlap with other closely related sibling species (<xref ref-type="fig" rid="F18">Map 2</xref>).</p></tp:treatment-sec><tp:treatment-sec sec-type="Description"><title>Descriptions.</title><p>Female originally described by <xref ref-type="bibr" rid="B53">Simon (1891)</xref>; Male described and female redescribed by <xref ref-type="bibr" rid="B8">Bond and Opell (2002)</xref>.</p></tp:treatment-sec><tp:treatment-sec sec-type="Material examined"><title>Material examined.</title><p><bold>United States: California: Inyo Co.:</bold> Summit Creek, 8km S 4.8km W Olancha, <named-content xmlns:xlink="http://www.w3.org/1999/xlink" content-type="dwc:verbatimCoordinates" xlink:type="simple">36.2109, -118.0676</named-content><sup>5</sup>, 1951m, D Giuliani 16.iv.1989 [AP169, 1♂, CAS]; <bold>Los Angeles Co.:</bold> ~3.2km SE of Tujunga, ~91m NW of intersection Lowell &amp; Honolulu Ave, now site HWY 210, <named-content xmlns:xlink="http://www.w3.org/1999/xlink" content-type="dwc:verbatimCoordinates" xlink:type="simple">34.230626, -118.270262</named-content><sup>4</sup>, 515m, W Icenogle 12.x.1972 [AP195, 1♀ 78juv, CAS; AP203, 1♀ 38 juv., AMNH]; Alamos CG (Hard Luck) Rd, lower Hungry Valley, <named-content xmlns:xlink="http://www.w3.org/1999/xlink" content-type="dwc:verbatimCoordinates" xlink:type="simple">34.702, -118.8016</named-content><sup>1</sup>, 860m, M Hedin, J Satler, J Starrett, C Richart 16.ii.2009 [MY3767, 3769 1♀ 1juv, AUMNH]; Altadena, <named-content xmlns:xlink="http://www.w3.org/1999/xlink" content-type="dwc:verbatimCoordinates" xlink:type="simple">34.1792, -118.1093</named-content><sup>3</sup>, 340m, M Thompson 1.xi.1969 [AP614, 1♂, AMNH]; Altadena, <named-content xmlns:xlink="http://www.w3.org/1999/xlink" content-type="dwc:verbatimCoordinates" xlink:type="simple">34.1897, -118.1311</named-content><sup>7</sup>, 430m, 2.xii.1985 [AP1245, 1♂, CAS]; Angeles National Forest, San Gabriel Mtns, ~4.8km (road) W Mt Baldy Village, 70m S Glendora Ridge Rd S side Cow Canyon, <named-content xmlns:xlink="http://www.w3.org/1999/xlink" content-type="dwc:verbatimCoordinates" xlink:type="simple">34.2237, -117.7239</named-content><sup>3</sup>, 1237m, W Icenogle 21.v.1974 [AP200, 1♀, CAS]; Baldwin Hills, <named-content xmlns:xlink="http://www.w3.org/1999/xlink" content-type="dwc:verbatimCoordinates" xlink:type="simple">34.0114, -118.3686</named-content><sup>4</sup>, 125m, G Morris 1.xii.1944 [AP181, 1♀ 1♂, AMNH], 28.viii.1947 [AP490, 1♀, AMNH]; Baldwin Park, <named-content xmlns:xlink="http://www.w3.org/1999/xlink" content-type="dwc:verbatimCoordinates" xlink:type="simple">34.0854, -117.9647</named-content><sup>5</sup>, 111m, R Crandall 18.x.1962 [AP001, 1♂, AMNH]; Chatsworth, intersection Lassen St &amp; Valley Circle Blvd, ravine just E Oakwood Cemetery, <named-content xmlns:xlink="http://www.w3.org/1999/xlink" content-type="dwc:verbatimCoordinates" xlink:type="simple">34.2512, -118.6227</named-content><sup>4</sup>, 315m, W Icenogle 28.viii.1966 [AP191, 1♀ 91juv, CAS], 13.x.1966 [AP477, 1♀, CAS], 23.x.1966 [AP183, 1♂, AMNH]; Claremont, Palmer Canyon Rd, <named-content xmlns:xlink="http://www.w3.org/1999/xlink" content-type="dwc:verbatimCoordinates" xlink:type="simple">34.1593, -117.6996</named-content><sup>6</sup>, 817m, 9.ix.1923 [AP462, 1♀ 1juv, AMNH]; E Fork San Gabriel Canyon in Burro Canyon, <named-content xmlns:xlink="http://www.w3.org/1999/xlink" content-type="dwc:verbatimCoordinates" xlink:type="simple">34.2366, -117.8392</named-content><sup>3</sup>, 432m, K Kinulan 6.x.1968, [AP664, 1♀, AMNH]; Eaton Canyon Park, <named-content xmlns:xlink="http://www.w3.org/1999/xlink" content-type="dwc:verbatimCoordinates" xlink:type="simple">34.1783, -118.0951</named-content><sup>4</sup>, 298m, D Marqua 18.xi.1965 [AP157, 1♂, AMNH]; Henninger Flats, <named-content xmlns:xlink="http://www.w3.org/1999/xlink" content-type="dwc:verbatimCoordinates" xlink:type="simple">34.1925, -118.0894</named-content><sup>1</sup>, 775m, J Bond, C Spruill, D Beamer 15.iv.2004, [MY2634, 1juv, AUMNH]; Henninger Flats, <named-content xmlns:xlink="http://www.w3.org/1999/xlink" content-type="dwc:verbatimCoordinates" xlink:type="simple">34.19266, -118.0875</named-content><sup>3</sup>, 792m, D Marqua 18.xi.1967 [AP613, 1♂, AMNH]; Lady Bug Canyon, San Gabriel Mountains, <named-content xmlns:xlink="http://www.w3.org/1999/xlink" content-type="dwc:verbatimCoordinates" xlink:type="simple">34.2685, -118.117</named-content><sup>5</sup>, 1225m, 1.iii.1971 [AP152, 1♂, AMNH]; Little Dalton Canyon, Glendora Mountain Rd, <named-content xmlns:xlink="http://www.w3.org/1999/xlink" content-type="dwc:verbatimCoordinates" xlink:type="simple">34.1637, -117.8389</named-content><sup>1</sup>, 380m, J Bond, C Spruill, D Beamer 16.iii.2004 [MY2610, 2612, MY2616, 2juv, 1♀]; Los Angeles, 1220 Williams Rd, <named-content xmlns:xlink="http://www.w3.org/1999/xlink" content-type="dwc:verbatimCoordinates" xlink:type="simple">34.0570, -118.1407</named-content><sup>3</sup>, 159m, D Lowrie 21.xi.1959 [AP168, 1♂, CAS]; Malibu Canyon, Malibu Canyon Rd 160m from intersection Piuma Rd, <named-content xmlns:xlink="http://www.w3.org/1999/xlink" content-type="dwc:verbatimCoordinates" xlink:type="simple">34.0799, -118.7036</named-content><sup>1</sup>, 149m, J Bond, C Spruill, D Beamer 14.iv.2004<!--PageBreak--><!--PageBreak--> [MY2636, 1juv, AUMNH]; Mt Baldy Rd, ~0.2 km N jct N Mountain Ave, <named-content xmlns:xlink="http://www.w3.org/1999/xlink" content-type="dwc:verbatimCoordinates" xlink:type="simple">34.1773, -117.6767</named-content><sup>1</sup>, 800m, M Hedin, J Satler, J Starrett, C Richart 15.ii.2009 [MY3764, 1juv, AUMNH]; Near Los Angeles, <named-content xmlns:xlink="http://www.w3.org/1999/xlink" content-type="dwc:verbatimCoordinates" xlink:type="simple">34.0522, -118.2428</named-content><sup>7</sup>, 85m, G Jenko 11.viii.1939 [AP471, 1♀, AMNH]; Pacific Palisades, near Santa Monica, <named-content xmlns:xlink="http://www.w3.org/1999/xlink" content-type="dwc:verbatimCoordinates" xlink:type="simple">34.0553, -118.5288</named-content><sup>6</sup>, 113m, G Morris 1.ii.1945 [AP308, 1♀, AMNH]; Pasadena, Eaton Canyon Park, <named-content xmlns:xlink="http://www.w3.org/1999/xlink" content-type="dwc:verbatimCoordinates" xlink:type="simple">34.1807, -118.095</named-content><sup>4</sup>, 325m, B Crandall 31.xii.1963 [AP151, 1♂, AMNH], M Thompson 1.xi.1964 [AP153, 4♂, AMNH], 7.ii.1965 [AP161, 1♀ 2♂, CAS], 3.xi.1967 [AP165, 1♂, AMNH], 1.xii.1967 [AP174, 1♂, AMNH], 17.x.1969 [AP615, 1♂, AMNH], 10.xi.1969 [AP612, 1♂, AMNH]; Puente Hills, intersection Azusa &amp; Tomich Rd, <named-content xmlns:xlink="http://www.w3.org/1999/xlink" content-type="dwc:verbatimCoordinates" xlink:type="simple">33.9816, -117.9335</named-content><sup>1</sup>, 210m, J Bond, C Spruill, D Beamer 14.iii.2004 [MY2591, 1♀, AUMNH]; Puente Hills, near Diamond Bar, Pitfall array PUE-6, <named-content xmlns:xlink="http://www.w3.org/1999/xlink" content-type="dwc:verbatimCoordinates" xlink:type="simple">33.9785, -117.8436</named-content><sup>1</sup>, 269m, R Fisher 1.xi.1998 [AP829, 2♂, CAS], 1.x.1999 [AP830, 1♂, CAS], 1.xi.2002 [AP831, 1♂, CAS]; Puente Hills, near Diamond Bar, Pitfall array PUE-7, <named-content xmlns:xlink="http://www.w3.org/1999/xlink" content-type="dwc:verbatimCoordinates" xlink:type="simple">33.9802, -117.8443</named-content><sup>1</sup>, 271m, R. Fisher 1.xi.1998 [AP832, 1♂, CAS]; Puente Hills, north of Powder Canyon, <named-content xmlns:xlink="http://www.w3.org/1999/xlink" content-type="dwc:verbatimCoordinates" xlink:type="simple">33.96812, -117.92347</named-content><sup>1</sup>, 273m, USGS-BRD San Diego Sta. 1.xi.1998 [AP933, 1♂, CAS]; Puente Hills, S Roland Heights, Pitfall array PUE-10, <named-content xmlns:xlink="http://www.w3.org/1999/xlink" content-type="dwc:verbatimCoordinates" xlink:type="simple">33.969, -117.9268</named-content><sup>1</sup>, 294m, R Fisher 1.iv.1998 [AP833, 1♂, CAS], 1.x.1999 [AP834, 1♂, CAS]; Puente Hills, S Sycamore Canyon, <named-content xmlns:xlink="http://www.w3.org/1999/xlink" content-type="dwc:verbatimCoordinates" xlink:type="simple">33.9985, -118.0339</named-content><sup>1</sup>, 268m, R Fisher 1.x.1999 [AP836, 3♂, CAS]; Puente Hills, S Sycamore Canyon, <named-content xmlns:xlink="http://www.w3.org/1999/xlink" content-type="dwc:verbatimCoordinates" xlink:type="simple">33.998, -118.031</named-content><sup>1</sup>, 273m, R Fisher 1.x.1999 [AP837, 1♂, CAS]; Puente Hills, S Sycamore Canyon 2, <named-content xmlns:xlink="http://www.w3.org/1999/xlink" content-type="dwc:verbatimCoordinates" xlink:type="simple">34.0001, -118.0424</named-content><sup>1</sup>, 196m, R Fisher 1.x.1999 [AP838, 2♂, CAS], 1.xi.2002 [AP839, 1♂, CAS]; Puente Hills, S Sycamore Canyon 4, <named-content xmlns:xlink="http://www.w3.org/1999/xlink" content-type="dwc:verbatimCoordinates" xlink:type="simple">34.0001, -118.0291</named-content><sup>1</sup>, 673m, R Fisher 1.x.1999 [AP842, 1♂, CAS]; Puente Hills, Sycamore Canyon, <named-content xmlns:xlink="http://www.w3.org/1999/xlink" content-type="dwc:verbatimCoordinates" xlink:type="simple">34.0023, -118.0372</named-content><sup>1</sup>, 161m, R Fisher 1.xi.1998 [AP840, 1♂, CAS], 1.x.1999 [AP841, 1♂, CAS]; Puente Hills, Sycamore Canyon, E Whittier, <named-content xmlns:xlink="http://www.w3.org/1999/xlink" content-type="dwc:verbatimCoordinates" xlink:type="simple">34.0027, -118.0305</named-content><sup>1</sup>, 200m, USGS-BRD San Diego Sta. 1.x.1999 [AP934, 1♂, CAS]; Puente Hills, S Roland Heights 1, <named-content xmlns:xlink="http://www.w3.org/1999/xlink" content-type="dwc:verbatimCoordinates" xlink:type="simple">33.9688, -117.9288</named-content><sup>1</sup>, 266m, R Fisher 1.x.1999 [AP835, 1♂, CAS]; Rincon Fire Station, San Gabriel Canyon, <named-content xmlns:xlink="http://www.w3.org/1999/xlink" content-type="dwc:verbatimCoordinates" xlink:type="simple">34.2379, -117.8633</named-content><sup>1</sup>, 477m, J Bond, C Spruill, D Beamer 15.iii.2004 [MY2618, 1♀, AUMNH]; Rollings Hills, <named-content xmlns:xlink="http://www.w3.org/1999/xlink" content-type="dwc:verbatimCoordinates" xlink:type="simple">33.7604, -118.3433</named-content><sup>5</sup>, 275m, J Buttram [AP1266, 1♀, AMNH]; San Clemente Island, E face Mount Thirst, <named-content xmlns:xlink="http://www.w3.org/1999/xlink" content-type="dwc:verbatimCoordinates" xlink:type="simple">32.884, -118.451</named-content><sup>5</sup>, 584m, J Boyen 22.iii.1972 [AP176, 1♂, CAS]; San Gabriel Mountains, shortcut AC Hwy, <named-content xmlns:xlink="http://www.w3.org/1999/xlink" content-type="dwc:verbatimCoordinates" xlink:type="simple">34.2737, -118.0385</named-content><sup>6</sup>, 1402m, M Thompson 26.iv.1964 [AP660, 1♀, AMNH]; San Gabriel Mtns, Angeles National Forest, Big Tujunga Canyon Rd, ~1.2 km W Vogel Flat Rd, <named-content xmlns:xlink="http://www.w3.org/1999/xlink" content-type="dwc:verbatimCoordinates" xlink:type="simple">34.2949, -118.2365</named-content><sup>1</sup>, 600m, M Hedin, J Satler, J Starrett, C Richart 15.ii.2009 [MY3765, 1juv, AUMNH]; Santa Catalina Island, Avalon, <named-content xmlns:xlink="http://www.w3.org/1999/xlink" content-type="dwc:verbatimCoordinates" xlink:type="simple">33.3444, -118.3334</named-content><sup>5</sup>, 66m, V Roth, [AP272, 1♂, AMNH]; Santa Monica Mnts., Beverly Glen Canyon, <named-content xmlns:xlink="http://www.w3.org/1999/xlink" content-type="dwc:verbatimCoordinates" xlink:type="simple">34.1091, -118.4459</named-content><sup>5</sup>, 255m, F Hovore 11.xi.1965 [AP150, 1♂, AMNH]; Santa Monica Mnts, Sepulveda Pass, <named-content xmlns:xlink="http://www.w3.org/1999/xlink" content-type="dwc:verbatimCoordinates" xlink:type="simple">34.1228, -118.4824</named-content><sup>5</sup>, 394m, F Hovore 27.xi.1969 [AP310, 1♀, AMNH]; Toyon Bay, Santa Catalina Island, <named-content xmlns:xlink="http://www.w3.org/1999/xlink" content-type="dwc:verbatimCoordinates" xlink:type="simple">33.3707, -118.3496</named-content><sup>4</sup>, 1♂, M Ramirez 12.viii.1988 [AP470, 1♀, CAS]; UCLA, <named-content xmlns:xlink="http://www.w3.org/1999/xlink" content-type="dwc:verbatimCoordinates" xlink:type="simple">34.0723, -118.448</named-content><sup>3</sup>, 117m, 1.xi.1952 [AP003, 1♂, AMNH]; <bold>Orange Co.:</bold> Bauer Peak, <named-content xmlns:xlink="http://www.w3.org/1999/xlink" content-type="dwc:verbatimCoordinates" xlink:type="simple">33.8012, -117.7953</named-content><sup>1</sup>, 228m, USGS-BRD San Diego Sta. 1.xi.1999 [AP1052, 1053, 2♂, CAS]; Bauer Peak, <named-content xmlns:xlink="http://www.w3.org/1999/xlink" content-type="dwc:verbatimCoordinates" xlink:type="simple">33.802, -117.7938</named-content><sup>1</sup>, 227m, USGS-BRD San Diego Field Sta. 1.xi.1998 [AP1051, 1♂, CAS]; Chino Hills, E Gilman Peak, <named-content xmlns:xlink="http://www.w3.org/1999/xlink" content-type="dwc:verbatimCoordinates" xlink:type="simple">33.9282, -117.766</named-content><sup>1</sup>, 486m, USGS-BRD San Diego Field Sta. 1.i.2001 [AP1018, <!--PageBreak-->1♂, CAS], 1.i.2002 [AP1019, 1♂, CAS]; Chino Hills, E Lookout Tower, <named-content xmlns:xlink="http://www.w3.org/1999/xlink" content-type="dwc:verbatimCoordinates" xlink:type="simple">33.9393, -117.8169</named-content><sup>1</sup>, 396m, USGS-BRD San Diego Sta. 1.x.2001 [AP1047, 1♂, CAS], 1.iv.2002 [AP1048, 1♂, CAS]; Chino Hills, ridge south of Telegraph Canyon, <named-content xmlns:xlink="http://www.w3.org/1999/xlink" content-type="dwc:verbatimCoordinates" xlink:type="simple">33.9116, -117.7888</named-content><sup>1</sup>, 355m, USGS-BRD San Diego Field Station 1.x.2000 [AP1038, 1♂, CAS]; Chino Hills, ridge S Telegraph Canyon, <named-content xmlns:xlink="http://www.w3.org/1999/xlink" content-type="dwc:verbatimCoordinates" xlink:type="simple">33.9109, -117.7891</named-content><sup>1</sup>, 354m, USGS-BRD San Diego Field Sta. 1.x.2000 [AP1036, 1♂, CAS], 1.x.1998 [AP1034, 2♂, CAS], 1.x.1999 [AP1035, 1♂, CAS]; Chino Hills, ridge S Telegraph Canyon, <named-content xmlns:xlink="http://www.w3.org/1999/xlink" content-type="dwc:verbatimCoordinates" xlink:type="simple">33.9116, -117.7888</named-content><sup>1</sup>, 355m, USGS-BRD San Diego Field Sta. 1.x.2001 [AP1037, 1♂, CAS]; Chino Hills, ridge S Telegraph Canyon, <named-content xmlns:xlink="http://www.w3.org/1999/xlink" content-type="dwc:verbatimCoordinates" xlink:type="simple">33.9119, -117.7891</named-content><sup>1</sup>, 358m, USGS-BRD San Diego Field Sta. 1.x.2000 [AP1042, 1040 2♂, CAS], 1.x.1998 [AP1041, 1♂, CAS]; Chino Hills, Telegraph Canyon, <named-content xmlns:xlink="http://www.w3.org/1999/xlink" content-type="dwc:verbatimCoordinates" xlink:type="simple">33.9133, -117.8109</named-content><sup>1</sup>, 179m, USGS-BRD San <!--PageBreak-->Diego Sta. 1.x.2001 [AP1045, 1046 1♂, CAS]; Chino Hills, ridge S Telegraph Canyon, <named-content xmlns:xlink="http://www.w3.org/1999/xlink" content-type="dwc:verbatimCoordinates" xlink:type="simple">33.9112, -117.8018</named-content><sup>1</sup>, 255m, USGS-BRD San Diego Sta. 1.x.2000 [AP1044, 1♂, CAS], 1.x.1999 [AP1043, 1♂, CAS]; Crow Canyon, <named-content xmlns:xlink="http://www.w3.org/1999/xlink" content-type="dwc:verbatimCoordinates" xlink:type="simple">33.6029, -117.5442</named-content><sup>1</sup>, 338m, USGS-BRD San Diego Sta. 1.i.2000 [AP1131, 1♂, CAS]; Dana Point, Salt Creek above golf course and bridge, <named-content xmlns:xlink="http://www.w3.org/1999/xlink" content-type="dwc:verbatimCoordinates" xlink:type="simple">33.4971, -117.7145</named-content><sup>1</sup>, 58m, J. Bond 2.ii.2004 [MY2482, 1juv, CAS]; E El Modena, N Chapman Ave, <named-content xmlns:xlink="http://www.w3.org/1999/xlink" content-type="dwc:verbatimCoordinates" xlink:type="simple">33.7936, -117.7942</named-content><sup>1</sup>, 176m, USGS-BRD San Diego Sta. 1.xi.1998 [AP957, 2♂, CAS]; El Modena, ridge S Bauer Peak, <named-content xmlns:xlink="http://www.w3.org/1999/xlink" content-type="dwc:verbatimCoordinates" xlink:type="simple">33.7936, -117.7942</named-content><sup>1</sup>, 176m, USGS-BRD San Diego Sta. 1.xi.2001 [AP1049, 1♂, CAS]; El Modena, ridge S Bauer Peak, <named-content xmlns:xlink="http://www.w3.org/1999/xlink" content-type="dwc:verbatimCoordinates" xlink:type="simple">33.7981, -117.7942</named-content><sup>1</sup>, 196m, USGS-BRD San Diego Sta. 1.xii.2000 [AP1050, 1♂, CAS]; Fullerton, E Coyote Hills, <named-content xmlns:xlink="http://www.w3.org/1999/xlink" content-type="dwc:verbatimCoordinates" xlink:type="simple">33.8957, -117.9003</named-content><sup>1</sup>, 139m, USGS-BRD San Diego Sta. 1.xi.2001 [AP1107, 1♂, CAS], 1.xi.1999 [AP1109, 1♂, CAS], 1.x.2001 [AP1108, 1♂, CAS]; Intersection H74 and Trampas Canyon overpass, <named-content xmlns:xlink="http://www.w3.org/1999/xlink" content-type="dwc:verbatimCoordinates" xlink:type="simple">33.5136, -117.5823</named-content><sup>1</sup>, 89m, J Bond, C Spruill, D Beamer 18.iii.2004 [MY2673, 2675 2♀, CAS]; Loma Ridge, W Limestone Canyon, <named-content xmlns:xlink="http://www.w3.org/1999/xlink" content-type="dwc:verbatimCoordinates" xlink:type="simple">33.7363, -117.6901</named-content><sup>1</sup>, 417m, USGS-BRD San Diego Sta. 1.xi.1998 [AP1058, 1♂, CAS], 1.xii.1999 [AP1059, 1♂, CAS]; N Aliso Wood Canyon, <named-content xmlns:xlink="http://www.w3.org/1999/xlink" content-type="dwc:verbatimCoordinates" xlink:type="simple">33.5575, -117.7464</named-content><sup>1</sup>, 64m, USGS-BRD San Diego Field Station 1.x.2002 [AP950, 1♂, CAS]; N Aliso Wood Canyon, <named-content xmlns:xlink="http://www.w3.org/1999/xlink" content-type="dwc:verbatimCoordinates" xlink:type="simple">33.5675, -117.7482</named-content><sup>1</sup>, 80m, USGS-BRD San Diego Field Station 1.xi.2002 [AP951, 1♂, CAS]; NE Brea, S Oil Field, <named-content xmlns:xlink="http://www.w3.org/1999/xlink" content-type="dwc:verbatimCoordinates" xlink:type="simple">33.9272, -117.8742</named-content><sup>1</sup>, 174m, R Fisher 1.xi.1998, [AP826, 1♂, CAS], 1.ii.1999 [AP827, 1♂, CAS], 1.x.1999 [AP828, 1♂, CAS]; NE Lemon Heights Lomas de Santiago E Peters Canyon, <named-content xmlns:xlink="http://www.w3.org/1999/xlink" content-type="dwc:verbatimCoordinates" xlink:type="simple">33.7643, -117.7667</named-content><sup>1</sup>, 284m, USGS-BRD San Diego Sta. 1.xii.2000 [AP958, 1♂, CAS]; NE Lemon Heights, Peters Canyon, <named-content xmlns:xlink="http://www.w3.org/1999/xlink" content-type="dwc:verbatimCoordinates" xlink:type="simple">33.7631, -117.77</named-content><sup>1</sup>, 272m, USGS-BRD San Diego Sta. 1.xii.2000 [AP956, 1♂, CAS]; NE Rattlesnake Reservoir, <named-content xmlns:xlink="http://www.w3.org/1999/xlink" content-type="dwc:verbatimCoordinates" xlink:type="simple">33.7313, -117.731</named-content><sup>1</sup>, 143m, USGS-BRD San Diego Sta. 1.xi.2000 [AP888, 1♂, CAS], 1.vi.2000 [AP889, 1♂, CAS]; NW upper Oso Reservoir, N El Toro Rd, <named-content xmlns:xlink="http://www.w3.org/1999/xlink" content-type="dwc:verbatimCoordinates" xlink:type="simple">33.6725, -117.6415</named-content><sup>1</sup>, 260m, USGS-BRD San Diego Sta. 1.xi.2001 [AP1116, 1♂, CAS]; NW Upper Oso Reservoir, N El Toro Rd, <named-content xmlns:xlink="http://www.w3.org/1999/xlink" content-type="dwc:verbatimCoordinates" xlink:type="simple">33.6702, -117.6396</named-content><sup>1</sup>, 283m, USGS-BRD San Diego Field Station 1.i.2000 [AP1228, 1♀, CAS]; Ridge E Bell Canyon, <named-content xmlns:xlink="http://www.w3.org/1999/xlink" content-type="dwc:verbatimCoordinates" xlink:type="simple">33.6041, -117.5525</named-content><sup>1</sup>, 518m, USGS-BRD San Diego Sta. 1.i.2000 [AP1138, 1♂, CAS]; San Joaquin Hill, ridge N of E Morro Canyon, <named-content xmlns:xlink="http://www.w3.org/1999/xlink" content-type="dwc:verbatimCoordinates" xlink:type="simple">33.59, -117.7931</named-content><sup>1</sup>, 249m, USGS-BRD San Diego Sta. 1.xi.2002 [AP1112, 1♂, CAS]; San Joaquin hills, E branch Laguna Canyon, <named-content xmlns:xlink="http://www.w3.org/1999/xlink" content-type="dwc:verbatimCoordinates" xlink:type="simple">33.5946, -117.7752</named-content><sup>1</sup>, 175m, USGS-BRD San Diego Sta. 1.x.2000 [AP1175, 1♂, CAS]; S University of Irvine Campus, N Bonita Canyon, E Spring Canyon, <named-content xmlns:xlink="http://www.w3.org/1999/xlink" content-type="dwc:verbatimCoordinates" xlink:type="simple">33.6334, -117.8474</named-content><sup>1</sup>, 66m, USGS-BRD San Diego Sta. 1.xi.1998 [AP1180, 1♂, CAS]; Weir Canyon, <named-content xmlns:xlink="http://www.w3.org/1999/xlink" content-type="dwc:verbatimCoordinates" xlink:type="simple">33.8148, -117.7462</named-content><sup>1</sup>, 252m, USGS-BRD San Diego Field Sta. 1.xii.2000 [AP1122, 1♂, CAS]; Weir Canyon, <named-content xmlns:xlink="http://www.w3.org/1999/xlink" content-type="dwc:verbatimCoordinates" xlink:type="simple">33.8155, -117.7471</named-content><sup>1</sup>, 232m, USGS-BRD San Diego Field Sta. 1.x.1999 [AP1123, 1♂, CAS]; Weir Canyon, <named-content xmlns:xlink="http://www.w3.org/1999/xlink" content-type="dwc:verbatimCoordinates" xlink:type="simple">33.8184, -117.7446</named-content><sup>1</sup>, 280m, USGS-BRD San Diego Field Sta. 1.xii.2000 [AP1125, 1♂, CAS], 1.x.2001 [AP1126, 1♂, CAS]; Weir Canyon, <named-content xmlns:xlink="http://www.w3.org/1999/xlink" content-type="dwc:verbatimCoordinates" xlink:type="simple">33.8252, -117.7419</named-content><sup>1</sup>, 249m, USGS-BRD San Diego Field Sta. 1.i.2000 [AP1127, 1♂, CAS]; E Cowan Heights, Peters Canyon, <named-content xmlns:xlink="http://www.w3.org/1999/xlink" content-type="dwc:verbatimCoordinates" xlink:type="simple">33.7741, -117.7616</named-content><sup>1</sup>, 260m, USGS-BRD San Diego Sta. 1.xi.2001 [AP995, 1♂, CAS], 1.x.1998 [AP961, 962 4♂, CAS]; E El Toro Marine Corp Air Sta. N Borrego Canyon, <named-content xmlns:xlink="http://www.w3.org/1999/xlink" content-type="dwc:verbatimCoordinates" xlink:type="simple">33.6896, -117.6741</named-content><sup>1</sup>, 266m, USGS-BRD San Diego Sta. 1.i.2003 [AP969, 1♂, CAS]; Niguel Hill, E of S Aliso Wood Canyon, <named-content xmlns:xlink="http://www.w3.org/1999/xlink" content-type="dwc:verbatimCoordinates" xlink:type="simple">33.5123, -117.7397</named-content><sup>2</sup>, 195m, <!--PageBreak--><!--PageBreak-->USGS-BRD San Diego Sta. 1.ii.2000 [AP948, 1♂, CAS], 1.ii.2002 [AP949, 1♂, CAS]; N Aliso Wood Canyon, <named-content xmlns:xlink="http://www.w3.org/1999/xlink" content-type="dwc:verbatimCoordinates" xlink:type="simple">33.574, -117.7493</named-content><sup>1</sup>, 104m, USGS-BRD San Diego Sta. 1.ii.2001 [AP952, 1♂, CAS]; NE Lemon Heights, Lomas de Santiago, E Peters Canyon, <named-content xmlns:xlink="http://www.w3.org/1999/xlink" content-type="dwc:verbatimCoordinates" xlink:type="simple">33.7672, -117.7637</named-content><sup>1</sup>, 295m, USGS-BRD San Diego Sta. 1.viii.1999 [AP959, 1♂, CAS]; San Joaquin Hills, SW Laguna Beach Rd &amp; El Toro Rd jct, <named-content xmlns:xlink="http://www.w3.org/1999/xlink" content-type="dwc:verbatimCoordinates" xlink:type="simple">33.5738, -117.771</named-content><sup>1</sup>, 243m, USGS-BRD San Diego Sta. 1.x.2000 [AP999, 1♂, CAS], 1.xi.2002 [AP998, 1♂, CAS]; S Aliso Wood Canyon, <named-content xmlns:xlink="http://www.w3.org/1999/xlink" content-type="dwc:verbatimCoordinates" xlink:type="simple">33.5185, -117.7386</named-content><sup>1</sup>, 7m, USGS-BRD San Diego Sta. 1.ii.2000 [AP974, 3♂, CAS]; S Aliso Wood Canyon, <named-content xmlns:xlink="http://www.w3.org/1999/xlink" content-type="dwc:verbatimCoordinates" xlink:type="simple">33.5327, -117.7414</named-content><sup>1</sup>, 20m, USGS-BRD San Diego Sta. 1.x.2001 [AP978, 1♂, CAS]; S Aliso Wood Canyon, <named-content xmlns:xlink="http://www.w3.org/1999/xlink" content-type="dwc:verbatimCoordinates" xlink:type="simple">33.5333, -117.0066</named-content><sup>1</sup>, 26m, USGS-BRD San Diego Sta. 1.x.2002 [AP947, 1♂, CAS]; S Alliso Wood Canyon, <named-content xmlns:xlink="http://www.w3.org/1999/xlink" content-type="dwc:verbatimCoordinates" xlink:type="simple">33.5264, -117.7358</named-content>, 30m, USGS-BRD San Diego Sta. 1.ii.2001 [AP976, 1♂, CAS], 1.ii.2002 [AP977, 1♂, CAS]; Temple Hill, W of N Aliso Wood Canyon, <named-content xmlns:xlink="http://www.w3.org/1999/xlink" content-type="dwc:verbatimCoordinates" xlink:type="simple">33.005, -117.0066</named-content><sup>1</sup>, 295m, USGS-BRD San Diego Sta. 1.ii.2000 [AP953, 1♂, CAS]; 0.4km S hwy 74, 4km E San Juan Fire Station, Hot Spring Canyon turnoff, <named-content xmlns:xlink="http://www.w3.org/1999/xlink" content-type="dwc:verbatimCoordinates" xlink:type="simple">33.5902, -117.4755</named-content><sup>1</sup>, 373m, W Icenogle 3.xi.2000 [MY3785, 1♂, AUMNH], 6.ii.2001 [MY3786, 1♂, AUMNH], 8.xi.2001 [MY3787, 1♂, AUMNH], 30.xii.2005 [MY3788, 1♂, AUMNH]; <bold>Riverside Co.:</bold> ~300m W of jct hwys 243 &amp; 74 on hwy 74 W Mt. Center, <named-content xmlns:xlink="http://www.w3.org/1999/xlink" content-type="dwc:verbatimCoordinates" xlink:type="simple">33.7047, -116.7256</named-content><sup>1</sup>, 1341m, M Hedin, C Johnson, R Keith 2.ii.2003 [MY0722, 1juv, AUMNH]; 3.0km (road) W Lake Mathews, canyon just S Cajalco Rd, <named-content xmlns:xlink="http://www.w3.org/1999/xlink" content-type="dwc:verbatimCoordinates" xlink:type="simple">33.8256, -117.4957</named-content><sup>3</sup>, 265m, W Icenogle 14.xii.1998 [AP371, 1♂, CAS], 2.i.1999 [AP370, 1♂, CAS], 7.ii.1999 [AP661, 2♂, CAS], 4.iv.1999 [AP382, 1♂, CAS], 13.iv.1999 [MY3784, 1♂, CAS], 4.v.1999 [AP369, 1♂, CAS], 31.v.1999 [AP354, 1♀, AUMNH], 8.xii.2001 [MY3782, 4♂, CAS], 2.xii.2000 [MY3783, 1♂, CAS], 4.8km W Mountain Center on HWY 74, <named-content xmlns:xlink="http://www.w3.org/1999/xlink" content-type="dwc:verbatimCoordinates" xlink:type="simple">33.7011, -116.769</named-content><sup>3</sup>, 1124m, W Icenogle 26.viii.1968 [AP184, 1♂, CAS; AP190, 451, 456, 2♀ 41juv, AMNH]; 13km NW Winchester on N facing hillside and base of vegetation, <named-content xmlns:xlink="http://www.w3.org/1999/xlink" content-type="dwc:verbatimCoordinates" xlink:type="simple">33.5747, -117.0302</named-content><sup>1</sup>, 495m, J Bond 13.xii.1997 [AP677, 1♀, AUMNH]; Bautista Canyon, along Bautista Canyon Road, <named-content xmlns:xlink="http://www.w3.org/1999/xlink" content-type="dwc:verbatimCoordinates" xlink:type="simple">33.7099, -116.8775</named-content><sup>1</sup>, 611m, J Bond 1.ii.2004 [MY2477, 1♀, AUMNH]; canyon adjacent to Cajalco Canyon along Cajalco Exp, <named-content xmlns:xlink="http://www.w3.org/1999/xlink" content-type="dwc:verbatimCoordinates" xlink:type="simple">33.828, -117.4871</named-content><sup>1</sup>, 335m, J Bond, W Icenogle 29.i.2004 [MY2490, MY2517, 2 juv., AUMNH], 29.i.2004, [MY2491, 1♀, AUMNH]; E Rawson Canyon, S Crown Valley, <named-content xmlns:xlink="http://www.w3.org/1999/xlink" content-type="dwc:verbatimCoordinates" xlink:type="simple">33.6299, -117.0052</named-content><sup>1</sup>, 661m, USGS-BRD San Diego Field Sta. 1.ii.2000 [AP1118, 1♂, CAS]; E Skinner Reservoir, <named-content xmlns:xlink="http://www.w3.org/1999/xlink" content-type="dwc:verbatimCoordinates" xlink:type="simple">33.5869, -117.0212</named-content><sup>1</sup>, 501m, USGS-BRD San Diego Sta. 1.ii.2000 [AP1009, 1012, 2♂, CAS]; E Skinner Reservoir, <named-content xmlns:xlink="http://www.w3.org/1999/xlink" content-type="dwc:verbatimCoordinates" xlink:type="simple">33.5819, -117.0189</named-content><sup>1</sup>, 488m, USGS-BRD San Diego Field Sta. 1.iv.1999 [AP1211, 2♂, CAS], 1.ii.2000, [AP1212, 1♂, CAS]; E Skinner Reservoir, <named-content xmlns:xlink="http://www.w3.org/1999/xlink" content-type="dwc:verbatimCoordinates" xlink:type="simple">33.5827, -117.0211</named-content><sup>1</sup>, 479m, USGS-BRD San Diego Field Sta. 1.ii.2000 [AP1007, 1♂, CAS]; E Skinner Reservoir, <named-content xmlns:xlink="http://www.w3.org/1999/xlink" content-type="dwc:verbatimCoordinates" xlink:type="simple">33.5977, -117.024</named-content><sup>1</sup>, 464m, USGS-BRD San Diego Field Sta. 1.ii.2000 [AP1027, 1♂, CAS]; E Skinner Reservoir, <named-content xmlns:xlink="http://www.w3.org/1999/xlink" content-type="dwc:verbatimCoordinates" xlink:type="simple">33.5989, -117.0235</named-content><sup>1</sup>, 467m, USGS-BRD San Diego Field Sta. 1.ii.2000 [AP1026, 1♂, CAS]; hills N Diamond Valley, <named-content xmlns:xlink="http://www.w3.org/1999/xlink" content-type="dwc:verbatimCoordinates" xlink:type="simple">33.7024, -117.0164</named-content><sup>1</sup>, 553m, USGS-BRD San Diego Sta. 1.x.1998 [AP1110, 2♂, CAS], 1.iii.1999, [AP1111, 1♀, CAS]; Joshua Tree National Park, Upper Covington Flat, <named-content xmlns:xlink="http://www.w3.org/1999/xlink" content-type="dwc:verbatimCoordinates" xlink:type="simple">34.0145, -116.3159</named-content><sup>1</sup>, 949m, USGS-BRD San Diego Sta. 1.iii.2000 [AP900, 1♂, CAS]; Joshua Tree National Park, Covington Flat, <named-content xmlns:xlink="http://www.w3.org/1999/xlink" content-type="dwc:verbatimCoordinates" xlink:type="simple">34.0311, -116.3177</named-content><sup>1</sup>, 1554m, J Bond 8.xii.1997 [AP678, AP1262, 2♀, CAS]; Joshua Tree National park, <!--PageBreak-->S Cap Rock, <named-content xmlns:xlink="http://www.w3.org/1999/xlink" content-type="dwc:verbatimCoordinates" xlink:type="simple">33.9476, -116.1716</named-content><sup>1</sup>, 1412m, USGS-BRD San Diego Sta. 1.iv.2000 [AP931, 1♂, CAS]; just S Winchester on Leona Rd, ~1.6km S intersection with Patton Avenue, <named-content xmlns:xlink="http://www.w3.org/1999/xlink" content-type="dwc:verbatimCoordinates" xlink:type="simple">33.6771, -117.1157</named-content><sup>1</sup>, 444m, J Bond 1.ii.2004, [MY2511, 2518, 2514, 2524, 4♀, AUMNH]<!--PageBreak-->; Lake Matthews, <named-content xmlns:xlink="http://www.w3.org/1999/xlink" content-type="dwc:verbatimCoordinates" xlink:type="simple">33.8266, -117.438</named-content><sup>1</sup>, 446m, J Bond 22.xi.1998 [AP685, 686, 688, 2♀ 1♂, AUMNH]; Lake Skinner Rec Area, 0.8km N Lake, <named-content xmlns:xlink="http://www.w3.org/1999/xlink" content-type="dwc:verbatimCoordinates" xlink:type="simple">33.599, -117.0539</named-content><sup>3</sup>, 488m, T Prentice 16.xii.1996 [AP242, 1♂, CAS]; Lake Skinner, 13km NW Winchester, <named-content xmlns:xlink="http://www.w3.org/1999/xlink" content-type="dwc:verbatimCoordinates" xlink:type="simple">33.595, -117.058</named-content><sup>3</sup>, 485m, [AP504, 1♂, CAS]; Mountain Center, San Jacinto Mountains, <named-content xmlns:xlink="http://www.w3.org/1999/xlink" content-type="dwc:verbatimCoordinates" xlink:type="simple">33.7042, -116.725</named-content><sup>3</sup>, 1375m, W Icenogle 26.viii.1968 [AP015, 1♀, AMNH], 9.ii.1969 [AP020, 1♀, AMNH]; Mountain Center, small ravine on H243, ~1.6km from junction H74, <named-content xmlns:xlink="http://www.w3.org/1999/xlink" content-type="dwc:verbatimCoordinates" xlink:type="simple">33.712, -116.7164</named-content><sup>1</sup>, 1440m, J Bond 31.i.2004 [MY2478, 1juv, AUMNH]; N Perris, E Mayer Farms, <named-content xmlns:xlink="http://www.w3.org/1999/xlink" content-type="dwc:verbatimCoordinates" xlink:type="simple">33.8045, -117.2518</named-content><sup>1</sup>, 571, USGS-BRD San Diego Sta. 1.i.2000 [AP1100, 1♂, CAS]; N Perris, E Mayer Farms, <named-content xmlns:xlink="http://www.w3.org/1999/xlink" content-type="dwc:verbatimCoordinates" xlink:type="simple">33.8109, -117.2578</named-content><sup>1</sup>, 593m, USGS-BRD San Diego Field Sta. 1.ii.1999 [AP1103, 1♂, CAS]; N Perris, E Mayer Farms, <named-content xmlns:xlink="http://www.w3.org/1999/xlink" content-type="dwc:verbatimCoordinates" xlink:type="simple">33.8145, -117.2601</named-content><sup>1</sup>, 575m, USGS-BRD San Diego Field Sta. 1.ii.1999 [AP1106, 1♂, CAS]; N Tenja Canyon, S Wildomar Rd., <named-content xmlns:xlink="http://www.w3.org/1999/xlink" content-type="dwc:verbatimCoordinates" xlink:type="simple">33.5104, -117.3687</named-content><sup>1</sup>, 604m, USGS-BRD San Diego Sta. 1.i.2000 [AP874, 1♂, CAS]; Ortega HWY H74, ~2.7km N Orange Co./Riverside Co. line, <named-content xmlns:xlink="http://www.w3.org/1999/xlink" content-type="dwc:verbatimCoordinates" xlink:type="simple">33.6127, -117.4346</named-content><sup>1</sup>, 523m, J Bond 2.ii.2004 [MY2487, 2493 2juv, AUMNH]; San Bernardino National Forest, <named-content xmlns:xlink="http://www.w3.org/1999/xlink" content-type="dwc:verbatimCoordinates" xlink:type="simple">33.7363, -116.8316</named-content><sup>1</sup>, 603m, J Bond 28.iii.1996 [AP724, 1♀, AUMNH]; San Bernardino National Forest, 1.1km W Mt Center, <named-content xmlns:xlink="http://www.w3.org/1999/xlink" content-type="dwc:verbatimCoordinates" xlink:type="simple">33.7083, -116.7604</named-content><sup>1</sup>, 964m, J Bond 31.i.2004 [MY2472, 1juv, AUMNH]; San Bernardino National Forest, Juan Diego Flats Rd, ~1km from intersection w/Reed Valley Rd, <named-content xmlns:xlink="http://www.w3.org/1999/xlink" content-type="dwc:verbatimCoordinates" xlink:type="simple">33.5836, -116.8141</named-content><sup>1</sup>, 1110m, J Bond 7.iv.1996 [AP745, 1♀, AUMNH]; Santa Margarita Ecological Reserve, S Santa Margarita River, NW Royal Oak Ranch, <named-content xmlns:xlink="http://www.w3.org/1999/xlink" content-type="dwc:verbatimCoordinates" xlink:type="simple">33.4388, -117.1798</named-content><sup>1</sup>, 256m, USGS-BRD San Diego Sta. 1.ii.2000 [AP897, 1♂, CAS]; S Santa Margarita River, N Royal Oak Ranch, <named-content xmlns:xlink="http://www.w3.org/1999/xlink" content-type="dwc:verbatimCoordinates" xlink:type="simple">33.4399, -117.1605</named-content><sup>1</sup>, 421m, USGS-BRD San Diego Sta. 1.ii.2000 [AP893, 2♂, CAS]; University of California, Riverside Campus, <named-content xmlns:xlink="http://www.w3.org/1999/xlink" content-type="dwc:verbatimCoordinates" xlink:type="simple">33.9742, -117.3251</named-content><sup>3</sup>, 327m, W Icenogle 17.xii.1969 [AP350, 1♂, AMNH]; W De Luz Creek, S Tenaja Rd, <named-content xmlns:xlink="http://www.w3.org/1999/xlink" content-type="dwc:verbatimCoordinates" xlink:type="simple">33.5139, -117.0016</named-content><sup>1</sup>, 688m, USGS-BRD San Diego Field Sta. 1.i.2001 [AP982, 1♂, CAS]; Winchester, 1.6km NW of town center, Grand Ave, vicinity of Double Butte, <named-content xmlns:xlink="http://www.w3.org/1999/xlink" content-type="dwc:verbatimCoordinates" xlink:type="simple">33.7149, -117.0922</named-content><sup>1</sup>, 478m, W Icenogle 17.xi.1968 [AP248, 1♂, AMNH]; Winchester, intersection Leon Rd &amp; Ano Crest Dr, <named-content xmlns:xlink="http://www.w3.org/1999/xlink" content-type="dwc:verbatimCoordinates" xlink:type="simple">33.6777, -117.1159</named-content><sup>1</sup>, 445m, J Bond 18.i.1997, [AP1221, 1♀, AUMNH]; Winchester, just E Icenogle residence, <named-content xmlns:xlink="http://www.w3.org/1999/xlink" content-type="dwc:verbatimCoordinates" xlink:type="simple">33.7156, -117.0936</named-content><sup>1</sup>, 465m, J Bond 29.i.2004 [MY2471, 1♀, AMNH]; Winchester, Leona Rd ~1.6km S intersection w/Patton Ave, <named-content xmlns:xlink="http://www.w3.org/1999/xlink" content-type="dwc:verbatimCoordinates" xlink:type="simple">33.6771, -117.1157</named-content><sup>1</sup>, 444m, J. Bond, W. Icenogle, et al. 13.iii.2004 [MY2595, 2601-03, 2695-08, 8♀ 1juv, AUMNH]; between Squaw Mountain &amp; Redonda Mesa, N Tenaja Rd, <named-content xmlns:xlink="http://www.w3.org/1999/xlink" content-type="dwc:verbatimCoordinates" xlink:type="simple">33.5025, -117.3386</named-content><sup>1</sup>, 1020m, USGS-BRD San Diego Sta. 1.ii.2000 [AP1196, 1♂, CAS]; SE Skinner Reservoir, <named-content xmlns:xlink="http://www.w3.org/1999/xlink" content-type="dwc:verbatimCoordinates" xlink:type="simple">33.5766, -117.0316</named-content><sup>1</sup>, 482m, USGS-BRD San Diego Sta. 1.ii.2000 [AP1223, 2♂, CAS]; W De Luz Creek, S Tenaja Rd, <named-content xmlns:xlink="http://www.w3.org/1999/xlink" content-type="dwc:verbatimCoordinates" xlink:type="simple">33.5097, -117.3139</named-content><sup>1</sup>, 650m, USGS-BRD San Diego Sta. 1.i.2000 [AP992-94, 3♂, CAS]; W De Luz Creek, S Tenaja Rd, <named-content xmlns:xlink="http://www.w3.org/1999/xlink" content-type="dwc:verbatimCoordinates" xlink:type="simple">33.511, -117.3147</named-content><sup>1</sup>, 674m, USGS-BRD San Diego Sta. 1.i.2000 [AP984, 986, 3♂, CAS], 1.xii.1999, [AP983, 1♂, CAS]; W De Luz Creek, S Tenaja Rd., <named-content xmlns:xlink="http://www.w3.org/1999/xlink" content-type="dwc:verbatimCoordinates" xlink:type="simple">33.515, -117.3126</named-content><sup>1</sup>, 664m, USGS-BRD San Diego Sta. 1.i.2000 [AP987, 1♂, CAS]; <bold>San Bernardino Co.:</bold> Alta Loma, <named-content xmlns:xlink="http://www.w3.org/1999/xlink" content-type="dwc:verbatimCoordinates" xlink:type="simple">34.122, -117.597</named-content><sup>3</sup>, 412m, D Bixler 18.iii.1969 [AP005, 3♂, AMNH], 20.iii.1969 [AP004, 1♂, AMNH], 20.iv.1969 [AP495, 1♂, AMNH]; Fawnskin, <named-content xmlns:xlink="http://www.w3.org/1999/xlink" content-type="dwc:verbatimCoordinates" xlink:type="simple">34.2681, -116.9417</named-content><sup>3</sup>, 2077m, L Underwood 1.ix.1996 [AP497, 1♂, CAS]; Granite Mtns Preserve, <named-content xmlns:xlink="http://www.w3.org/1999/xlink" content-type="dwc:verbatimCoordinates" xlink:type="simple">34.7844, -115.6579</named-content><sup>1</sup>, 1317m, R Vetter, J Bond 15.xii.1997 <!--PageBreak-->[AP673, 1♂, AUMNH]; Hwy 18, base San Bernardino Mnts, National Forest Boundary, <named-content xmlns:xlink="http://www.w3.org/1999/xlink" content-type="dwc:verbatimCoordinates" xlink:type="simple">34.1776, -117.2752</named-content><sup>1</sup>, 516m, J Bond, W Icenogle 28.i.2004 [MY2466, 2497, 2498, 1♀ 2 juv., AUMNH]; Joshua Tree National Park, Lower Covington Flat, <named-content xmlns:xlink="http://www.w3.org/1999/xlink" content-type="dwc:verbatimCoordinates" xlink:type="simple">34.0401, -116.3102</named-content><sup>3</sup>, 1433m, E Schlinger [AP529, 1♂, AMNH], E Sleeper, S Jenkins 10.iii.1965 [AP537, 1♂, CAS]; Lytle Creek Rd, ~4.5km N of jct w/ I-15, <named-content xmlns:xlink="http://www.w3.org/1999/xlink" content-type="dwc:verbatimCoordinates" xlink:type="simple">34.2138, -117.4613</named-content><sup>1</sup>, 750m, M Hedin, J Satler, J Starrett, C Richart 15.ii.2009 [MY3762, 1♀, AUMNH]; Lytle Creek Rd, near Scotland, <named-content xmlns:xlink="http://www.w3.org/1999/xlink" content-type="dwc:verbatimCoordinates" xlink:type="simple">34.244, -117.4952</named-content><sup>1</sup>, 950m, M Hedin, J Satler, J Starrett, C Richart 15.ii.2009 [MY3766, 1j, AUMNH]; San Bernardino, 1km S jct HWY 18 &amp; Waterman Canyon Rd, <named-content xmlns:xlink="http://www.w3.org/1999/xlink" content-type="dwc:verbatimCoordinates" xlink:type="simple">34.1774, -117.2736</named-content><sup>1</sup>, 488m, W Icenogle 16.i.2000-16.ii.2000 [AP351, 356, 3♂, AMNH; AP355, 357, 361, 362, 365, 5♂, CAS]; Silverwood Lake, <named-content xmlns:xlink="http://www.w3.org/1999/xlink" content-type="dwc:verbatimCoordinates" xlink:type="simple">34.2871, -117.3408</named-content><sup>1</sup>, 1018m, USGS-BRD San Diego Sta. 1.x.2001 [AP1169, 1♂, CAS]; Chino Hills, E Gilman Peak, <named-content xmlns:xlink="http://www.w3.org/1999/xlink" content-type="dwc:verbatimCoordinates" xlink:type="simple">33.93, -117.7543</named-content><sup>1</sup>, 486m, USGS-BRD San Diego Sta. 1.i.2002 [AP1017, 1♂, CAS]; <bold>San Diego Co.:</bold> Camp Pendleton, <named-content xmlns:xlink="http://www.w3.org/1999/xlink" content-type="dwc:verbatimCoordinates" xlink:type="simple">33.2341, -117.4013</named-content><sup>5</sup>, 2m T Prentice 1.xii.1995 [AP579, 580 2♂, UCR]; Camp Pendleton Marine Corps Base, SW Horno Hill, between Foley &amp; Horno Canyons, <named-content xmlns:xlink="http://www.w3.org/1999/xlink" content-type="dwc:verbatimCoordinates" xlink:type="simple">33.3448, -117.5087</named-content><sup>1</sup>, 87m, R Fisher 26.i.2004 [AP823, 1♂, CAS]; Camp Pendleton, mouth San Onofre Creek, <named-content xmlns:xlink="http://www.w3.org/1999/xlink" content-type="dwc:verbatimCoordinates" xlink:type="simple">33.3898, -117.5626</named-content><sup>1</sup>, 35m, USGS-BRD San Diego Sta. 1.xii.1999 [AP1159, 1♂, CAS]; Carmel Mountain, <named-content xmlns:xlink="http://www.w3.org/1999/xlink" content-type="dwc:verbatimCoordinates" xlink:type="simple">32.9283, -117.2227</named-content><sup>1</sup>, 118m, USGS-BRD San Diego Field Sta. 1.x.2002 [AP940, 1♂, CAS]; Carmel Mountain, <named-content xmlns:xlink="http://www.w3.org/1999/xlink" content-type="dwc:verbatimCoordinates" xlink:type="simple">32.9383, -117.2136</named-content><sup>2</sup>, 111m, USGS-BRD San Diego Field Sta. 1.xi.2002 [AP942, 1♂, CAS]; Chula Vista, Terra Nova, N Rice Canyon, <named-content xmlns:xlink="http://www.w3.org/1999/xlink" content-type="dwc:verbatimCoordinates" xlink:type="simple">32.6432, -117.0377</named-content><sup>2</sup>, 105m, USGS-BRD San Diego Field Sta. 1.ii.2000 [AP1227, 1♂, CAS]; DeLuz Road, 8km N Fallbrook at DeLuz Rd./S13 jct, <named-content xmlns:xlink="http://www.w3.org/1999/xlink" content-type="dwc:verbatimCoordinates" xlink:type="simple">33.411, -117.2898</named-content><sup>1</sup>, 229m, M Hedin 31.viii.2003 [MY2273, 2275 2♀ 4juv, AUMNH]; E Lakeside between El Monte Park &amp; entrance to El Capitan Res, El Monte Rd, <named-content xmlns:xlink="http://www.w3.org/1999/xlink" content-type="dwc:verbatimCoordinates" xlink:type="simple">32.8836, -116.8223</named-content><sup>1</sup>, 180m, M Hedin 23.ii.2008 [MY3632-34, 3637 3♀ 1juv, AUMNH]; Escondido Wild Animal Park, <named-content xmlns:xlink="http://www.w3.org/1999/xlink" content-type="dwc:verbatimCoordinates" xlink:type="simple">33.0932, -116.9849</named-content><sup>1</sup>, 191, USGS-BRD San Diego Field Sta. 1.xi.1998 [AP1151, 1♂, CAS]; Escondido Wild Animal Park, <named-content xmlns:xlink="http://www.w3.org/1999/xlink" content-type="dwc:verbatimCoordinates" xlink:type="simple">33.0961, -116.98</named-content><sup>1</sup>, 242m, USGS-BRD San Diego Field Sta. 1.i.2000 [AP1153, 1♂, CAS]; Escondido, San Diego Wild Animal Park, <named-content xmlns:xlink="http://www.w3.org/1999/xlink" content-type="dwc:verbatimCoordinates" xlink:type="simple">33.0898, -116.9866</named-content><sup>1</sup>, 201, USGS-BRD San Diego Sta. 1.ii.2001 [AP1016, 1♂, CAS]; Escondido, Wild Animal Park, <named-content xmlns:xlink="http://www.w3.org/1999/xlink" content-type="dwc:verbatimCoordinates" xlink:type="simple">33.0932, -116.9849</named-content><sup>1</sup>, 191m, USGS-BRD San Diego Field Sta. 1.ii.2001 [AP1150, 1♂, CAS]; Jamul Hollenbeck Canyon, E HWY 94, <named-content xmlns:xlink="http://www.w3.org/1999/xlink" content-type="dwc:verbatimCoordinates" xlink:type="simple">32.6799, -116.8211</named-content><sup>1</sup>, 245m, USGS-BRD San Diego Field Sta. 7.xi.2003 [MY1192, 1♂, CAS]; Jamul, S Sweetwater River &amp; Steele Canyon jct, <named-content xmlns:xlink="http://www.w3.org/1999/xlink" content-type="dwc:verbatimCoordinates" xlink:type="simple">32.7252, -116.9416</named-content><sup>1</sup>, 129m, USGS-BRD San Diego Sta. 1.i.2001 [AP905, 1♂, CAS]; Jamul, S Sweetwater River &amp; Steele Canyon jct, <named-content xmlns:xlink="http://www.w3.org/1999/xlink" content-type="dwc:verbatimCoordinates" xlink:type="simple">32.7255, -116.9408</named-content><sup>1</sup>, 118m, USGS-BRD San Diego Sta. 1.i.2000, [AP902, 903, 2♂, CAS]; Little Cedar Canyon, SE Otay Mountain, <named-content xmlns:xlink="http://www.w3.org/1999/xlink" content-type="dwc:verbatimCoordinates" xlink:type="simple">32.6164, -116.8604</named-content><sup>1</sup>, 443m, USGS-BRD San Diego Sta. 1.ii.1999 [AP884, 1♂, CAS]; Mission Valley, end of Hewlett Dr, <named-content xmlns:xlink="http://www.w3.org/1999/xlink" content-type="dwc:verbatimCoordinates" xlink:type="simple">32.7625, -117.1565</named-content><sup>5</sup>, 64m, S Johnson 25.iii.1971 [AP002, 2♂, AMNH]; NW upper Oso Reservoir, N El Toro Rd, <named-content xmlns:xlink="http://www.w3.org/1999/xlink" content-type="dwc:verbatimCoordinates" xlink:type="simple">33.6653, -117.6384</named-content><sup>1</sup>, 272m, USGS-BRD San Diego Field Sta. 1.i.2000 [AP1114, 1♂, CAS]; Otay Mesa, S HWY 905, <named-content xmlns:xlink="http://www.w3.org/1999/xlink" content-type="dwc:verbatimCoordinates" xlink:type="simple">32.553, -117.0025</named-content><sup>1</sup>, 134m, USGS-BRD San Diego Sta. 1.ii.2000 [AP1177, 1♂, CAS]; Palomar Mountain area Cleveland National Forest, State Rd S6, ~4.8km (road) SW intersection S6 &amp; S7, <named-content xmlns:xlink="http://www.w3.org/1999/xlink" content-type="dwc:verbatimCoordinates" xlink:type="simple">33.3048, -116.8786</named-content><sup>4</sup>, 1275m, W Icenogle 15.vii.1970 [AP453, 1♀, AMNH]; Point Loma, Cabrillo National Monument, <!--PageBreak--><named-content xmlns:xlink="http://www.w3.org/1999/xlink" content-type="dwc:verbatimCoordinates" xlink:type="simple">32.667, -117.24</named-content><sup>3</sup>, 89m, E Jones 8.iii.2002 [AP1243, 1♂, CAS]; S University of Irvine Campus, N Bonita Canyon, E Spring Canyon, <named-content xmlns:xlink="http://www.w3.org/1999/xlink" content-type="dwc:verbatimCoordinates" xlink:type="simple">33.6357, -117.8459</named-content><sup>1</sup>, 84m, USGS-BRD San Diego Field Sta. 1.ii.2000 [AP1179, 2♂, CAS],1.xi.1998 [AP1178, 1♂, CAS]; Tenaja Rd, 2mi N Deluz, <named-content xmlns:xlink="http://www.w3.org/1999/xlink" content-type="dwc:verbatimCoordinates" xlink:type="simple">33.4642, -117.3395</named-content><sup>5</sup>, 198m, W Icenogle 19.ix.1968 [AP260, 1♀, 35juv, CAS]; Torrey Pines State Reserve, E beach, W North Torrey Pines Rd 2, <named-content xmlns:xlink="http://www.w3.org/1999/xlink" content-type="dwc:verbatimCoordinates" xlink:type="simple">32.921, -117.2574</named-content><sup>1</sup>, 54m, R Fisher 1.ii.2000 [AP863, 1♂, CAS]; Torrey Pines State Reserve, E beach, W North Torrey Pines Road 5, <named-content xmlns:xlink="http://www.w3.org/1999/xlink" content-type="dwc:verbatimCoordinates" xlink:type="simple">32.9238, -117.256</named-content><sup>1</sup>, 70m, R Fisher 1.xi.1998 [AP866, 2♂, CAS]; Torrey Pines State Reserve, S Del Mar Heights School 10, <named-content xmlns:xlink="http://www.w3.org/1999/xlink" content-type="dwc:verbatimCoordinates" xlink:type="simple">32.941, -117.2529</named-content><sup>1</sup>, 73m, R Fisher 1.ii.2001 [AP857, 1♂, AUMNH], 1.xi.1998 [AP855, 1♂, CAS], 1.xii.1999 [AP856, 1♂, CAS]; Torrey Pines State Reserve, W of N Torrey Pines Rd, <named-content xmlns:xlink="http://www.w3.org/1999/xlink" content-type="dwc:verbatimCoordinates" xlink:type="simple">32.9258, -117.2505</named-content><sup>1</sup>, 11m, USGS-BRD San Diego Sta. 1.ii.2000, [AP1194, 1♂, CAS]; Torrey Pines State Reserve, W of N Torrey Pines Rd, <named-content xmlns:xlink="http://www.w3.org/1999/xlink" content-type="dwc:verbatimCoordinates" xlink:type="simple">32.9252, -117.2525</named-content><sup>1</sup>, 23m, USGS-BRD San Diego Field Sta. 1.xii.1999 [AP928, 1♂, CAS]; University of California Elliot Reserve, S Carroll Canyon, <named-content xmlns:xlink="http://www.w3.org/1999/xlink" content-type="dwc:verbatimCoordinates" xlink:type="simple">32.8917, -117.0971</named-content><sup>1</sup>, 194m, USGS-BRD San Diego Sta. 1.iv.2004 [AP879, 1♂, CAS]; vic. Chula Vista, <named-content xmlns:xlink="http://www.w3.org/1999/xlink" content-type="dwc:verbatimCoordinates" xlink:type="simple">32.6405, -117.1041</named-content><sup>3</sup>, 5m, R Fisher 21.ii.2000 [AP1249, 1♂, CAS]; Wildcat Canyon, <named-content xmlns:xlink="http://www.w3.org/1999/xlink" content-type="dwc:verbatimCoordinates" xlink:type="simple">32.8831, -116.8967</named-content><sup>5</sup>, 219m, 6.i.1962 [AP496, 1♂, AMNH]; Camp Pendleton Marine Corps Base, E DeLuz Creek Rd, SW Sandia Canyon, Pitfall array CAM-23, <named-content xmlns:xlink="http://www.w3.org/1999/xlink" content-type="dwc:verbatimCoordinates" xlink:type="simple">33.4112, -117.295</named-content><sup>1</sup>, 337m, R Fisher [AP824, 1♂, CAS]; Carmel Mountain, <named-content xmlns:xlink="http://www.w3.org/1999/xlink" content-type="dwc:verbatimCoordinates" xlink:type="simple">32.9366, -117.21508</named-content><sup>1</sup>, 111m, USGS-BRD San Diego Sta. 1.xi.2002-1.xii.2002 [AP944-46, 3♂, CAS]; Flinn Springs, Rios Canyon, <named-content xmlns:xlink="http://www.w3.org/1999/xlink" content-type="dwc:verbatimCoordinates" xlink:type="simple">32.8409, -116.8699</named-content><sup>1</sup>, 295m, USGS-BRD San Diego Sta. 1.i.2001 [AP971, 1♂ 1juv, CAS]; Jamul, Hollenbeck Canyon, E HWY 94, <named-content xmlns:xlink="http://www.w3.org/1999/xlink" content-type="dwc:verbatimCoordinates" xlink:type="simple">32.6799, -116.8211</named-content><sup>1</sup>, 245m, USGS-BRD San Diego Sta. 27.v.2004 [AP1000, 1♀, CAS]; Jamul, Jamul Ecological Reserve, W HWY 94, near Dluzura Creek, <named-content xmlns:xlink="http://www.w3.org/1999/xlink" content-type="dwc:verbatimCoordinates" xlink:type="simple">32.6665, -116.84</named-content><sup>1</sup>, 288m, USGS-BRD San Diego Sta. 1.iii.2002 [AP972, 1♂, CAS]; Torrey Pines State Reserve, E of N Torrey Pines Rd, mouth Soledad Valley, <named-content xmlns:xlink="http://www.w3.org/1999/xlink" content-type="dwc:verbatimCoordinates" xlink:type="simple">32.927, -117.2562</named-content><sup>1</sup>, 16m, R Fisher 1.xi.1998 [AP867, 2♂, CAS]; Torrey Pines State Reserve, S Del Mar Heights School 3, <named-content xmlns:xlink="http://www.w3.org/1999/xlink" content-type="dwc:verbatimCoordinates" xlink:type="simple">32.9398, -117.2518</named-content><sup>1</sup>, 62m, R Fisher 1.ii.2001 [AP850, 1♂, CAS]; Torrey Pines State Reserve, W of N Torrey Pines Rd, <named-content xmlns:xlink="http://www.w3.org/1999/xlink" content-type="dwc:verbatimCoordinates" xlink:type="simple">32.9148, -117.25</named-content><sup>1</sup>, 98m, R Fisher 1.ii.2000 [AP844, 1♂, CAS]; <bold>San Luis Obispo Co.:</bold> 8km N Santa Margarita, <named-content xmlns:xlink="http://www.w3.org/1999/xlink" content-type="dwc:verbatimCoordinates" xlink:type="simple">35.4694, -120.6017</named-content><sup>6</sup>, 400m, D Marqua 26.xi.1970 [AP172, 1♂, AMNH]; Corrizo Plain, Soda Lake, 21km SE Simmler, <named-content xmlns:xlink="http://www.w3.org/1999/xlink" content-type="dwc:verbatimCoordinates" xlink:type="simple">35.2509, -119.8632</named-content><sup>5</sup>, 625m, D Giuliani 11.iii.1987 [AP570, 1♂, CAS]; Hwy 1 S jct Villa Creek Rd, <named-content xmlns:xlink="http://www.w3.org/1999/xlink" content-type="dwc:verbatimCoordinates" xlink:type="simple">35.4682, -120.9758</named-content><sup>5</sup>, 12m, W Icenogle 6.x.1970 [AP202, 3juv, AMNH]; Hwy 58, 4.1mi E Santa Margarita, <named-content xmlns:xlink="http://www.w3.org/1999/xlink" content-type="dwc:verbatimCoordinates" xlink:type="simple">35.4169, -120.5572</named-content><sup>1</sup>, 366m, M Hedin, P Paquin, J Starrett 5.iv.2003 [MY741, 745, 746, AP1200 2♀ 2juv, AUMNH], 11.x.2003, [MY2462, 1♀, CAS]; Morro Creek, off hwy 41, 14.5km W HWY 101, <named-content xmlns:xlink="http://www.w3.org/1999/xlink" content-type="dwc:verbatimCoordinates" xlink:type="simple">35.4133, -120.8009</named-content><sup>2</sup>, 85m, D Palmer, J Starrett 26.vi.2003 [MY2270, 2274, 1♀ 1juv, AUMNH]; See Canyon Rd, 2.9km N San Luis Bay Dr, <named-content xmlns:xlink="http://www.w3.org/1999/xlink" content-type="dwc:verbatimCoordinates" xlink:type="simple">35.216, -120.7264</named-content><sup>1</sup>, 65m, A Stockman 9.vii.2009 [MY3707, 3708, 2♀, AUMNH]; ~320m S jct Old Moonstone Beach Dr &amp; HWY 1 on inland rd cut, <named-content xmlns:xlink="http://www.w3.org/1999/xlink" content-type="dwc:verbatimCoordinates" xlink:type="simple">35.5836, -121.1206</named-content><sup>1</sup>, 16m, J Bond 6.xii.2005 [MY3444-46, 2juv, 1♂, AUMNH]; San Simeon Creek Rd off Hwy 1, N Cambria, <named-content xmlns:xlink="http://www.w3.org/1999/xlink" content-type="dwc:verbatimCoordinates" xlink:type="simple">35.6091, -121.0837</named-content><sup>1</sup>, 40m, M Hedin, J Starrett, D Leavitt, D Carlson, B Keith 26.iii.2011 [MY3789, 1♀, AUMNH]; Toro Creek Rd off of Hwy 41, W of Atascadero, <named-content xmlns:xlink="http://www.w3.org/1999/xlink" content-type="dwc:verbatimCoordinates" xlink:type="simple">35.4605, -120.7660</named-content><sup>1</sup>, 350m, M Hedin, J Starrett, D Leavitt, D Carlson, B Keith 26.iii.2011<!--PageBreak--> [MY3794, 4005, 4014, 3♀, AUMNH]; Upper Lopez Canyon Rd, E of Lopez Lake, <named-content xmlns:xlink="http://www.w3.org/1999/xlink" content-type="dwc:verbatimCoordinates" xlink:type="simple">35.1896, -120.4451</named-content><sup>1</sup>, 270m, M Hedin, J Starrett, D Leavitt, D Carlson, B Keith 25.iii.2011 [MY4015, 1♀, AUMNH]; La Panza CG, E La Panza, E Pozo Rd, <named-content xmlns:xlink="http://www.w3.org/1999/xlink" content-type="dwc:verbatimCoordinates" xlink:type="simple">35.3531, -120.2633</named-content><sup>1</sup>, 420m, M Hedin, L Hedin, J Satler, D Carlson 25.vii.2010 [MY3810, 1juv, AUMNH]; <bold>Santa Barbara Co.:</bold> Cave Canyon, Santa Barbara Island, <named-content xmlns:xlink="http://www.w3.org/1999/xlink" content-type="dwc:verbatimCoordinates" xlink:type="simple">33.4777, -119.0305</named-content><sup>4</sup>, 63m, M Ramirez 8.vii.1987 [AP439, 467, 480, 3♀, CAS]; Hot Springs, <named-content xmlns:xlink="http://www.w3.org/1999/xlink" content-type="dwc:verbatimCoordinates" xlink:type="simple">34.503, -120.2186</named-content><sup>5</sup>, 206m, F.J.M. 29.v.1969 [AP262, 1♀, AMNH]; Montecito, E Mountain Dr 1.4km from San Ysidro Rd jct, <named-content xmlns:xlink="http://www.w3.org/1999/xlink" content-type="dwc:verbatimCoordinates" xlink:type="simple">34.4463, -119.6303</named-content><sup>1</sup>, 118m, D Palmer, J Starrett 23.vi.2003 [MY2268, 1♀, AUMNH]; Point Sal, <named-content xmlns:xlink="http://www.w3.org/1999/xlink" content-type="dwc:verbatimCoordinates" xlink:type="simple">34.9031, -120.6694</named-content><sup>6</sup>, 52m, W Icenogle 12.viii.1978 [AP249, 3juv, AMNH]; Refugio Rd, 2.7km N HWY 101, <named-content xmlns:xlink="http://www.w3.org/1999/xlink" content-type="dwc:verbatimCoordinates" xlink:type="simple">34.4927, -120.0658</named-content><sup>1</sup>, 86m, A Stockman, A Bailey 9.vii.2009 [MY3711, 1♀, AUMNH]; Santa Barbara Island, Middle Canyon, <named-content xmlns:xlink="http://www.w3.org/1999/xlink" content-type="dwc:verbatimCoordinates" xlink:type="simple">33.4756, -119.0353</named-content><sup>7</sup>, 106m, M Ramirez 8.vii.1987 [AP192, 1♀, CAS]; Santa Barbara Island, near jct of all points, Arch, Signal Peak, &amp; Elephant Seal Cove trails, <named-content xmlns:xlink="http://www.w3.org/1999/xlink" content-type="dwc:verbatimCoordinates" xlink:type="simple">33.4758, -119.0372</named-content><sup>5</sup>, 137m, M Ramirez 28.iii.1982 [AP298, 1♀, AMNH]; Santa Cruz Island, <named-content xmlns:xlink="http://www.w3.org/1999/xlink" content-type="dwc:verbatimCoordinates" xlink:type="simple">33.9617, -119.7812</named-content><sup>6</sup>, 3m, 12.ix.1982 [AP265, 1♀, CAS]; Santa Cruz Island, Central Valley, <named-content xmlns:xlink="http://www.w3.org/1999/xlink" content-type="dwc:verbatimCoordinates" xlink:type="simple">34.0061, -119.7567</named-content><sup>6</sup>, 230m, 10.ix.1982 [AP294, 1juv, AMNH]; Santa Cruz Island, Forney’s Cove, <named-content xmlns:xlink="http://www.w3.org/1999/xlink" content-type="dwc:verbatimCoordinates" xlink:type="simple">34.0583, -119.915</named-content><sup>3</sup>, 15m, E Sleeper 15.iii.1969 [AP446, 1juv, AMNH]; Santa Rosa Island, <named-content xmlns:xlink="http://www.w3.org/1999/xlink" content-type="dwc:verbatimCoordinates" xlink:type="simple">33.95, -120.1</named-content><sup>6</sup>, 445m, M Thompson 13.ix.1974 [AP312, 2♀ 1juv, AMNH]; Santa Rosa Island Upper Torrey Pine area, <named-content xmlns:xlink="http://www.w3.org/1999/xlink" content-type="dwc:verbatimCoordinates" xlink:type="simple">33.9839, -120.0599</named-content><sup>5</sup>, 190m, M Ramirez, H David 10.viii.1994 [AP507, 1♀, CAS]; Sierra Madre Mountains, along HWY 166, <named-content xmlns:xlink="http://www.w3.org/1999/xlink" content-type="dwc:verbatimCoordinates" xlink:type="simple">35.0663, -120.1738</named-content><sup>1</sup>, 340m, J Bond, M van der Merwe 18.xii.1999 [MY0714, 1♀, AUMNH]; Signal Peak, W slope Santa Barbara Island, <named-content xmlns:xlink="http://www.w3.org/1999/xlink" content-type="dwc:verbatimCoordinates" xlink:type="simple">33.4717, -119.0398</named-content><sup>4</sup>, 174m, C Drost 24.vii.1981 [AP282, 1juv. CAS]; Vandenberg Air Force Base, Plot #6, <named-content xmlns:xlink="http://www.w3.org/1999/xlink" content-type="dwc:verbatimCoordinates" xlink:type="simple">34.7422, -120.5974</named-content><sup>4</sup>, 83m, 19.xi.2004 [MY2978, 2980, 2♂, CAS]; Jalama Rd, 7.5km E coast line, <named-content xmlns:xlink="http://www.w3.org/1999/xlink" content-type="dwc:verbatimCoordinates" xlink:type="simple">34.5145, -120.4551</named-content><sup>1</sup>, 83m, J Bond, A Stockman, D Beamer 17.iii.2005 [MY3417, 1♀, AUMNH; MY3419, 1♀, AMNH]; <bold>Tulare Co.:</bold> Kaweah Power Station #3, <named-content xmlns:xlink="http://www.w3.org/1999/xlink" content-type="dwc:verbatimCoordinates" xlink:type="simple">36.488, -118.837</named-content><sup>6</sup>, 460m, D Burdick 4.vi.1983 [AP006, 1♂, CAS]; N base Case Mountain, <named-content xmlns:xlink="http://www.w3.org/1999/xlink" content-type="dwc:verbatimCoordinates" xlink:type="simple">36.4218, -118.7937</named-content><sup>1</sup>, 1646m, USGS-BRD San Diego Sta. 1.v.2002 [AP1166, 1♂, CAS]; SE side Case Mountain, <named-content xmlns:xlink="http://www.w3.org/1999/xlink" content-type="dwc:verbatimCoordinates" xlink:type="simple">36.407, -118.8016</named-content><sup>1</sup>, 1998m, USGS-BRD San Diego Sta. 1.ix.2003 [AP1176, 2♂, CAS]; <bold>Ventura Co.:</bold> Anacapa Island, <named-content xmlns:xlink="http://www.w3.org/1999/xlink" content-type="dwc:verbatimCoordinates" xlink:type="simple">34.0044, -119.3986</named-content><sup>5</sup>, 72m, M Thompson 2.iv.1968 [AP500, 1♀ 10juv, AMNH]; Hwy 150, W Ojai, N Dennison Park, <named-content xmlns:xlink="http://www.w3.org/1999/xlink" content-type="dwc:verbatimCoordinates" xlink:type="simple">34.4407, -119.1976</named-content><sup>1</sup>, 341m, A Stockman, A Bailey 11.vii.2009 [MY3726, 1♀, AUMNH]; Los Padres National Forest, 8.8km S Squaw Flats, <named-content xmlns:xlink="http://www.w3.org/1999/xlink" content-type="dwc:verbatimCoordinates" xlink:type="simple">34.4557, -118.922</named-content><sup>6</sup>, 477m, Marqua 25.x.1970 [AP269, 1♀, AMNH]; Los Padres NF, Hwy 33, mile marker 17.92, N Ojai, <named-content xmlns:xlink="http://www.w3.org/1999/xlink" content-type="dwc:verbatimCoordinates" xlink:type="simple">34.5071, -119.289</named-content><sup>1</sup>, 75m, A Stockman, A Bailey 9.vii.2009 [MY3714, 1♀, AUMNH]; W Anacapa Island, <named-content xmlns:xlink="http://www.w3.org/1999/xlink" content-type="dwc:verbatimCoordinates" xlink:type="simple">34.012, -119.4373</named-content><sup>4</sup>, 114m, M Ramirez 7.vii.1987, [AP440, 1♀, CAS]; Lockwood Valley Rd, 8km E int w/Hwy 33, N Wheeler Springs, <named-content xmlns:xlink="http://www.w3.org/1999/xlink" content-type="dwc:verbatimCoordinates" xlink:type="simple">34.6895, -119.2800</named-content><sup>1</sup>, 1217m, J Satler, J Grummer, J Nash 2.iv.2010 [MY3818, 1juv, AUMNH].</p><p><bold>Variation, males (5).</bold> Cl 5.31-5.94, 5.70±0.11; Cw 4.25-5.13, 4.78±0.15; STRl 3.09-3.48, 3.24±0.07; STRw 1.60-2.94, 2.50±0.25; LBw 0.68-0.98, 0.81±0.05; LBl 0.30-0.53, 0.40±0.04; leg I: 5.19-6.00, 5.49±0.15; 3.44-4.25, 3.8±0.14; 3.38-4.25, 3.72±0.16; 2.10-2.73, 2.45±0.13; 1.89-2.97, 2.28±0.21; leg IV: 5.00-5.88, 5.41±0.16; <!--PageBreak-->2.50-3.05, 2.79±0.11; PTl 2.34-2.76, 2.55±0.07; PTw 0.71-1.04, 0.89±0.06; Bl 1.13-1.26, 1.20±0.02; TSp 3-5, 4.4±0.4; TSr 3-5, 3.8±0.49; TSrd 4-5, 4.6±0.24.</p><p><bold>Variation, females (5).</bold> Cl 9.13-10.0, 9.38±0.17; Cw 7.44-8.50, 8.02±0.21; STRl 5.13-5.81, 5.50±0.14; STRw 4.38-5.00, 4.64±0.13; LBw 1.44-1.71, 1.56±0.05; LBl 0.80-0.98, 0.87±0.03; Leg I: 19.82-22.63, 21.29±0.56; ANTd 7-8, 7.6±0.24; PTLs 10-15, 13.00±0.89; TBs 3-7, 5.00±0.84.</p><fig id="F15" position="float" orientation="portrait"><label>Figures 69–75.</label><caption><p><italic><tp:taxon-name>Aptostichus atomarius</tp:taxon-name></italic> Simon, 1891. <bold>69–72</bold> Specimen AP357 from San Bernardino Co., San Bernardino; scale bar = 1.0mm <bold>69</bold> retrolateral aspect leg I [<ext-link xmlns:xlink="http://www.w3.org/1999/xlink" ext-link-type="uri" xlink:href="http://www.morphbank.net/Browse/ByImage/?tsn=805733" xlink:type="simple">805733</ext-link>] <bold>70</bold> prolateral aspect leg I [<ext-link xmlns:xlink="http://www.w3.org/1999/xlink" ext-link-type="uri" xlink:href="http://www.morphbank.net/Browse/ByImage/?tsn=805737" xlink:type="simple">805737</ext-link>] <bold>71</bold> retrolateral aspect pedipalp [<ext-link xmlns:xlink="http://www.w3.org/1999/xlink" ext-link-type="uri" xlink:href="http://www.morphbank.net/Browse/ByImage/?tsn=805743" xlink:type="simple">805743</ext-link>] <bold>72</bold> ventral aspect palpal bulb [<ext-link xmlns:xlink="http://www.w3.org/1999/xlink" ext-link-type="uri" xlink:href="http://www.morphbank.net/Browse/ByImage/?tsn=805745" xlink:type="simple">805745</ext-link>] <bold>73–75</bold> line drawings of spination patterns on metatarsus and tibia, leg I, retrolateral aspect <bold>73</bold> Los Angeles Co., Baldwin Hills (AP181) <bold>74</bold> San Luis Obispo Co., San Luis Obispo (AP172) <bold>75</bold> Los Angeles Co., Eaton Canyon Park (AP157).</p></caption><graphic xmlns:xlink="http://www.w3.org/1999/xlink" xlink:href="ZooKeys-252-001-g015.jpg" position="float" orientation="portrait" xlink:type="simple"/></fig><fig id="F16" position="float" orientation="portrait"><label>Figures 76–78.</label><caption><p><italic><tp:taxon-name>Aptostichus atomarius</tp:taxon-name></italic> cleared spermathecae; scale bar = 0.25mm. <bold>76</bold> Los Angeles Co., San Gabriel Canyon (MY2618) [<ext-link xmlns:xlink="http://www.w3.org/1999/xlink" ext-link-type="uri" xlink:href="http://www.morphbank.net/Browse/ByImage/?tsn=806561" xlink:type="simple">806561</ext-link>] <bold>77</bold> Riverside Co., Winchester (MY2603) [<ext-link xmlns:xlink="http://www.w3.org/1999/xlink" ext-link-type="uri" xlink:href="http://www.morphbank.net/Browse/ByImage/?tsn=806564" xlink:type="simple">806564</ext-link>] <bold>78</bold> San Bernardino Co., San Bernardino National Forest (AP724) [<ext-link xmlns:xlink="http://www.w3.org/1999/xlink" ext-link-type="uri" xlink:href="http://www.morphbank.net/Browse/ByImage/?tsn=806567" xlink:type="simple">806567</ext-link>].</p></caption><graphic xmlns:xlink="http://www.w3.org/1999/xlink" xlink:href="ZooKeys-252-001-g016.jpg" position="float" orientation="portrait" xlink:type="simple"/></fig><fig id="F17" position="float" orientation="portrait"><label>Figures 79–81.</label><caption><p><italic><tp:taxon-name>Aptostichus atomarius</tp:taxon-name></italic> specimens, live photographs. <bold>79</bold> MY3794 <bold>80</bold> AUMS74 <bold>81 </bold>AUMS71.</p></caption><graphic xmlns:xlink="http://www.w3.org/1999/xlink" xlink:href="ZooKeys-252-001-g017.jpg" position="float" orientation="portrait" xlink:type="simple"/></fig></tp:treatment-sec><tp:treatment-sec sec-type="GenBank accessions"><title>GenBank accessions.</title><p>16S-tRNAval-12S: <ext-link xmlns:xlink="http://www.w3.org/1999/xlink" ext-link-type="uri" xlink:href="http://www.ncbi.nlm.nih.gov/nuccore/EU569971" xlink:type="simple">EU569971</ext-link>-<ext-link xmlns:xlink="http://www.w3.org/1999/xlink" ext-link-type="uri" xlink:href="http://www.ncbi.nlm.nih.gov/nuccore/EU569918" xlink:type="simple">EU569918</ext-link>, <ext-link xmlns:xlink="http://www.w3.org/1999/xlink" ext-link-type="uri" xlink:href="http://www.ncbi.nlm.nih.gov/nuccore/EU569964" xlink:type="simple">EU569964</ext-link>-<ext-link xmlns:xlink="http://www.w3.org/1999/xlink" ext-link-type="uri" xlink:href="http://www.ncbi.nlm.nih.gov/nuccore/EU569990" xlink:type="simple">EU569990</ext-link>, <ext-link xmlns:xlink="http://www.w3.org/1999/xlink" ext-link-type="uri" xlink:href="http://www.ncbi.nlm.nih.gov/nuccore/EU570023" xlink:type="simple">EU570023</ext-link>-<ext-link xmlns:xlink="http://www.w3.org/1999/xlink" ext-link-type="uri" xlink:href="http://www.ncbi.nlm.nih.gov/nuccore/EU570027" xlink:type="simple">EU570027</ext-link>, <ext-link xmlns:xlink="http://www.w3.org/1999/xlink" ext-link-type="uri" xlink:href="http://www.ncbi.nlm.nih.gov/nuccore/JX103256" xlink:type="simple">JX103256</ext-link>-<ext-link xmlns:xlink="http://www.w3.org/1999/xlink" ext-link-type="uri" xlink:href="http://www.ncbi.nlm.nih.gov/nuccore/JX103292" xlink:type="simple">JX103292</ext-link>; 18S (partial)-ITS1-5.8S-ITS2: <ext-link xmlns:xlink="http://www.w3.org/1999/xlink" ext-link-type="uri" xlink:href="http://www.ncbi.nlm.nih.gov/nuccore/EU569876" xlink:type="simple">EU569876</ext-link>-<ext-link xmlns:xlink="http://www.w3.org/1999/xlink" ext-link-type="uri" xlink:href="http://www.ncbi.nlm.nih.gov/nuccore/EU569879" xlink:type="simple">EU569879</ext-link>.</p></tp:treatment-sec><tp:treatment-sec sec-type="Distribution"><title>Distribution and natural history.</title><p><italic><tp:taxon-name>Aptostichus atomarius</tp:taxon-name></italic> is widely distributed throughout southern California and has been collected in San Diego, Orange, Riverside, San Bernardino, Inyo, Los Angeles, Ventura, and San Luis Obispo counties (<xref ref-type="fig" rid="F18">Map 2</xref>). Populations to the south are found throughout the Peninsular Ranges including the San Ysidro and Jamul Mountains, bounded to the east by the Laguna Mountain range. Moving northward in the Peninsular Ranges populations are abundant in the San Jacinto and Santa Ana Mountains. Like species described for the closely related genus <italic><tp:taxon-name>Apomastus</tp:taxon-name></italic> <xref ref-type="bibr" rid="B8">Bond and Opell 2002</xref>, <italic><tp:taxon-name>Aptostichus atomarius</tp:taxon-name></italic> was probably once more extensively distributed across the Los Angeles Basin but is now restricted to the steep ravines of the surrounding San Gabriel and Santa Monica Mountains and the Palos Verdes Hills along the coast. Populations to the north are distributed throughout the northeast extent of the Transverse Ranges bounded by the San Bernardino Mountains but extending northward along the coast in the Santa Ynez Mountains into the southernmost extent of the Coastal Ranges. A couple of morphologically similar specimens, collected from Tulare County in the southern extent of the Sierra Nevada Mountain range, are considered herein to be <italic><tp:taxon-name>Aptostichus atomarius</tp:taxon-name></italic> but will likely be removed to a separate species at a later date. From a geographical perspective it would seem reasonable to include these specimens in the <italic><tp:taxon-name>Aptostichus dantrippi</tp:taxon-name></italic> hypothesis, however, <italic><tp:taxon-name>Aptostichus dantrippi</tp:taxon-name></italic> individuals are distinctive morphologically and are considered a separate cohesion species at this time. Future molecular studies will likely resolve the placement of these outlier populations but until such data are available they are retained here as <italic><tp:taxon-name>Aptostichus atomarius</tp:taxon-name></italic> on the basis of their morphological affinity with all other specimens. Finally, a number of additional allopatric populations are found out on the Channel Islands and have likely been separated for a considerable amount of time but are likewise retained herein as <italic><tp:taxon-name>Aptostichus atomarius</tp:taxon-name></italic> until additional character systems can be employed to resolve their placement (or allocation to a new species).</p><p>The DM produced for this species (<xref ref-type="fig" rid="F8">Map 3</xref>) shows the areas with the highest probability of predicted occurrence to be in the Peninsular and southernmost extent of the Transverse Ranges (around the Los Angeles Basin). Many of the populations in the desert to the east and the Coastal and Sierra Nevada Ranges to the north fall in areas predicted to have a very low probability of occurrence in the model, likely reflecting the fact that this species delineation comprises &gt; 1 species.</p><p>In the Peninsular, Transverse, and Coastal Ranges, <italic><tp:taxon-name>Aptostichus atomarius</tp:taxon-name></italic> is restricted primarily to the California Coastal Range Open Woodland-Shrub-Coniferous and California Coastal Chaparral Forest and Shrub ecoregions. Vegetation types comprise<!--PageBreak--> mainly mixed chaparral, chamise-redshank chaparral, and coastal scrub. Male dispersal times are widely varied across specimens examined as part of this study. However, the majority of males were collected during the late fall to winter months of October through to March. Occasionally specimens have been collected during the summer months of June and August but these represent very rare occurrences. Females construct burrows that are typical for members of the genus.</p><fig id="F18" position="float" orientation="portrait"><label>Maps 2, 3.</label><caption><p><italic><tp:taxon-name>Aptostichus atomarius</tp:taxon-name></italic> Simon, 1891. <bold>2</bold> distribution of known specimens <bold>3</bold> predicted distribution; cooler colors–blue shades–represent areas of high probability of occurrence, warmer colors–yellow and orange shades–represent areas of low probability of occurrence.</p></caption><graphic xmlns:xlink="http://www.w3.org/1999/xlink" xlink:href="ZooKeys-252-001-g018.jpg" position="float" orientation="portrait" xlink:type="simple"/></fig></tp:treatment-sec><tp:treatment-sec sec-type="Conservation status"><title>Conservation status.</title><p><italic><tp:taxon-name>Aptostichus atomarius</tp:taxon-name></italic> is widespread, abundant, and appears to thrive in moderately developed suburban areas throughout Southern California and thus is likely secure.</p></tp:treatment-sec><tp:treatment-sec sec-type="Species concept applied"><title>Species concept applied.</title><p>Morphological. <italic><tp:taxon-name>Aptostichus atomarius</tp:taxon-name></italic> presents a number of problems with respect to species delineation and diagnosis and thus is delineated herein as a single morphologically distinguishable species with the expectation that it will be further divided at some point in the future on the basis of other criteria.</p></tp:treatment-sec><tp:treatment-sec sec-type="Remarks"><title>Remarks.</title><p><bold>T</bold>he type locality of <italic><tp:taxon-name>Aptostichus atomarius</tp:taxon-name></italic> as “San Bernardino” coupled with the relatively similar morphology of <italic><tp:taxon-name>Aptostichus atomarius</tp:taxon-name></italic> and <italic><tp:taxon-name>Aptostichus icenoglei</tp:taxon-name></italic> females contributes some uncertainty to the identity of the species attributed to this name. That is, without a more specific locality or the ability to recover DNA for molecular studies from the type specimen, the <italic><tp:taxon-name>Aptostichus atomarius</tp:taxon-name></italic> type could potentially be either. However, as discussed in the diagnosis the sternum of <italic><tp:taxon-name>Aptostichus icenoglei</tp:taxon-name></italic> is subtlety narrower than that of <italic><tp:taxon-name>Aptostichus atomarius</tp:taxon-name></italic>. Based on my morphological and molecular surveys of many specimens of both species I feel confident that <italic><tp:taxon-name>Aptostichus atomarius</tp:taxon-name></italic>, as described by Simon, is correctly attributed to the specimens I have identified as such. Second, as mentioned above, the molecular data indicate that the <italic><tp:taxon-name>Aptostichus atomarius</tp:taxon-name></italic> specimens listed in the material examined section above likely comprise a number of additional species. However, the data and sampling currently on hand are, in my opinion, insufficient to further split this complex into species lineages. Future studies of the entire <italic><tp:taxon-name>Atomarius</tp:taxon-name></italic> species complex will address these issues.</p></tp:treatment-sec><tp:treatment-sec><!--Section generated to contain objects referenced in tp:taxon-treatment.--><fig id="F8" position="float" orientation="portrait"><label>Figure 29.</label><caption><p>Preferred tree topology based on the analysis of 72 morphological characters employing implied weights (k = 7). The inferred tree recovers four monophyletic species groups: <italic><tp:taxon-name>Atomarius</tp:taxon-name></italic>, <italic><tp:taxon-name>Hesperus</tp:taxon-name></italic>, <italic><tp:taxon-name>Simus</tp:taxon-name></italic>, and <italic><tp:taxon-name>Sierra</tp:taxon-name></italic> clades. Inset figures illustrate exemplar mating clasper and pedipalp morphologies for each of the four major clades.</p></caption><graphic xmlns:xlink="http://www.w3.org/1999/xlink" xlink:href="ZooKeys-252-001-g008.jpg" position="float" orientation="portrait" xlink:type="simple"/></fig></tp:treatment-sec><ref-list><ref id="B56"><mixed-citation xmlns:xlink="http://www.w3.org/1999/xlink" xlink:type="simple"><person-group><name name-style="western"><surname>Smith</surname><given-names>CP</given-names></name></person-group> (<year>1908</year>)<article-title> A preliminary study of the Araneae Theraphosidae of California.</article-title><source>Annals of the Entomological Society of America </source><volume>1</volume>: <fpage>207</fpage>-<lpage>236</lpage>.</mixed-citation></ref><ref id="B10"><mixed-citation xmlns:xlink="http://www.w3.org/1999/xlink" xlink:type="simple"><person-group><name name-style="western"><surname>Bond</surname><given-names>JE</given-names></name><name name-style="western"><surname>Stockman</surname><given-names>AK</given-names></name></person-group> (<year>2008</year>)<article-title> An Integrative Method for Delimiting Cohesion Species: Finding the Population-Species Interface in a Group of Californian Trapdoor Spiders with Extreme Genetic Divergence and Geographic Structuring.</article-title><source>Systematic Biology </source><volume>57</volume>: <fpage>628</fpage>-<lpage>646</lpage>. doi: <ext-link ext-link-type="uri" xlink:href="http://dx.doi.org/10.1080/10635150802302443" xlink:type="simple">10.1080/10635150802302443</ext-link></mixed-citation></ref><ref id="B53"><mixed-citation xmlns:xlink="http://www.w3.org/1999/xlink" xlink:type="simple"><person-group><name name-style="western"><surname>Simon</surname><given-names>E</given-names></name></person-group> (<year>1891</year>)<article-title> Liste des espéces de la famille des Aviculariidae qui habitent le Mexique et l’Amérique du Nord.</article-title><source>Actes de la Société Linnéenne de Bordeaux </source><volume>44</volume>: <fpage>307</fpage>-<lpage>326</lpage>.</mixed-citation></ref><ref id="B8"><mixed-citation xmlns:xlink="http://www.w3.org/1999/xlink" xlink:type="simple"><person-group><name name-style="western"><surname>Bond</surname><given-names>JE</given-names></name><name name-style="western"><surname>Opell</surname><given-names>BD</given-names></name></person-group> (<year>2002</year>)<article-title> Phylogeny and taxonomy of the genera of south-western North American Euctenizinae trapdoor spiders and their relatives (Araneae : Mygalomorphae, Cyrtaucheniidae).</article-title><source>Zoological Journal of the Linnaean Society </source><volume>136</volume>: <fpage>487</fpage>-<lpage>534</lpage>. doi: <ext-link ext-link-type="uri" xlink:href="http://dx.doi.org/10.1046/j.1096-3642.2002.00035.x" xlink:type="simple">10.1046/j.1096-3642.2002.00035.x</ext-link></mixed-citation></ref></ref-list></tp:taxon-treatment>
