# Supplementary material for: Phylogenetic treatment and taxonomic revision of the trapdoor spider genus Aptostichus Simon (Araneae, Mygalomorphae, Euctenizidae)
Source: Zookeys. 2012 Dec 19;(252):1–209. doi: 10.3897/zookeys.252.3588 (PMC3560839; doi:10.3897/zookeys.252.3588)
Supplement: XML Treatment for Aptostichus stephencolberti [file zookeys.252.3588-treatment5.xml]

<!DOCTYPE tp:taxon-treatment
  PUBLIC "-//TaxonX//DTD Taxonomic Treatment Publishing DTD v0 20100105//EN" "tax-treatment-NSO.dtd">
<tp:taxon-treatment xmlns:tp="http://www.plazi.org/taxpub"><tp:treatment-meta><mixed-citation publication-type="journal"><person-group><name><surname>Bond</surname><given-names>Jason E.</given-names></name></person-group><article-title>Phylogenetic treatment and taxonomic revision of the trapdoor spider genus 
                    <italic>Aptostichus</italic> Simon (Araneae, Mygalomorphae, Euctenizidae)
                </article-title><source>Zookeys</source><day>19</day><month>12</month><year>2012</year><volume>2012</volume><issue>252</issue><fpage>1</fpage><lpage>209</lpage><pub-id pub-id-type="doi">10.3897/zookeys.252.3588</pub-id></mixed-citation></tp:treatment-meta><tp:nomenclature><tp:taxon-name>
                        <tp:taxon-name-part taxon-name-part-type="genus">Aptostichus</tp:taxon-name-part>
                        <tp:taxon-name-part taxon-name-part-type="species">stephencolberti</tp:taxon-name-part>
                    <object-id xmlns:xlink="http://www.w3.org/1999/xlink" xlink:type="simple">‘The Stephen Colbert Trapdoor Spider’</object-id>
								<object-id xmlns:xlink="http://www.w3.org/1999/xlink" xlink:type="simple">urn:lsid:zoobank.org:act:D4432939-144C-4E2F-BBF4-4632013E4927</object-id>
                    <object-id xmlns:xlink="http://www.w3.org/1999/xlink" xlink:type="simple">http://species-id.net/wiki/Aptostichus_stephencolberti</object-id>
								</tp:taxon-name><tp:taxon-authority>Bond, 2008</tp:taxon-authority><xref ref-type="fig" rid="F19">Figures 82</xref><xref ref-type="fig" rid="F20">–90</xref><xref ref-type="fig" rid="F21">Maps 4, 5</xref><tp:nomenclature-citation-list><tp:nomenclature-citation><tp:taxon-name>Aptostichus stephencolberti</tp:taxon-name><comment> Bond, 2008: 646. Male holotype (MY3515, <ext-link xmlns:xlink="http://www.w3.org/1999/xlink" ext-link-type="uri" xlink:href="http://www.ncbi.nlm.nih.gov/nuccore/EU570029" xlink:type="simple">EU570029</ext-link>) and female paratype (MY3513, <ext-link xmlns:xlink="http://www.w3.org/1999/xlink" ext-link-type="uri" xlink:href="http://www.ncbi.nlm.nih.gov/nuccore/EU570028" xlink:type="simple">EU570028</ext-link>), California, San Mateo Co., Pescadero State Beach, <named-content xmlns:xlink="http://www.w3.org/1999/xlink" content-type="dwc:verbatimCoordinates" xlink:type="simple">37.26598, -122.41219</named-content><sup>1</sup>, elev. 3m, coll. A. Stockman &amp; P. Marek, 29.i.2008, in CAS, examined.</comment></tp:nomenclature-citation></tp:nomenclature-citation-list></tp:nomenclature><tp:treatment-sec sec-type="Diagnosis"><title>Diagnosis.</title><p>Individuals of this species are difficult to distinguish from other <italic><tp:taxon-name>Atomarius</tp:taxon-name></italic> Sibling Species Complex members on the basis of morphological features (<xref ref-type="fig" rid="F19">Figs 82</xref><xref ref-type="fig" rid="F20">–90</xref>) alone but can be diagnosed on the basis of a set of unique mtDNA site substitutions (see <xref ref-type="bibr" rid="B10">Bond and Stockman 2008</xref>). The species is restricted in distribution to the coastal <!--PageBreak-->dune habitats of Monterey, Santa Cruz, San Mateo, and San Francisco Counties (California; <xref ref-type="fig" rid="F21">Maps 4, 5</xref>) and is much lighter in coloration (<xref ref-type="fig" rid="F20">Figs 88–90</xref>) than species found in inland habitats (e.g., <italic><tp:taxon-name>Aptostichus atomarius</tp:taxon-name></italic>, <italic><tp:taxon-name>Aptostichus angelinajolieae</tp:taxon-name></italic>, and <italic><tp:taxon-name>Aptostichus stanfordianus</tp:taxon-name></italic>).</p></tp:treatment-sec><tp:treatment-sec sec-type="Description"><title>Descriptions.</title><p>Described by Bond (2008).</p></tp:treatment-sec><tp:treatment-sec sec-type="Material examined"><title>Material examined.</title><p><bold>United States: California: Monterey Co.:</bold> Asilomar St Beach, <named-content xmlns:xlink="http://www.w3.org/1999/xlink" content-type="dwc:verbatimCoordinates" xlink:type="simple">36.6221, -121.9391</named-content><sup>3</sup>, 8m, W Icenogle 14.x.1971 [AP463-64, 3♀, 7juv, CAS]; Asilomar St Beach, <named-content xmlns:xlink="http://www.w3.org/1999/xlink" content-type="dwc:verbatimCoordinates" xlink:type="simple">36.6236, -121.9405</named-content><sup>1</sup>, 3m, J Bond 15.v.1997, [AP800-802, 812-13, 2♀4juv, AUMNH]; 2.5km S Marina Ranger Station, <named-content xmlns:xlink="http://www.w3.org/1999/xlink" content-type="dwc:verbatimCoordinates" xlink:type="simple">36.6969, -121.8088</named-content><sup>1</sup>, 14m, J Bond 16.v.1997 [AP803, 814-16, 4juv, AUMNH]; end Dunes Rd, N Marina St Beach, <named-content xmlns:xlink="http://www.w3.org/1999/xlink" content-type="dwc:verbatimCoordinates" xlink:type="simple">36.7068, -121.807</named-content><sup>1</sup>, 8m, J Bond, W Bond 27.vii.2008 [MY3750-51, 2♀, AUMNH]; dunes Marina Beach, <named-content xmlns:xlink="http://www.w3.org/1999/xlink" content-type="dwc:verbatimCoordinates" xlink:type="simple">36.705, -121.8077</named-content><sup>1</sup>, 3m, J Bond 4.v.1997 [AP772-74, 13♀, AUMNH]; Marina Beach (dunes across from RV park), <named-content xmlns:xlink="http://www.w3.org/1999/xlink" content-type="dwc:verbatimCoordinates" xlink:type="simple">36.7033, -121.8063</named-content><sup>1</sup>, 7m, J Bond 2-3.iv.1996 [AP711 722, 739-40, 748,, 4♀, 1juv, AUMNH]; Marina Beach dunes, <named-content xmlns:xlink="http://www.w3.org/1999/xlink" content-type="dwc:verbatimCoordinates" xlink:type="simple">36.703, -121.808</named-content><sup>1</sup>, 13m, J Bond 2.iv.1996 [AP736, 1♀, AUMNH]; Marina State Beach, <named-content xmlns:xlink="http://www.w3.org/1999/xlink" content-type="dwc:verbatimCoordinates" xlink:type="simple">36.6973, -121.8092</named-content><sup>4</sup>, 12m, M Ramirez 16.v.1983 [AP278, 1juv, AMNH], 28.x.1984 [AP468, 1♀, AMNH], E Schlinger 23.iv.1970 [AP485, 2♀, SCW]; Marina Dunes Natural Preserve, <named-content xmlns:xlink="http://www.w3.org/1999/xlink" content-type="dwc:verbatimCoordinates" xlink:type="simple">36.6905, -121.8105</named-content><sup>2</sup>, 3m, J Bond, D Beamer, A Stockman 17.iii.2005 [MY3069-70, 1♀ 1juv, AUMNH]; Moss Landing St Beach, <named-content xmlns:xlink="http://www.w3.org/1999/xlink" content-type="dwc:verbatimCoordinates" xlink:type="simple">36.8086, -121.7883</named-content><sup>1</sup>, 3m, J Bond 14.iv.1997 [AP1265, 1♀, AUMNH]; Moss Landing St Beach, <named-content xmlns:xlink="http://www.w3.org/1999/xlink" content-type="dwc:verbatimCoordinates" xlink:type="simple">36.8155, -121.79</named-content><sup>1</sup>, 0m, M Hedin, M Lowder 28.vi.2000 [AP1267, 1♀, AUMNH], J Bond 21.xii.1997 [AP706, 1♀, AUMNH]; Point Sur Lighthouse, <named-content xmlns:xlink="http://www.w3.org/1999/xlink" content-type="dwc:verbatimCoordinates" xlink:type="simple">36.3062, -121.8971</named-content><sup>1</sup>, 0m, M Hedin, M Lowder 29.vi.2000 [AP1252, MY699–MY701, 3♀, 2juv, AUMNH]; Salinas River St Beach, <named-content xmlns:xlink="http://www.w3.org/1999/xlink" content-type="dwc:verbatimCoordinates" xlink:type="simple">36.7823, -121.7939</named-content><sup>1</sup>, 9m, W Icenogle 14.x.1999 [MY0713, 1♀, CAS]; Salinas River St Beach, <named-content xmlns:xlink="http://www.w3.org/1999/xlink" content-type="dwc:verbatimCoordinates" xlink:type="simple">36.7831, -121.7944</named-content><sup>1</sup>, 3m, J Bond 17.v.1997 [AP758-60, AP804, 4juv, AUMNH], 6.v.1997 [AP778, 1juv, AUMNH]; Salinas River St Beach, Molera Rd Parking Lot, <named-content xmlns:xlink="http://www.w3.org/1999/xlink" content-type="dwc:verbatimCoordinates" xlink:type="simple">36.7752, -121.796</named-content><sup>4</sup>, 6m, M Ramirez 16.iv.1983 [AP258, AP306, 2♀, AMNH]; Salinas River St Beach, <named-content xmlns:xlink="http://www.w3.org/1999/xlink" content-type="dwc:verbatimCoordinates" xlink:type="simple">36.7855, -121.7945</named-content><sup>3</sup>, 3m, A Stockman, P Marek 28.i.2006 [MY3489-91, 3juv, AUMNH]; Salinas River St Beach, <named-content xmlns:xlink="http://www.w3.org/1999/xlink" content-type="dwc:verbatimCoordinates" xlink:type="simple">36.7907, -121.7919</named-content><sup>1</sup>, 3m, J Bond 8.xii.2005 [MY3455-57, 2♀, 1juv, AUMNH]; Zmudowski St Beach, <named-content xmlns:xlink="http://www.w3.org/1999/xlink" content-type="dwc:verbatimCoordinates" xlink:type="simple">36.8436, -121.8041</named-content><sup>2</sup>, 3m, J Bond 15.v.1997 [AP797-99, 809-11, 5♀, 1juv, AUMNH]; Zmudowski St Beach, <named-content xmlns:xlink="http://www.w3.org/1999/xlink" content-type="dwc:verbatimCoordinates" xlink:type="simple">36.8358, -121.802</named-content><sup>1</sup>, 3m, J Bond 8.xii.2005 [MY3461-63, 2♀, 1juv, AUMNH]; Pfeiffer Beach, <named-content xmlns:xlink="http://www.w3.org/1999/xlink" content-type="dwc:verbatimCoordinates" xlink:type="simple">36.2384, -121.8154</named-content><sup>2</sup>, 6m, J Bond 7.xii.2005 [MY3451, 1juv, AUMNH]; <bold>San Francisco Co.:</bold> Ft Funston National Recreation Area, <named-content xmlns:xlink="http://www.w3.org/1999/xlink" content-type="dwc:verbatimCoordinates" xlink:type="simple">37.7231, -122.5043</named-content><sup>3</sup>, 31m, M Ramirez 23.vi.1988 [AP196, 1♀, CAS]; Ft Funston National Recreation Area, <named-content xmlns:xlink="http://www.w3.org/1999/xlink" content-type="dwc:verbatimCoordinates" xlink:type="simple">37.7121, -122.5014</named-content><sup>1</sup>, 48m, A Stockman, P Marek 30.i.2006 [MY3517-20, 1♀, 3juv, AUMNH]; San Francisco, near jct Lincoln Way &amp; 46 Ave, <named-content xmlns:xlink="http://www.w3.org/1999/xlink" content-type="dwc:verbatimCoordinates" xlink:type="simple">37.7642, -122.5062</named-content><sup>3</sup>, 16m, L Trautz 1.x.1969 [AP1273, 1♀, SCW)]; Petrel Bluff, <named-content xmlns:xlink="http://www.w3.org/1999/xlink" content-type="dwc:verbatimCoordinates" xlink:type="simple">37.6978, -123.0017</named-content><sup>7</sup>, 3m, M Ramirez 30.vii.1986 [AP156, 1♂, CAS]; San Francisco, Baker Beach, <named-content xmlns:xlink="http://www.w3.org/1999/xlink" content-type="dwc:verbatimCoordinates" xlink:type="simple">37.792, -122.484</named-content><sup>4</sup>, 7m, D Ubick 8.iii.1980 [AP301, 3♀, CAS]; San Francisco, Sunset District, <named-content xmlns:xlink="http://www.w3.org/1999/xlink" content-type="dwc:verbatimCoordinates" xlink:type="simple">37.7601, -122.4877</named-content><sup>5</sup>, 71m, J McNally 3.x.1969 [AP255, 1♀, CAS]; <bold>San Mateo Co.:</bold> Gazos Creek Coastal Access off HWY<!--PageBreak--> 1, <named-content xmlns:xlink="http://www.w3.org/1999/xlink" content-type="dwc:verbatimCoordinates" xlink:type="simple">37.1659, -122.3625</named-content><sup>3</sup>, 10m, M Thompson 17.ix.1976 [AP1278, 2♀, 1♂, CAS]; Ano Nuevo St Reserve, <named-content xmlns:xlink="http://www.w3.org/1999/xlink" content-type="dwc:verbatimCoordinates" xlink:type="simple">37.1165, -122.3277</named-content><sup>1</sup>, 1m, M Hedin, M Lowder 28.vi.2000 [MY698, AP1253, 1♀, 3juv, AUMNH]; Ano Nuevo St Reserve, Cascade Creek <!--PageBreak-->Trail, <named-content xmlns:xlink="http://www.w3.org/1999/xlink" content-type="dwc:verbatimCoordinates" xlink:type="simple">37.139, -122.3403</named-content><sup>2</sup>, 3m, A Stockman, P Marek 29.i.2006 [MY3509, 1♀, AUMNH]; Ano Nuevo St Reserve, Franklin Point Trail, <named-content xmlns:xlink="http://www.w3.org/1999/xlink" content-type="dwc:verbatimCoordinates" xlink:type="simple">37.1551, -122.3555</named-content><sup>1</sup>, 7m, A Stockman, P Marek 29.i.2006 [MY3510-12, 2♀, 4juv, AUMNH; 1juv, AUMNH]; Pescadero St Beach, <named-content xmlns:xlink="http://www.w3.org/1999/xlink" content-type="dwc:verbatimCoordinates" xlink:type="simple">37.2659, -122.4121</named-content><sup>1</sup>, 4m, A Stockman, P Marek 29.i.2006 [MY3513-16, 2♀, 2♂, AUMNH]; <bold>San Luis Obispo Co.:</bold> S Morro Bay, 0.64km N parking lot<bold>,</bold> <named-content xmlns:xlink="http://www.w3.org/1999/xlink" content-type="dwc:verbatimCoordinates" xlink:type="simple">35.3136, -120.7679</named-content><sup>4</sup>, 24m, W Icenogle 16.x.1999 [MY712, 1♀, CAS]; <bold>Santa Cruz Co.:</bold> Younger Lagoon, <named-content xmlns:xlink="http://www.w3.org/1999/xlink" content-type="dwc:verbatimCoordinates" xlink:type="simple">36.9508, -122.0658</named-content><sup>4</sup>, 11m, M Ramirez 27.vii.1987 [AP437, 1juv, CAS]; Bonny Doon Beach W Bonny Doon Rd, <named-content xmlns:xlink="http://www.w3.org/1999/xlink" content-type="dwc:verbatimCoordinates" xlink:type="simple">37.0003, -122.181</named-content><sup>1</sup>, 8m, A Stockman, P Marek 29.i.2006 [MY3501-04, 2♀ 2juv, AUMNH]; Sunset St Beach, <named-content xmlns:xlink="http://www.w3.org/1999/xlink" content-type="dwc:verbatimCoordinates" xlink:type="simple">36.878, -121.8261</named-content><sup>1</sup>, 1m, A Stockman, P Marek 28.i.2006 [MY3492-97 1♀, 5juv, AUMNH]; Waddell Creek Beach, <named-content xmlns:xlink="http://www.w3.org/1999/xlink" content-type="dwc:verbatimCoordinates" xlink:type="simple">37.0953, -122.277</named-content><sup>1</sup>, 11m, A Stockman, P Marek 29.i.2006 [MY3505, 08, 3♀ 1juv, AUMNH]; Wilder Ranch St Park, parking area N main entrance, <named-content xmlns:xlink="http://www.w3.org/1999/xlink" content-type="dwc:verbatimCoordinates" xlink:type="simple">36.9668, -122.1228</named-content><sup>1</sup>, 4m, A Stockman, P Marek 29.i.2006 [MY3498-500, 3♀, AUMNH; MY3499, 1♀, AUMNH].</p><p><bold>Variation, males (3).</bold> Cl 5.65-6.38, 6.09±0.22; Cw 4.85-5.63, 5.37±0.26; STRl 3.10-3.60, 3.28±0.16; STRw 2.76-3.25, 3.00±0.14; LBw 0.85-0.94, 0.91±0.03; LBl 0.51-0.53, 0.52±0.01; leg I: 5.10-5.50, 5.33±0.12; 3.25-3.75, 3.53±0.15; 3.25-3.75, 3.53±0.15; 2.00-2.35, 2.23±0.12; 1.75-2.25, 2.08±0.17; leg IV: 5.00-5.25, 5.15±0.08; 2.35-3.00, 2.70±0.19; PTl 2.25-2.50, 2.42±0.08; PTw 0.85-1.00, 0.93±0.04; Bl 1.05-1.45, 1.29±0.12; TSp 3-6, 4.33±0.88; TSr 0-6, 3.00±1.73; TSrd 4-8, 5.67±1.20.</p><p><bold>Variation, females (5).</bold> Cl 7.20-9.00, 7.98±0.32; Cw 6.56-7.90, 7.39±0.23; STRl 3.90-5.15, 4.63±0.22; STRw 3.70-4.75, 4.31±0.17; LBw 1.28-1.70, 1.50±0.07; LBl 0.85-1.02, 0.94±0.04; Leg I: 14.05-20.51, 17.74±1.08; ANTd 6-10, 7.60±0.81; PTLs 16-29, 20.40±2.38; TBs 5-11, 7.20±1.11.</p><fig id="F19" position="float" orientation="portrait"><label>Figures 82–87.</label><caption><p><italic><tp:taxon-name>Aptostichus stephencolberti</tp:taxon-name></italic> Bond, 2008. <bold>82</bold> male habitus from San Francisco Co. (AP156) [<ext-link xmlns:xlink="http://www.w3.org/1999/xlink" ext-link-type="uri" xlink:href="http://www.morphbank.net/Browse/ByImage/?tsn=805762" xlink:type="simple">805762</ext-link>] <bold>83–85</bold> male holotype from San Mateo Co., Pescadero State Beach (MY3515); scale bar = 1.0mm <bold>83 </bold>retrolateral aspect leg I [<ext-link xmlns:xlink="http://www.w3.org/1999/xlink" ext-link-type="uri" xlink:href="http://www.morphbank.net/Browse/ByImage/?tsn=805751" xlink:type="simple">805751</ext-link>] <bold>84</bold> prolateral aspect leg I [<ext-link xmlns:xlink="http://www.w3.org/1999/xlink" ext-link-type="uri" xlink:href="http://www.morphbank.net/Browse/ByImage/?tsn=805747" xlink:type="simple">805747</ext-link>] <bold>85</bold> retrolateral aspect pedipalp [<ext-link xmlns:xlink="http://www.w3.org/1999/xlink" ext-link-type="uri" xlink:href="http://www.morphbank.net/Browse/ByImage/?tsn=805753" xlink:type="simple">805753</ext-link>] <bold>86</bold> female habitus from Santa Cruz Co., Waddell Creek Beach (MY3508) [<ext-link xmlns:xlink="http://www.w3.org/1999/xlink" ext-link-type="uri" xlink:href="http://www.morphbank.net/Browse/ByImage/?tsn=805758" xlink:type="simple">805758</ext-link>] <bold>87</bold> cleared spermathecae, from San Luis Obispo Co., Wilder Ranch State Beach (MY3500) [<ext-link xmlns:xlink="http://www.w3.org/1999/xlink" ext-link-type="uri" xlink:href="http://www.morphbank.net/Browse/ByImage/?tsn=805754" xlink:type="simple">805754</ext-link>]; scale bar = 0.25mm.</p></caption><graphic xmlns:xlink="http://www.w3.org/1999/xlink" xlink:href="ZooKeys-252-001-g019.jpg" position="float" orientation="portrait" xlink:type="simple"/></fig><fig id="F20" position="float" orientation="portrait"><label>Figures 88–90.</label><caption><p><italic><tp:taxon-name>Aptostichus stephencolberti</tp:taxon-name></italic> specimens, live photographs. <bold>88</bold> male holotype from San Mateo Co., Pescadero State Beach (MY3515) <bold>89, 90</bold> specimens from Monterey Co., Marina Dunes State Park (AUMS20).</p></caption><graphic xmlns:xlink="http://www.w3.org/1999/xlink" xlink:href="ZooKeys-252-001-g020.jpg" position="float" orientation="portrait" xlink:type="simple"/></fig></tp:treatment-sec><tp:treatment-sec sec-type="GenBank accessions"><title>GenBank accessions.</title><p>16S-tRNAval-12S: <ext-link xmlns:xlink="http://www.w3.org/1999/xlink" ext-link-type="uri" xlink:href="http://www.ncbi.nlm.nih.gov/nuccore/EU569930" xlink:type="simple">EU569930</ext-link>-<ext-link xmlns:xlink="http://www.w3.org/1999/xlink" ext-link-type="uri" xlink:href="http://www.ncbi.nlm.nih.gov/nuccore/EU569939" xlink:type="simple">EU569939</ext-link>, <ext-link xmlns:xlink="http://www.w3.org/1999/xlink" ext-link-type="uri" xlink:href="http://www.ncbi.nlm.nih.gov/nuccore/EU570008" xlink:type="simple">EU570008</ext-link>-<ext-link xmlns:xlink="http://www.w3.org/1999/xlink" ext-link-type="uri" xlink:href="http://www.ncbi.nlm.nih.gov/nuccore/EU570021" xlink:type="simple">EU570021</ext-link>, <ext-link xmlns:xlink="http://www.w3.org/1999/xlink" ext-link-type="uri" xlink:href="http://www.ncbi.nlm.nih.gov/nuccore/EU570028" xlink:type="simple">EU570028</ext-link>-<ext-link xmlns:xlink="http://www.w3.org/1999/xlink" ext-link-type="uri" xlink:href="http://www.ncbi.nlm.nih.gov/nuccore/EU570031" xlink:type="simple">EU570031</ext-link>, <ext-link xmlns:xlink="http://www.w3.org/1999/xlink" ext-link-type="uri" xlink:href="http://www.ncbi.nlm.nih.gov/nuccore/JX103357" xlink:type="simple">JX103357</ext-link>- <ext-link xmlns:xlink="http://www.w3.org/1999/xlink" ext-link-type="uri" xlink:href="http://www.ncbi.nlm.nih.gov/nuccore/JX103366" xlink:type="simple">JX103366</ext-link>; 18S (partial)-ITS1-5.8S-ITS2: <ext-link xmlns:xlink="http://www.w3.org/1999/xlink" ext-link-type="uri" xlink:href="http://www.ncbi.nlm.nih.gov/nuccore/EU569888" xlink:type="simple">EU569888</ext-link>-<ext-link xmlns:xlink="http://www.w3.org/1999/xlink" ext-link-type="uri" xlink:href="http://www.ncbi.nlm.nih.gov/nuccore/EU569892" xlink:type="simple">EU569892</ext-link>.</p></tp:treatment-sec><tp:treatment-sec sec-type="Distribution"><title>Distribution and natural history.</title><p><italic><tp:taxon-name>Aptostichus stephencolberti</tp:taxon-name></italic> is distributed throughout the coastal dune habitats of San Francisco, San Mateo, Santa Cruz, and Monterey Counties with a single population recorded from San Luis Obispo County (<xref ref-type="fig" rid="F21">Map 4</xref>). Individuals are found in relatively deep burrows on the steep faces of sand dunes and at the base of coastal vegetation. Burrows comprise a thick silk lining and are covered by a very cryptic trapdoor constructed of silk and sand. Dune habitats disturbed by high concentrations of the invasive <italic><tp:taxon-name>Carpobrotus edulis</tp:taxon-name></italic> (ice plant) tend to lack <italic><tp:taxon-name>Aptostichus stephencolberti</tp:taxon-name></italic> individuals entirely. The DM for this species (<xref ref-type="fig" rid="F21">Map 5</xref>) follows closely with the known distribution to include the southernmost-recorded locality for the species. Wandering males (2) have been collected in August and September; two males have been collected from burrows in January.</p><fig id="F21" position="float" orientation="portrait"><label>Maps 4, 5.</label><caption><p><italic><tp:taxon-name>Aptostichus stephencolberti</tp:taxon-name></italic>, Bond 2008. <bold>4</bold> distribution of known specimens <bold>5</bold> predicted distribution; cooler colors–blue shades–represent areas of high probability of occurrence, warmer colors–yellow and orange shades–represent areas of low probability of occurrence.</p></caption><graphic xmlns:xlink="http://www.w3.org/1999/xlink" xlink:href="ZooKeys-252-001-g021.jpg" position="float" orientation="portrait" xlink:type="simple"/></fig></tp:treatment-sec><tp:treatment-sec sec-type="Conservation status"><title>Conservation status.</title><p><italic><tp:taxon-name>Aptostichus stephencolberti</tp:taxon-name></italic> is generally abundant at localities along the California coast (<xref ref-type="fig" rid="F21">Map 4</xref>). However, the species is particularly vulnerable to invasive plant species (e.g., ice plant, <italic><tp:taxon-name>Carpobrotus edulis</tp:taxon-name></italic>) and is highly structured<!--PageBreak--><!--PageBreak--> genetically across its distribution thus many populations contain unique alleles (<xref ref-type="bibr" rid="B10">Bond and Stockman 2008</xref>). Moreover, divergent populations at the southernmost extent of the distribution comprise very few individuals (specimens are rare, despite extensive <!--PageBreak-->searching). Consequently, I would consider this species to be apparently secure or vulnerable, contingent upon future delimitation of divergent lineages as nominal taxa.</p></tp:treatment-sec><tp:treatment-sec sec-type="Species concept applied"><title>Species concept applied.</title><p>Cohesion. <italic><tp:taxon-name>Aptostichus stephencolberti</tp:taxon-name></italic> is considered to be ecological non-interchangeable from other closely related lineages–it is restricted to coastal dune habitat and has psammophilic features (e.g., lighter coloration).</p></tp:treatment-sec><ref-list><ref id="B10"><mixed-citation xmlns:xlink="http://www.w3.org/1999/xlink" xlink:type="simple"><person-group><name name-style="western"><surname>Bond</surname><given-names>JE</given-names></name><name name-style="western"><surname>Stockman</surname><given-names>AK</given-names></name></person-group> (<year>2008</year>)<article-title> An Integrative Method for Delimiting Cohesion Species: Finding the Population-Species Interface in a Group of Californian Trapdoor Spiders with Extreme Genetic Divergence and Geographic Structuring.</article-title><source>Systematic Biology </source><volume>57</volume>: <fpage>628</fpage>-<lpage>646</lpage>. doi: <ext-link ext-link-type="uri" xlink:href="http://dx.doi.org/10.1080/10635150802302443" xlink:type="simple">10.1080/10635150802302443</ext-link></mixed-citation></ref></ref-list></tp:taxon-treatment>
