# Supplementary material for: Phylogenetic treatment and taxonomic revision of the trapdoor spider genus Aptostichus Simon (Araneae, Mygalomorphae, Euctenizidae)
Source: Zookeys. 2012 Dec 19;(252):1–209. doi: 10.3897/zookeys.252.3588 (PMC3560839; doi:10.3897/zookeys.252.3588)
Supplement: XML Treatment for Aptostichus angelinajolieae [file zookeys.252.3588-treatment6.xml]

<!DOCTYPE tp:taxon-treatment
  PUBLIC "-//TaxonX//DTD Taxonomic Treatment Publishing DTD v0 20100105//EN" "tax-treatment-NSO.dtd">
<tp:taxon-treatment xmlns:tp="http://www.plazi.org/taxpub"><tp:treatment-meta><mixed-citation publication-type="journal"><person-group><name><surname>Bond</surname><given-names>Jason E.</given-names></name></person-group><article-title>Phylogenetic treatment and taxonomic revision of the trapdoor spider genus 
                    <italic>Aptostichus</italic> Simon (Araneae, Mygalomorphae, Euctenizidae)
                </article-title><source>Zookeys</source><day>19</day><month>12</month><year>2012</year><volume>2012</volume><issue>252</issue><fpage>1</fpage><lpage>209</lpage><pub-id pub-id-type="doi">10.3897/zookeys.252.3588</pub-id></mixed-citation></tp:treatment-meta><tp:nomenclature><tp:taxon-name>
                        <tp:taxon-name-part taxon-name-part-type="species">Aptostichus</tp:taxon-name-part>
                        <tp:taxon-name-part taxon-name-part-type="species">angelinajolieae</tp:taxon-name-part>
                    <object-id xmlns:xlink="http://www.w3.org/1999/xlink" xlink:type="simple">‘The Angelina Jolie Trapdoor Spider’</object-id>
								<object-id xmlns:xlink="http://www.w3.org/1999/xlink" xlink:type="simple">urn:lsid:zoobank.org:act:04A7F666-D585-43A7-A5A0-45FEF5B8DE75</object-id>
                    <object-id xmlns:xlink="http://www.w3.org/1999/xlink" xlink:type="simple">http://species-id.net/wiki/Aptostichus_angelinajolieae</object-id>
								</tp:taxon-name><tp:taxon-authority>Bond, 2008</tp:taxon-authority><xref ref-type="fig" rid="F22">Figures 91</xref><xref ref-type="fig" rid="F23">–97</xref><xref ref-type="fig" rid="F24">Maps 6, 7</xref><tp:nomenclature-citation-list><tp:nomenclature-citation><tp:taxon-name>Aptostichus angelinajolieae</tp:taxon-name><comment> Bond, 2008: 646. Female holotype (MY3310; <ext-link xmlns:xlink="http://www.w3.org/1999/xlink" ext-link-type="uri" xlink:href="http://www.ncbi.nlm.nih.gov/nuccore/EU569958" xlink:type="simple">EU569958</ext-link>), California, Monterey Co., Carmel Valley Rd/G16, 5.9km N of Arroyo Seco Rd, <named-content xmlns:xlink="http://www.w3.org/1999/xlink" content-type="dwc:verbatimCoordinates" xlink:type="simple">36.29045, -121.46594</named-content><sup>1</sup>, elev. 337m, coll. A. Stockman 9.vi.05, in CAS; male paratype (AP167) from Carmel, <named-content xmlns:xlink="http://www.w3.org/1999/xlink" content-type="dwc:verbatimCoordinates" xlink:type="simple">36.5495, -121.9103</named-content><sup>6</sup>, elev. 74m, coll. 8.ii.54, in AMNH examined.</comment></tp:nomenclature-citation></tp:nomenclature-citation-list></tp:nomenclature><tp:treatment-sec sec-type="Diagnosis"><title>Diagnosis.</title><p>Individuals of this species are difficult to diagnose from <italic><tp:taxon-name>Aptostichus atomarius</tp:taxon-name></italic> and <italic><tp:taxon-name>Aptostichus stanfordianus</tp:taxon-name></italic> on the basis of morphological features alone (<xref ref-type="fig" rid="F22">Figs 91–94</xref>) but can be diagnosed on the basis of a set of unique mtDNA site substitutions (see Bond &amp; Stockman 2008). The species is restricted in distribution to northern Monterey Co. (California) localities west of the Salinas Valley (<xref ref-type="fig" rid="F24">Maps 6, 7</xref>) and can be distinguished from geographically proximate populations of <italic><tp:taxon-name>Aptostichus stephencolberti</tp:taxon-name></italic> on the basis of its darker coloration (<xref ref-type="fig" rid="F23">Figs 95–97</xref>) and absence from coastal dune habitat.</p></tp:treatment-sec><tp:treatment-sec sec-type="Description"><title>Descriptions.</title><p>Described by Bond (2008).</p></tp:treatment-sec><tp:treatment-sec sec-type="Material examined"><title>Material examined.</title><p><bold>United States: California: Monterey Co.:</bold> 1.6km W Seaside, <named-content xmlns:xlink="http://www.w3.org/1999/xlink" content-type="dwc:verbatimCoordinates" xlink:type="simple">36.6227, -121.8363</named-content><sup>5</sup>, 30m, M Irwin 23.viii.68 [AP289, 3juv, AMNH]; 2.2km from intersection G16/Carmel Valley Rd &amp; Cachagua Rds on Cachagua Rd, <named-content xmlns:xlink="http://www.w3.org/1999/xlink" content-type="dwc:verbatimCoordinates" xlink:type="simple">36.4411, -121.6877</named-content><sup>1</sup>, 387m, J Bond 5.v.97 [AP754-76, 2♀, AUMNH; 1♀, AMNH]; 24km W Greenfield on Arroyo-Seco Rd, <named-content xmlns:xlink="http://www.w3.org/1999/xlink" content-type="dwc:verbatimCoordinates" xlink:type="simple">36.2263, -121.4947</named-content><sup>5</sup>, 300m, W. Icenogle 31.v.74 [AP193, 2♀, CAS]; Aguajito Rd &amp; Monhollan Rd jct, <named-content xmlns:xlink="http://www.w3.org/1999/xlink" content-type="dwc:verbatimCoordinates" xlink:type="simple">36.5753, -121.8737</named-content><sup>1</sup>, 56m, A Stockman 10.vi.05 [MY3317, 1♀, AMNH; MY3318, 3380 2♀, AUMNH]; Cachagua Rd, 160m W jct w/ Carmel Valley Rd, <named-content xmlns:xlink="http://www.w3.org/1999/xlink" content-type="dwc:verbatimCoordinates" xlink:type="simple">36.4455, -121.6827</named-content><sup>1</sup>, 191m, A Stockman 10.vi.05 [MY3311-13, 2juv, 2♀, AUMNH]; Cachagua Rd, 13.7km W jct w/ Carmel Valley Rd, <named-content xmlns:xlink="http://www.w3.org/1999/xlink" content-type="dwc:verbatimCoordinates" xlink:type="simple">36.392, -121.6252</named-content><sup>1</sup>, 333m, A Stockman 10.vi.05 [MY3315, 3316 2♀, AUMNH]; Cachagua Rd, just S intersection w/G16, <named-content xmlns:xlink="http://www.w3.org/1999/xlink" content-type="dwc:verbatimCoordinates" xlink:type="simple">36.4447, -121.6855</named-content><sup>1</sup> 1, 245m, M Hedin, J Starrett, D Leavitt 21.xii.07 [MY3620, 3626, 3627, 3630, 3631, 2♀ 1♂ 2juv, AUMNH]; Cachagua Rd, 160m from jct Carmel Valley Rd, <named-content xmlns:xlink="http://www.w3.org/1999/xlink" content-type="dwc:verbatimCoordinates" xlink:type="simple">36.4454, -121.6833</named-content><sup>1</sup>, 225m, J Bond, M van der Merwe 13.xii.99 [MY708, 716 2♀, AUMNH]; J Bond, M van der Merwe 13.xii.99 [MY716, 1♀, AUMNH]; Calera Canyon Rd, 1.6km S Corral De Tierra Rd, <named-content xmlns:xlink="http://www.w3.org/1999/xlink" content-type="dwc:verbatimCoordinates" xlink:type="simple">36.5383, -121.7376</named-content><sup>1</sup>, 137m, A Stockman<!--PageBreak--> 10.vi.05 [MY3319, 3321 2♀, AUMNH; MY3320, 1♀, AMNH]; Carmel, <named-content xmlns:xlink="http://www.w3.org/1999/xlink" content-type="dwc:verbatimCoordinates" xlink:type="simple">36.5495, -121.9103</named-content><sup>6</sup>, 74m, 25.vii.67 [AP155, 1♂, AMNH], 8.ii.54 [AP167, 1♂, AMNH], 5.x.58 [AP177, 1♂, AMNH], V Roth 21.xii.53 [AP267, 2juv, AMNH]; Carmel Valley Rd, <named-content xmlns:xlink="http://www.w3.org/1999/xlink" content-type="dwc:verbatimCoordinates" xlink:type="simple">36.4511, -121.6919</named-content><sup>1</sup>, 165m, A Stockman 15.v.05 [MY3129-3131 3♀, AUMNH]; Carmel Valley Rd (G16), 1.3km N Tassajara Rd, <named-content xmlns:xlink="http://www.w3.org/1999/xlink" content-type="dwc:verbatimCoordinates" xlink:type="simple">36.4096, -121.5934</named-content><sup>4</sup>, 426m, J Starrett 29.xi.03 [AP1198, 1♀, AUMNH]; Carmel Valley Rd/G16, 5.9km N Arroyo Seco Rd, <named-content xmlns:xlink="http://www.w3.org/1999/xlink" content-type="dwc:verbatimCoordinates" xlink:type="simple">36.2904, -121.4659</named-content><sup>1</sup>, 337m, A Stockman 9.vi.05 [MY3309, 3310 2♀, AUMNH]; County Rd G16, 17.7km S Martin Rd intersection, <named-content xmlns:xlink="http://www.w3.org/1999/xlink" content-type="dwc:verbatimCoordinates" xlink:type="simple">36.2776, -121.4503</named-content><sup>5</sup>, 335m, F Coyle 30.vii.72 [AP268, 1♀, AMNH]; Cachagua Rd 6.5 miles SE Carmel Valley Village, 4.2km S intersection w/Carmel Valley Rd, <named-content xmlns:xlink="http://www.w3.org/1999/xlink" content-type="dwc:verbatimCoordinates" xlink:type="simple">36.4278, -121.6825</named-content><sup>4</sup>, 460m, W Icenogle 2.vi.74 [AP279, 1♀, CAS]; G20 (Laureles Grade Rd), ~1.3km S Laureles Summit, <named-content xmlns:xlink="http://www.w3.org/1999/xlink" content-type="dwc:verbatimCoordinates" xlink:type="simple">36.524, -121.7558</named-content><sup>1</sup>, 315m, M Hedin, J Starrett, D Leavitt 21.xii.07 [MY3623, 3628 2♀, AUMNH]; Intersection of Valenzuela &amp; Viejo Rds, <named-content xmlns:xlink="http://www.w3.org/1999/xlink" content-type="dwc:verbatimCoordinates" xlink:type="simple">36.5761, -121.8998</named-content><sup>1</sup>, 120m, J Bond 1.iv.96 [AP723, 727 1♀ 1juv, AUMNH], 2.iv.96 [AP742, 1♀, AUMNH], 5.v.97 [AP751, 752-3, 6, 2juv, 2♀, AUMNH]; Klondike Rd, 6.4km E G16/Carmel Valley Rd, <named-content xmlns:xlink="http://www.w3.org/1999/xlink" content-type="dwc:verbatimCoordinates" xlink:type="simple">36.4731, -121.707</named-content><sup>1</sup>, 169m, J Bond, W Bond 27.vii.08 [MY3736, 1♀, AUMNH]; Monterey, ~100m N intersection Vieja &amp; Valenzuela Rds, <named-content xmlns:xlink="http://www.w3.org/1999/xlink" content-type="dwc:verbatimCoordinates" xlink:type="simple">36.5759, -121.8996</named-content><sup>1</sup>, 91m, M Hedin, P Paquin, J Starrett 27.vii.02 [MY0632, 1♀, AUMNH]; Near jct Cachagua &amp; Tassajara Rds, <named-content xmlns:xlink="http://www.w3.org/1999/xlink" content-type="dwc:verbatimCoordinates" xlink:type="simple">36.3908, -121.5955</named-content><sup>4</sup>, 410m, W Icenogle 2.vi.74 [AP277, 1♀, CAS]; Pacific Grove, <named-content xmlns:xlink="http://www.w3.org/1999/xlink" content-type="dwc:verbatimCoordinates" xlink:type="simple">36.628, -121.9253</named-content><sup>6</sup>, 30m, 7.xi.53 [AP163, 1♂, AMNH], W Ivie 1.ix.37 [AP274, 1juv, AMNH], 16.viii.31 [AP472, 1♀, 6juv, AMNH]; Palo Colorado Rd, 1.4km E Hwy 1, near Rocky Point, <named-content xmlns:xlink="http://www.w3.org/1999/xlink" content-type="dwc:verbatimCoordinates" xlink:type="simple">36.3997, -121.8914</named-content><sup>1</sup>, 105m, J Bond, A Stockman, D Beamer 17.iii.05 [MY3057, 3060, 2♀, AUMNH]; Pebble Beach, <named-content xmlns:xlink="http://www.w3.org/1999/xlink" content-type="dwc:verbatimCoordinates" xlink:type="simple">36.5688, -121.9478</named-content><sup>6</sup>, 25m, W Icenogle 1.vi.74 [AP291, 1♀, AMNH]; Sycamore Canyon Rd ~0.72km W jct HWY 1, <named-content xmlns:xlink="http://www.w3.org/1999/xlink" content-type="dwc:verbatimCoordinates" xlink:type="simple">36.2418, -121.7841</named-content><sup>1</sup>, 104m, J Bond 7.xii.05 [MY3452-54, 2♀ 1juv, AUMNH]; Viejo Rd, <named-content xmlns:xlink="http://www.w3.org/1999/xlink" content-type="dwc:verbatimCoordinates" xlink:type="simple">36.5778, -121.90076</named-content><sup>5</sup>, 138m, W Icenogle 1.vi.74 [AP197, 1♀, 3juv, CAS].</p><p><bold>Variation, males (5).</bold> Cl 5.81-7.50, 6.30±0.31; Cw 5.00-6.19, 5.34±0.22; STRl 3.20-4.19, 3.49±0.18; STRw 2.70-3.27, 2.90±0.1; LBw 0.85-1.02, 0.94±0.04; LBl 0.43-0.63, 0.56±0.04; leg I: 5.25-6.44, 5.58±0.22; 3.50-4.25, 3.73±0.14; 3.65-4.44, 3.91±0.15; 2.25-2.61, 2.34±0.07; 1.75-2.55, 2.25±0.14; leg IV: 5.06-6.25, 5.43±0.28; 2.50-3.13, 2.81±0.13; PTl 2.51-3.00, 2.72±0.08; PTw 0.76-1.02, 0.89±0.04; Bl 1.19-1.49, 1.32±0.05; TSp 3-6, 4.20±0.58; TSr 3-5, 4.20±0.37; TSrd 4-5, 4.40±0.24.</p><p><bold>Variation, females (5).</bold> Cl 6.69-8.96, 7.55±0.45; Cw 5.31-8.16, 6.50±0.53; STRl 3.75-5.70, 4.41±0.39; STRw 3.12-4.75, 3.70±0.33; LBw 1.07-1.55, 1.31±0.1; LBl 0.71-1.19, 0.93±0.08; Leg I: 14.56-20.94, 17.27±1.32; ANTd 6-8, 7.20±0.37; PTLs 14-17, 15.00±0.55; TBs 2-5, 3.00±0.55.</p><fig id="F22" position="float" orientation="portrait"><label>Figures 91–94.</label><caption><p><italic><tp:taxon-name>Aptostichus angelinajolieae</tp:taxon-name></italic> Bond, 2008. <bold>91–93</bold> male paratype from Monterey Co., Carmel (AP167); scale bars = 1.0mm <bold>91</bold> retrolateral aspect right leg I [<ext-link xmlns:xlink="http://www.w3.org/1999/xlink" ext-link-type="uri" xlink:href="http://www.morphbank.net/Browse/ByImage/?tsn=805766" xlink:type="simple">805766</ext-link>] <bold>92</bold> prolateral aspect right leg I [<ext-link xmlns:xlink="http://www.w3.org/1999/xlink" ext-link-type="uri" xlink:href="http://www.morphbank.net/Browse/ByImage/?tsn=805770" xlink:type="simple">805770</ext-link>] <bold>93</bold> retrolateral aspect pedipalp [<ext-link xmlns:xlink="http://www.w3.org/1999/xlink" ext-link-type="uri" xlink:href="http://www.morphbank.net/Browse/ByImage/?tsn=805772" xlink:type="simple">805772</ext-link>] <bold>94</bold> cleared spermathecae, female holotype from Monterey Co., Carmel Valley (MY3310) [<ext-link xmlns:xlink="http://www.w3.org/1999/xlink" ext-link-type="uri" xlink:href="http://www.morphbank.net/Browse/ByImage/?tsn=805773" xlink:type="simple">805773</ext-link>]; scale bar = 0.25mm.</p></caption><graphic xmlns:xlink="http://www.w3.org/1999/xlink" xlink:href="ZooKeys-252-001-g022.jpg" position="float" orientation="portrait" xlink:type="simple"/></fig><fig id="F23" position="float" orientation="portrait"><label>Figures 95–97.</label><caption><p><italic><tp:taxon-name>Aptostichus angelinajolieae</tp:taxon-name></italic> specimens from Monterey Co., Monterey, live photographs. <bold>95</bold> female specimen (AUMS62) <bold>96, 97</bold> malespecimen (MY3630) <bold>97</bold> close up shot of leg I, retrolateral aspect, in life.</p></caption><graphic xmlns:xlink="http://www.w3.org/1999/xlink" xlink:href="ZooKeys-252-001-g023.jpg" position="float" orientation="portrait" xlink:type="simple"/></fig></tp:treatment-sec><tp:treatment-sec sec-type="GenBank accessions"><title>GenBank accessions.</title><p>16S-tRNAval-12S: <ext-link xmlns:xlink="http://www.w3.org/1999/xlink" ext-link-type="uri" xlink:href="http://www.ncbi.nlm.nih.gov/nuccore/EU569940" xlink:type="simple">EU569940</ext-link>-<ext-link xmlns:xlink="http://www.w3.org/1999/xlink" ext-link-type="uri" xlink:href="http://www.ncbi.nlm.nih.gov/nuccore/EU569958" xlink:type="simple">EU569958</ext-link>, <ext-link xmlns:xlink="http://www.w3.org/1999/xlink" ext-link-type="uri" xlink:href="http://www.ncbi.nlm.nih.gov/nuccore/EU569991" xlink:type="simple">EU569991</ext-link>, <ext-link xmlns:xlink="http://www.w3.org/1999/xlink" ext-link-type="uri" xlink:href="http://www.ncbi.nlm.nih.gov/nuccore/JX103243" xlink:type="simple">JX103243</ext-link>-<ext-link xmlns:xlink="http://www.w3.org/1999/xlink" ext-link-type="uri" xlink:href="http://www.ncbi.nlm.nih.gov/nuccore/JX103249" xlink:type="simple">JX103249</ext-link>; 18S (partial)-ITS1-5.8S-ITS2: <ext-link xmlns:xlink="http://www.w3.org/1999/xlink" ext-link-type="uri" xlink:href="http://www.ncbi.nlm.nih.gov/nuccore/EU569880" xlink:type="simple">EU569880</ext-link>-<ext-link xmlns:xlink="http://www.w3.org/1999/xlink" ext-link-type="uri" xlink:href="http://www.ncbi.nlm.nih.gov/nuccore/EU569883" xlink:type="simple">EU569883</ext-link>.</p></tp:treatment-sec><tp:treatment-sec sec-type="Distribution"><title>Distribution and natural history.</title><p><italic><tp:taxon-name>Aptostichus angelinajolieae</tp:taxon-name></italic> is restricted in distribution to the Santa Lucia Range of Monterey County (<xref ref-type="fig" rid="F24">Map 6</xref>), bounded to <!--PageBreak-->the east by the Salinas River Valley (SRV). The ecoregion is characterized as California Coastal Chaparral Forest and Shrub. As discussed in <xref ref-type="bibr" rid="B10">Bond and Stockman (2008)</xref> the DM (<xref ref-type="fig" rid="F24">Map 7</xref>) predicts the areas with the highest probability of occurrence in the regions east of the SRV, with the valley likely serving as a barrier to dispersal. The few male specimens known were collected during the late fall through winter months (October–December, February), with one specimen collected in July that molted to the final adult stage a month later in August. Female specimens are frequently found on shaded, damp steep banks and road cuts throughout the region. Burrows are generally shallow comprising a white silken lined retreat, covered by a thin silk-soil trapdoor.</p><fig id="F24" position="float" orientation="portrait"><label>Maps 6, 7.</label><caption><p><italic><tp:taxon-name>Aptostichus angelinajolieae</tp:taxon-name></italic> Bond, 2008. <bold>6</bold> distribution of known specimens <bold>7</bold> predicted distribution; cooler colors–blue shades–represent areas of high probability of occurrence, warmer colors–yellow and orange shades–represent areas of low probability of occurrence.</p></caption><graphic xmlns:xlink="http://www.w3.org/1999/xlink" xlink:href="ZooKeys-252-001-g024.jpg" position="float" orientation="portrait" xlink:type="simple"/></fig><!--PageBreak--><!--PageBreak--></tp:treatment-sec><tp:treatment-sec sec-type="Conservation status"><title>Conservation status.</title><p>The conservation status of <italic><tp:taxon-name>Aptostichus angelinajolieae</tp:taxon-name></italic> is likely classified as secure because it is widespread, abundant, and appears to thrive in moderately developed residential areas.</p></tp:treatment-sec><tp:treatment-sec sec-type="Species concept applied"><title>Species concept applied.</title><p>Cohesion. <italic><tp:taxon-name>Aptostichus angelinajolieae</tp:taxon-name></italic> is considered a cohesion species on the basis of it exclusivity as a lineage in DNA studies and lack of genetic exchangeability (gene flow) with other <italic><tp:taxon-name>Atomarius</tp:taxon-name></italic> Sibling Species Complex lineages as a consequence of the SRV barrier to gene flow.</p></tp:treatment-sec><ref-list><ref id="B10"><mixed-citation xmlns:xlink="http://www.w3.org/1999/xlink" xlink:type="simple"><person-group><name name-style="western"><surname>Bond</surname><given-names>JE</given-names></name><name name-style="western"><surname>Stockman</surname><given-names>AK</given-names></name></person-group> (<year>2008</year>)<article-title> An Integrative Method for Delimiting Cohesion Species: Finding the Population-Species Interface in a Group of Californian Trapdoor Spiders with Extreme Genetic Divergence and Geographic Structuring.</article-title><source>Systematic Biology </source><volume>57</volume>: <fpage>628</fpage>-<lpage>646</lpage>. doi: <ext-link ext-link-type="uri" xlink:href="http://dx.doi.org/10.1080/10635150802302443" xlink:type="simple">10.1080/10635150802302443</ext-link></mixed-citation></ref></ref-list></tp:taxon-treatment>
