# Supplementary material for: Phylogenetic treatment and taxonomic revision of the trapdoor spider genus Aptostichus Simon (Araneae, Mygalomorphae, Euctenizidae)
Source: Zookeys. 2012 Dec 19;(252):1–209. doi: 10.3897/zookeys.252.3588 (PMC3560839; doi:10.3897/zookeys.252.3588)
Supplement: XML Treatment for Aptostichus miwok [file zookeys.252.3588-treatment7.xml]

<!DOCTYPE tp:taxon-treatment
  PUBLIC "-//TaxonX//DTD Taxonomic Treatment Publishing DTD v0 20100105//EN" "tax-treatment-NSO.dtd">
<tp:taxon-treatment xmlns:tp="http://www.plazi.org/taxpub"><tp:treatment-meta><mixed-citation publication-type="journal"><person-group><name><surname>Bond</surname><given-names>Jason E.</given-names></name></person-group><article-title>Phylogenetic treatment and taxonomic revision of the trapdoor spider genus 
                    <italic>Aptostichus</italic> Simon (Araneae, Mygalomorphae, Euctenizidae)
                </article-title><source>Zookeys</source><day>19</day><month>12</month><year>2012</year><volume>2012</volume><issue>252</issue><fpage>1</fpage><lpage>209</lpage><pub-id pub-id-type="doi">10.3897/zookeys.252.3588</pub-id></mixed-citation></tp:treatment-meta><tp:nomenclature><tp:taxon-name>
                        <tp:taxon-name-part taxon-name-part-type="genus">Aptostichus</tp:taxon-name-part>
                        <tp:taxon-name-part taxon-name-part-type="species">miwok</tp:taxon-name-part>
                    <object-id xmlns:xlink="http://www.w3.org/1999/xlink" xlink:type="simple">‘The Miwok Trapdoor Spider’</object-id>
								<object-id xmlns:xlink="http://www.w3.org/1999/xlink" xlink:type="simple">urn:lsid:zoobank.org:act:3C1A0066-B8A1-40A5-8896-377CD61ECAE8</object-id>
                    <object-id xmlns:xlink="http://www.w3.org/1999/xlink" xlink:type="simple">http://species-id.net/wiki/Aptostichus_miwok</object-id>
								</tp:taxon-name><tp:taxon-authority>Bond, 2008</tp:taxon-authority><xref ref-type="fig" rid="F25">Figures 98</xref><xref ref-type="fig" rid="F26">–105</xref><xref ref-type="fig" rid="F27">Map 8, 9</xref><tp:nomenclature-citation-list><tp:nomenclature-citation><tp:taxon-name>Aptostichus miwok</tp:taxon-name><comment> Bond, 2008: 646. Female holotype (MY301; EU69907) from California, Humboldt Co., Clam Beach Co. Park, just S Crannell Rd exit on Clam Beach Dr, near Little River, <named-content xmlns:xlink="http://www.w3.org/1999/xlink" content-type="dwc:verbatimCoordinates" xlink:type="simple">41.01333, -124.10923</named-content><sup>1</sup>, elev. 3m, coll., J. Bond &amp; M. Hedin 13.i.02 in CAS, examined; male paratype (AP149) from Farallon Island, San Francisco Co., California, in CAS, examined).</comment></tp:nomenclature-citation></tp:nomenclature-citation-list></tp:nomenclature><tp:treatment-sec sec-type="Diagnosis"><title>Diagnosis.</title><p>Based on morphological features alone (<xref ref-type="fig" rid="F25">Figs 98–103</xref>) this species can be difficult to diagnose from geographically proximate sibling species, <italic><tp:taxon-name>Aptostichus stanfordianus</tp:taxon-name></italic>, <italic><tp:taxon-name>Aptostichus angelinajolieae</tp:taxon-name></italic>, and <italic><tp:taxon-name>Aptostichus stephencolberti</tp:taxon-name></italic> but can be distinguished on the basis of a set of unique mtDNA nucleotide substitutions (see <xref ref-type="bibr" rid="B10">Bond and Stockman 2008</xref>). The species is restricted in distribution to the coastal dune habitats of Marin, Sonoma, Mendocino, Humboldt, and Del Norte Counties (California). Individuals of <italic><tp:taxon-name>Aptostichus stanfordianus</tp:taxon-name></italic>, found only in inland habitats,are much darker in coloration whereas <italic><tp:taxon-name>Aptostichus miwok</tp:taxon-name></italic> specimens are much lighter (<xref ref-type="fig" rid="F26">Figs 104, 105</xref>).</p></tp:treatment-sec><tp:treatment-sec sec-type="Description"><title>Description.</title><p>Described by Bond (2008).</p></tp:treatment-sec><tp:treatment-sec sec-type="Material examined"><title>Material examined.</title><p><bold>United States: California: Del Norte Co.:</bold> Smith River St Park, Beach 1km W Kellogg Rd from Lower Lake Rd, <named-content xmlns:xlink="http://www.w3.org/1999/xlink" content-type="dwc:verbatimCoordinates" xlink:type="simple">41.8695, -124.2073</named-content><sup>1</sup>, 0m, J Bond, M Hedin 14.i.02 [MY290-93, 95, 3♀ 2juv, AUMNH]; <bold>Humboldt Co.:</bold> ~3.2km W Arcata, Lanphere-Christensen Dune Preserve, <named-content xmlns:xlink="http://www.w3.org/1999/xlink" content-type="dwc:verbatimCoordinates" xlink:type="simple">40.8823, -124.1478</named-content><sup>3</sup>, 3m, E Schlinger 26.vii.75 [AP522, 1♀, CAS]; Clam Beach Co Park, just S Crannell Rd exit on Clam Beach Dr, near Little River, <named-content xmlns:xlink="http://www.w3.org/1999/xlink" content-type="dwc:verbatimCoordinates" xlink:type="simple">41.0133, -124.1092</named-content><sup>1</sup>, 3m, J Bond, M Hedin 13.i.02 [MY300-04, 5♀, AUMNH]; S Spit Humboldt Bay, <named-content xmlns:xlink="http://www.w3.org/1999/xlink" content-type="dwc:verbatimCoordinates" xlink:type="simple">40.6979, -124.2725</named-content><sup>1</sup>, 0m, M Hedin, M Lowder 22.vi.00 [MY702-04, 3♀, AUMNH]; S Spit Humboldt Bay, S Eureka, <named-content xmlns:xlink="http://www.w3.org/1999/xlink" content-type="dwc:verbatimCoordinates" xlink:type="simple">40.6992, -124.2738</named-content><sup>1</sup>, 3m, M Hedin, R Keith, S Thomas, J Starrett 14.iii.06 [MY3542-46, 4♀, 1juv, AUMNH]; Trinidad, <named-content xmlns:xlink="http://www.w3.org/1999/xlink" content-type="dwc:verbatimCoordinates" xlink:type="simple">41.0571, -124.1419</named-content><sup>5</sup>, 8m, B Malkin 29.v.69 [AP266, 1♀, AMNH]; Hwy 96, N of Willow Creek, <named-content xmlns:xlink="http://www.w3.org/1999/xlink" content-type="dwc:verbatimCoordinates" xlink:type="simple">41.0096, -123.6455</named-content><sup>1</sup>, 210m, J Bond, A Stockman, D Beamer 15.iii.05 [MY3052, 1juv, AUMNH]; <bold>Marin Co.:</bold> Dillon St Beach, <named-content xmlns:xlink="http://www.w3.org/1999/xlink" content-type="dwc:verbatimCoordinates" xlink:type="simple">38.2494, -122.9675</named-content><sup>1</sup>, 3m, J Bond 14.v.97 [AP763, 764, 793, 805, 4juv, AUMNH]; N Beach, P Reyes Natl Seashore, <named-content xmlns:xlink="http://www.w3.org/1999/xlink" content-type="dwc:verbatimCoordinates" xlink:type="simple">38.0011, -122.9973</named-content><sup>5</sup>, 30m, E Rogers, 13.v.72 [AP465, 1♀, SCW]; E Schlinger 14.vi.75 [AP469, 1♀, CAS]; C Griswold 31.iii.75 [AP476, 1♀, CAS]; [AP479, 1♀, AMNH]; C Griswold 16.viii.81 [AP499, 1♀, CAS]; H Ewing 14.v.71 [AP1276, 1juv, CAS]; Pt Reyes Natl Seashore, <named-content xmlns:xlink="http://www.w3.org/1999/xlink" content-type="dwc:verbatimCoordinates" xlink:type="simple">38.0262, -122.8831</named-content><sup>3</sup>, 3m, J Cate 12.v.73 [AP1274, 1juv, CAS]; Dillon Beach, <named-content xmlns:xlink="http://www.w3.org/1999/xlink" content-type="dwc:verbatimCoordinates" xlink:type="simple">38.2499, -122.9676</named-content><sup>2</sup>, 1♂, A Stockman, P Marek 30.i.06 [MY3528, 1juv, AUMNH]; Pt Reyes Natl Seashore Kehoe Beach, <named-content xmlns:xlink="http://www.w3.org/1999/xlink" content-type="dwc:verbatimCoordinates" xlink:type="simple">38.1553, -122.9483</named-content><sup>1</sup>, 9m, A Stockman, P Marek 30.i.06 [MY3524-27, 1♀ 1♂ 3juv, AUMNH]; Pt Reyes Natl Seashore, Limantour Beach, <named-content xmlns:xlink="http://www.w3.org/1999/xlink" content-type="dwc:verbatimCoordinates" xlink:type="simple">38.0262, -122.8831</named-content><sup>1</sup>, 3m, <!--PageBreak-->A Stockman, P Marek 30.i.06 [MY3521-23, 2♀, 1 juv, AUMNH]; <bold>Mendocino Co.:</bold> 6.4km N Ft Bragg, Inglenook Fen area, <named-content xmlns:xlink="http://www.w3.org/1999/xlink" content-type="dwc:verbatimCoordinates" xlink:type="simple">39.5304, -123.7712</named-content><sup>3</sup>, 12m, L Keram 11.iv.73 [AP520, 1♀, CAS]; E Schlinger 17.vi.73 [AP521, 1♀, CAS]; Hwy 1, just S Ten Mile River crossing, N Ingelnook, dunefield W hwy, <named-content xmlns:xlink="http://www.w3.org/1999/xlink" content-type="dwc:verbatimCoordinates" xlink:type="simple">39.5476, -123.7631</named-content><sup>1</sup>, 5m, M Hedin, J Starrett 13.iii.06 [MY3538-41, 3♀ 1juv, AUMNH]; Inglenook Dunes, <named-content xmlns:xlink="http://www.w3.org/1999/xlink" content-type="dwc:verbatimCoordinates" xlink:type="simple">39.5304, -123.7712</named-content><sup>3</sup>, 10m, R Jackson 1.xi.74 [AP1269, 1♂, CAS], 19.iv.75 [AP1270, 1♂, CAS]; E Schlinger 30.iv.73 [AP1271, 1juv, CAS], 22.vii.72 [AP1272, 3juv, CAS]; N Inglenook Sand Dunes, <named-content xmlns:xlink="http://www.w3.org/1999/xlink" content-type="dwc:verbatimCoordinates" xlink:type="simple">39.5422, -123.7618</named-content><sup>1</sup>, 37m, J Bond, A Stockman, D Beamer 14.iii.05 [MY3049, 1juv, AUMNH]; <bold>San Francisco Co.:</bold> Petrel Bluff, <named-content xmlns:xlink="http://www.w3.org/1999/xlink" content-type="dwc:verbatimCoordinates" xlink:type="simple">37.6978, -123.0017</named-content><sup>7</sup>, 3m, M Ramirez 31.viii.86 [AP498, 5♀, 2juv, CAS]; SE Farallon Island, <named-content xmlns:xlink="http://www.w3.org/1999/xlink" content-type="dwc:verbatimCoordinates" xlink:type="simple">37.6978, -123.0024</named-content><sup>4</sup>, 7m, M Ramirez 1.ix.86 [AP438, 5♂, CAS], 2.ix.86 [AP475, 482, 149, 1♂ 2♀, CAS; AP491, 1juv, AMNH], 2.ix.88 [AP492, 2♀, AMNH], 1.ix.88 [AP007, 1♀, CAS], 30.viii.88 [AP189, 8♀, AMNH]; P Anderson 20.xii.56 [AP481, 1♀, 2juv, AMNH]; W Azevedo 12.iv.70 [AP494, 3♀, AMNH]; D Spadoni 10.iii.69 [AP505, 1♀ 1♂ 1juv, CAS]; D Hanna 6.v.49 [AP483, 2juv, AMNH]; H Leech 18.xi.49 [AP484, 6juv, AMNH]; W Hazeltine 23.x.51 [AP486, 2juv, AMNH]; H Keifer 15.x.26 [AP487, 1juv, AMNH]; E Bixford 17.iv.29 [AP502, 1♀, AMNH]; <bold>Sonoma Co.:</bold> Bodega Bay Dunes, <named-content xmlns:xlink="http://www.w3.org/1999/xlink" content-type="dwc:verbatimCoordinates" xlink:type="simple">38.3137, -123.0391</named-content><sup>3</sup>, 1m, R Robertson 16.ix.92 [AP493, 1♂, CAS]; Sonoma Coast St Beach, Bodega Dunes, <named-content xmlns:xlink="http://www.w3.org/1999/xlink" content-type="dwc:verbatimCoordinates" xlink:type="simple">38.3389, -123.06149</named-content><sup>1</sup>, 47m, A Stockman, P Marek 30.i.06 [MY3529-32, 4juv, AUMNH].</p><p><bold>Variation, males (4).</bold> Cl 4.50-5.94, 5.35±0.30; Cw 4.25-5.00, 4.65±0.18; STRl 2.48-3.04, 2.78±0.13; STRw 2.33-2.73, 2.52±0.08; LBw 0.85-0.87, 0.86±0.01; LBl 0.43-0.60, 0.50±0.04; leg I: 4.10-5.30, 4.76±0.26; 2.48-3.50, 3.10±0.23; 2.36-3.30, 3.00±0.22; 1.52-2.00, 1.81±0.11; 1.55-2.05, 1.87±0.11; leg IV: 3.80-5.05, 4.44±0.26; 2.00-2.50, 2.25±0.1; PTl 1.85-2.38, 2.21±0.13; PTw 0.71-0.85, 0.79±0.03; Bl 0.85-1.17, 1.04±0.07; TSp 4-6, 4.75±0.48; TSr 1-3, 2.25±0.48; TSrd 4-5, 4.75±0.25.</p><p><bold>Variation, females (5).</bold> Cl 6.06-7.00, 6.51±0.19; Cw 5.69-6.40, 6.01±0.14; STRl 3.32-4.00, 3.69±0.12; STRw 3.29-3.75, 3.50±0.10; LBw 1.11-1.36, 1.24±0.05; LBl 0.68-0.94, 0.81±0.05; Leg I: 13.00-16.15, 14.30±0.59; ANTd 5-8, 6.80±0.49; PTLs 16-25, 21.80±1.59; TBs 3-6, 5.20±0.58.</p><fig id="F25" position="float" orientation="portrait"><label>Figures 98–103.</label><caption><p><italic><tp:taxon-name>Aptostichus miwok</tp:taxon-name></italic> Bond, 2008. <bold>98</bold> male habitus from Mendocino Co., Inglenook Dunes (AP1270) [<ext-link xmlns:xlink="http://www.w3.org/1999/xlink" ext-link-type="uri" xlink:href="http://www.morphbank.net/Browse/ByImage/?tsn=805812" xlink:type="simple">805812</ext-link>] <bold>99–101</bold> male paratype (AP149) from San Francisco Co., Farallon Islands; scale bars = 1.0mm <bold>99</bold> retrolateral aspect, leg I [<ext-link xmlns:xlink="http://www.w3.org/1999/xlink" ext-link-type="uri" xlink:href="http://www.morphbank.net/Browse/ByImage/?tsn=805801" xlink:type="simple">805801</ext-link>] <bold>100</bold> prolateral aspect, leg I [<ext-link xmlns:xlink="http://www.w3.org/1999/xlink" ext-link-type="uri" xlink:href="http://www.morphbank.net/Browse/ByImage/?tsn=805797" xlink:type="simple">805797</ext-link>] <bold>101</bold> retrolateral aspect, pedipalp [<ext-link xmlns:xlink="http://www.w3.org/1999/xlink" ext-link-type="uri" xlink:href="http://www.morphbank.net/Browse/ByImage/?tsn=805803" xlink:type="simple">805803</ext-link>] <bold>102</bold> female habitus from Mendocino Co., Inglenook Dunes (AP520) [<ext-link xmlns:xlink="http://www.w3.org/1999/xlink" ext-link-type="uri" xlink:href="http://www.morphbank.net/Browse/ByImage/?tsn=805808" xlink:type="simple">805808</ext-link>] <bold>103</bold> spermathecae, female holotype (MY301) [<ext-link xmlns:xlink="http://www.w3.org/1999/xlink" ext-link-type="uri" xlink:href="http://www.morphbank.net/Browse/ByImage/?tsn=805804" xlink:type="simple">805804</ext-link>]; scale bar = 0.10mm.</p></caption><graphic xmlns:xlink="http://www.w3.org/1999/xlink" xlink:href="ZooKeys-252-001-g025.jpg" position="float" orientation="portrait" xlink:type="simple"/></fig><fig id="F26" position="float" orientation="portrait"><label>Figures 104, 105.</label><caption><p><italic><tp:taxon-name>Aptostichus miwok</tp:taxon-name></italic> from Mendocino Co., Inglenook Dunes area, live photographs. <bold>104</bold> male specimen (AUMS18) <bold>105</bold> female specimen (AUMS16).</p></caption><graphic xmlns:xlink="http://www.w3.org/1999/xlink" xlink:href="ZooKeys-252-001-g026.jpg" position="float" orientation="portrait" xlink:type="simple"/></fig></tp:treatment-sec><tp:treatment-sec sec-type="GenBank accessions"><title>GenBank accessions.</title><p>16S-tRNAval-12S: <ext-link xmlns:xlink="http://www.w3.org/1999/xlink" ext-link-type="uri" xlink:href="http://www.ncbi.nlm.nih.gov/nuccore/EU569901" xlink:type="simple">EU569901</ext-link>-<ext-link xmlns:xlink="http://www.w3.org/1999/xlink" ext-link-type="uri" xlink:href="http://www.ncbi.nlm.nih.gov/nuccore/EU569910" xlink:type="simple">EU569910</ext-link>, <ext-link xmlns:xlink="http://www.w3.org/1999/xlink" ext-link-type="uri" xlink:href="http://www.ncbi.nlm.nih.gov/nuccore/EU569919" xlink:type="simple">EU569919</ext-link>-<ext-link xmlns:xlink="http://www.w3.org/1999/xlink" ext-link-type="uri" xlink:href="http://www.ncbi.nlm.nih.gov/nuccore/EU569921" xlink:type="simple">EU569921</ext-link>, <ext-link xmlns:xlink="http://www.w3.org/1999/xlink" ext-link-type="uri" xlink:href="http://www.ncbi.nlm.nih.gov/nuccore/EU569922" xlink:type="simple">EU569922</ext-link>, <ext-link xmlns:xlink="http://www.w3.org/1999/xlink" ext-link-type="uri" xlink:href="http://www.ncbi.nlm.nih.gov/nuccore/EU569927" xlink:type="simple">EU569927</ext-link>-<ext-link xmlns:xlink="http://www.w3.org/1999/xlink" ext-link-type="uri" xlink:href="http://www.ncbi.nlm.nih.gov/nuccore/EU569929" xlink:type="simple">EU569929</ext-link>, <ext-link xmlns:xlink="http://www.w3.org/1999/xlink" ext-link-type="uri" xlink:href="http://www.ncbi.nlm.nih.gov/nuccore/EU570022" xlink:type="simple">EU570022</ext-link>, <ext-link xmlns:xlink="http://www.w3.org/1999/xlink" ext-link-type="uri" xlink:href="http://www.ncbi.nlm.nih.gov/nuccore/EU570035" xlink:type="simple">EU570035</ext-link>, <ext-link xmlns:xlink="http://www.w3.org/1999/xlink" ext-link-type="uri" xlink:href="http://www.ncbi.nlm.nih.gov/nuccore/JX103340" xlink:type="simple">JX103340</ext-link>-<ext-link xmlns:xlink="http://www.w3.org/1999/xlink" ext-link-type="uri" xlink:href="http://www.ncbi.nlm.nih.gov/nuccore/JX103353" xlink:type="simple">JX103353</ext-link>; 18S (partial)-ITS1-5.8S-ITS2: <ext-link xmlns:xlink="http://www.w3.org/1999/xlink" ext-link-type="uri" xlink:href="http://www.ncbi.nlm.nih.gov/nuccore/EU569893" xlink:type="simple">EU569893</ext-link>, <ext-link xmlns:xlink="http://www.w3.org/1999/xlink" ext-link-type="uri" xlink:href="http://www.ncbi.nlm.nih.gov/nuccore/EU569894" xlink:type="simple">EU569894</ext-link>.</p></tp:treatment-sec><tp:treatment-sec sec-type="Distribution"><title>Distribution and natural history.</title><p><italic><tp:taxon-name>Aptostichus miwok</tp:taxon-name></italic> is distributed throughout the geographically disjunct coastal dune habitats of Del Norte, Humboldt, Mendocino, Sonoma, Marin, and San Francisco counties of central and northern California (<xref ref-type="fig" rid="F27">Map 8</xref>). A single inland specimen (Humboldt) is placed with this species on the basis of the molecular data. The DM for <italic><tp:taxon-name>Aptostichus miwok</tp:taxon-name></italic> (<xref ref-type="fig" rid="F27">Map 9</xref>) corresponds closely to the known occurrences with the largest areas of high probability of occurrence in the more northern extent of the species’ distribution. The model indicates that inland localities may be suitable despite the paucity of known inland populations. The habitat requirements and general burrow structure is very similar to that described for <italic><tp:taxon-name>Aptostichus stephencolberti</tp:taxon-name></italic>. <!--PageBreak-->All populations are located in the coastal dune habitat. Males have been collected in the months of September, November, January, March, and April.</p><fig id="F27" position="float" orientation="portrait"><label>Maps 8, 9.</label><caption><p><italic><tp:taxon-name>Aptostichus miwok</tp:taxon-name></italic> Bond 2008. <bold>8</bold> distribution of known specimens <bold>9</bold> predicted distribution; cooler colors–blue shades–represent areas of high probability of occurrence, warmer colors–yellow and orange shades–represent areas of low probability of occurrence.</p></caption><graphic xmlns:xlink="http://www.w3.org/1999/xlink" xlink:href="ZooKeys-252-001-g027.jpg" position="float" orientation="portrait" xlink:type="simple"/></fig></tp:treatment-sec><tp:treatment-sec sec-type="Conservation status"><title>Conservation status.</title><p><italic><tp:taxon-name>Aptostichus miwok</tp:taxon-name></italic> is abundant and widespread across its distribution and thus is likely classified as secure.</p></tp:treatment-sec><tp:treatment-sec sec-type="Species concept applied"><title>Species concept applied.</title><p>Cohesion. <italic><tp:taxon-name>Aptostichus miwok</tp:taxon-name></italic> is considered to be ecological non-interchangeable from other closely related lineages–it is restricted to coastal dune habitat and has psammophilic features (e.g., lighter coloration).</p></tp:treatment-sec><tp:treatment-sec sec-type="Remarks"><title>Remarks.</title><p>The recognition of <italic><tp:taxon-name>Aptostichus miwok</tp:taxon-name></italic> by <xref ref-type="bibr" rid="B10">Bond and Stockman (2008)</xref> as a species renders one of the <italic><tp:taxon-name>Aptostichus stanfordianus</tp:taxon-name></italic> lineages paraphyletic (<xref ref-type="fig" rid="F7">Fig. 28</xref>). While this is somewhat problematic, I have chosen to uphold this decision because of the adaptive diversity contained within the nominal <italic><tp:taxon-name>Aptostichus miwok</tp:taxon-name></italic> lineage and apparent lack of both genetic and ecological interchangeability between this lineage and <italic><tp:taxon-name>Aptostichus stanfordianus</tp:taxon-name></italic>.</p><!--PageBreak--><!--PageBreak--></tp:treatment-sec><tp:treatment-sec><!--Section generated to contain objects referenced in tp:taxon-treatment.--><fig id="F7" position="float" orientation="portrait"><label>Figure 28.</label><caption><p>Summary tree based on an analysis of 337 individuals scored for the 12S-tRNA valine-16S mtDNA gene region comprising 1618 base pairs. Solid dots on internal branches denote strong posterior probability (PP) and bootstrap support (BS); half-shaded dots are nodes with bootstrap values &lt; 74%.</p></caption><graphic xmlns:xlink="http://www.w3.org/1999/xlink" xlink:href="ZooKeys-252-001-g007.jpg" position="float" orientation="portrait" xlink:type="simple"/></fig></tp:treatment-sec><ref-list><ref id="B10"><mixed-citation xmlns:xlink="http://www.w3.org/1999/xlink" xlink:type="simple"><person-group><name name-style="western"><surname>Bond</surname><given-names>JE</given-names></name><name name-style="western"><surname>Stockman</surname><given-names>AK</given-names></name></person-group> (<year>2008</year>)<article-title> An Integrative Method for Delimiting Cohesion Species: Finding the Population-Species Interface in a Group of Californian Trapdoor Spiders with Extreme Genetic Divergence and Geographic Structuring.</article-title><source>Systematic Biology </source><volume>57</volume>: <fpage>628</fpage>-<lpage>646</lpage>. doi: <ext-link ext-link-type="uri" xlink:href="http://dx.doi.org/10.1080/10635150802302443" xlink:type="simple">10.1080/10635150802302443</ext-link></mixed-citation></ref></ref-list></tp:taxon-treatment>
