# Supplementary material for: Phylogenetic treatment and taxonomic revision of the trapdoor spider genus Aptostichus Simon (Araneae, Mygalomorphae, Euctenizidae)
Source: Zookeys. 2012 Dec 19;(252):1–209. doi: 10.3897/zookeys.252.3588 (PMC3560839; doi:10.3897/zookeys.252.3588)
Supplement: XML Treatment for Aptostichus stanfordianus [file zookeys.252.3588-treatment8.xml]

<!DOCTYPE tp:taxon-treatment
  PUBLIC "-//TaxonX//DTD Taxonomic Treatment Publishing DTD v0 20100105//EN" "tax-treatment-NSO.dtd">
<tp:taxon-treatment xmlns:tp="http://www.plazi.org/taxpub"><tp:treatment-meta><mixed-citation publication-type="journal"><person-group><name><surname>Bond</surname><given-names>Jason E.</given-names></name></person-group><article-title>Phylogenetic treatment and taxonomic revision of the trapdoor spider genus 
                    <italic>Aptostichus</italic> Simon (Araneae, Mygalomorphae, Euctenizidae)
                </article-title><source>Zookeys</source><day>19</day><month>12</month><year>2012</year><volume>2012</volume><issue>252</issue><fpage>1</fpage><lpage>209</lpage><pub-id pub-id-type="doi">10.3897/zookeys.252.3588</pub-id></mixed-citation></tp:treatment-meta><tp:nomenclature><tp:taxon-name>
                        <tp:taxon-name-part taxon-name-part-type="genus">Aptostichus</tp:taxon-name-part>
                        <tp:taxon-name-part taxon-name-part-type="species">stanfordianus</tp:taxon-name-part>
                    <object-id xmlns:xlink="http://www.w3.org/1999/xlink" xlink:type="simple">‘The Stanford Hills Trapdoor Spider’</object-id>
								<object-id xmlns:xlink="http://www.w3.org/1999/xlink" xlink:type="simple">urn:lsid:zoobank.org:act:98C5560A-3053-4810-AD17-ACD95541015A</object-id>
                    <object-id xmlns:xlink="http://www.w3.org/1999/xlink" xlink:type="simple">http://species-id.net/wiki/Aptostichus_stanfordianus</object-id>
								</tp:taxon-name><tp:taxon-authority>Smith, 1908</tp:taxon-authority><xref ref-type="fig" rid="F28">Figures 106</xref><xref ref-type="fig" rid="F29">–114</xref><xref ref-type="fig" rid="F30">Map 10, 11</xref><tp:nomenclature-citation-list><tp:nomenclature-citation><tp:taxon-name>Aptostichus stanfordianus</tp:taxon-name><comment> Smith, 1908: 221. Female holotype, specimen no. 102 deposited in the Entomological Museum of Stanford University, presumed lost.</comment></tp:nomenclature-citation></tp:nomenclature-citation-list></tp:nomenclature><tp:treatment-sec sec-type="Type material"><title>Type material.</title><p>Specimens described by <xref ref-type="bibr" rid="B56">Smith (1908)</xref> and deposited in the “Entomological Museum of Stanford University” have long been considered to be lost (e.g., Coyle 1974). To clarify the taxonomic status of the species, I designate herein a neotype because the name-bearing type specimen is believed to no longer exist. Female neotype(MY3248; <ext-link xmlns:xlink="http://www.w3.org/1999/xlink" ext-link-type="uri" xlink:href="http://www.ncbi.nlm.nih.gov/nuccore/EU570032" xlink:type="simple">EU570032</ext-link>, <ext-link xmlns:xlink="http://www.w3.org/1999/xlink" ext-link-type="uri" xlink:href="http://www.ncbi.nlm.nih.gov/nuccore/EU569895" xlink:type="simple">EU569895</ext-link>) designated from California, San Mateo Co., Hwy 92, 1.5km E of HWY 1, <named-content xmlns:xlink="http://www.w3.org/1999/xlink" content-type="dwc:verbatimCoordinates" xlink:type="simple">37.48452, -122.39926</named-content><sup>1</sup>, elev. 76m, coll. A. Stockman 2.vi.05, deposited in AUMNH. Based on the evidence, Smith’s (1908) drawings and documentation of locality data for the species, I am reasonably confident that designation of this specimen as the neotype is consistent with what is known of the former name-bearing type. The locality from which the neotype was collected is ~20km to the west of Smith’s type locality, described as “Stanford Estate” near Stanford University; considerable development has occurred in this region over the last century and specimens from the direct vicinity of Stanford University are not available. Smith noted collecting specimens, for the series on which <italic><tp:taxon-name>Aptostichus stanfordianus</tp:taxon-name></italic> was described, from points to the west below ~121m in elevation. The carapace length and width for the neotype are noted in the variation section below (enclosed in brackets [ ]) and a complete set of measurements are archived in the Dryad Data Repository at doi: <ext-link xmlns:xlink="http://www.w3.org/1999/xlink" ext-link-type="uri" xlink:href="http://dx.doi.org/10.5061/dryad.3b95n" xlink:type="simple">10.5061/dryad.3b95n</ext-link>; specimen coloration is similar to that illustrated in <xref ref-type="fig" rid="F28">figure 110</xref>. As noted above, GenBank accession numbers <ext-link xmlns:xlink="http://www.w3.org/1999/xlink" ext-link-type="uri" xlink:href="http://www.ncbi.nlm.nih.gov/nuccore/EU570032" xlink:type="simple">EU570032</ext-link> (12S-tRNA-val-16S) and <ext-link xmlns:xlink="http://www.w3.org/1999/xlink" ext-link-type="uri" xlink:href="http://www.ncbi.nlm.nih.gov/nuccore/EU569895" xlink:type="simple">EU569895</ext-link> (18S (partial)-ITS1-5.8S-ITS2) are attributed to this specimen.</p></tp:treatment-sec><tp:treatment-sec sec-type="Diagnosis"><title>Diagnosis.</title><p>Individuals of this species are particularly difficult to distinguish morphologically (<xref ref-type="fig" rid="F28">Figs 106–112</xref>) from <italic><tp:taxon-name>Aptostichus angelinajolieae</tp:taxon-name></italic> specimens but were diagnosed on the basis of a unique set of mtDNA nucleotide substitutions documented in Bond and Stockman (2008; but see discussion below). The species is separated geographically from <italic><tp:taxon-name>Aptostichus angelinajolieae</tp:taxon-name></italic> by the Salinas River Valley and is found only in inland habitats whereas <italic><tp:taxon-name>Aptostichus miwok</tp:taxon-name></italic> is found in coastal dunes. <italic><tp:taxon-name>Aptostichus miwok</tp:taxon-name></italic> is much lighter in color than <italic><tp:taxon-name>Aptostichus stanfordianus</tp:taxon-name></italic> (<xref ref-type="fig" rid="F28">Figs 106, 110</xref>, <xref ref-type="fig" rid="F29">113, 114</xref>).</p></tp:treatment-sec><tp:treatment-sec sec-type="Description"><title>Description.</title><p>Female described by <xref ref-type="bibr" rid="B56">Smith (1908)</xref>.</p></tp:treatment-sec><tp:treatment-sec sec-type="Material examined"><title>Material examined.</title><p><bold>United States: California: Alameda Co.:</bold> Alameda, <named-content xmlns:xlink="http://www.w3.org/1999/xlink" content-type="dwc:verbatimCoordinates" xlink:type="simple">37.7652, -122.2416</named-content><sup>6</sup>, 4m, E Kools 1.i.94 [AP1277, 1♀, CAS]; Berkeley, <named-content xmlns:xlink="http://www.w3.org/1999/xlink" content-type="dwc:verbatimCoordinates" xlink:type="simple">37.8776, -122.266</named-content><sup>6</sup>, 87m, 21.x.53 [AP251, 1♀, CAS]; J Doyen 10.x.72 [AP296, 1♀, AMNH]; Del Valle Regional Park, <named-content xmlns:xlink="http://www.w3.org/1999/xlink" content-type="dwc:verbatimCoordinates" xlink:type="simple">37.5889, -121.6959</named-content><sup>5</sup>, 249m, M Thompson, 1.xi.81 [AP609, 1♀, CAS]; Lake del Valle St Recreational Area, Campsite #53, <named-content xmlns:xlink="http://www.w3.org/1999/xlink" content-type="dwc:verbatimCoordinates" xlink:type="simple">37.5722, -121.69</named-content><sup>1</sup>, 218m, A Stockman 12.v.05 [MY3091, 1juv, AUMNH]; <bold>Colusa Co.:</bold> Bear Valley Rd, 3.2km NW <!--PageBreak-->intersection hwy 20, <named-content xmlns:xlink="http://www.w3.org/1999/xlink" content-type="dwc:verbatimCoordinates" xlink:type="simple">39.0204, -122.3897</named-content><sup>1</sup>, 396m, J Bond, M Hedin 12.i.02 [MY282-84, 3juv, AUMNH]; <bold>Contra Costa Co.:</bold> 0.8km E of S Gate of Mount Diablo State Park, <named-content xmlns:xlink="http://www.w3.org/1999/xlink" content-type="dwc:verbatimCoordinates" xlink:type="simple">37.853, -121.9291</named-content><sup>5</sup>, 532m, P Hird 7.ii.47 [AP171, 1♂, AMNH]; Orinda Village, San Pablo Ridge below Eureka Peak, <named-content xmlns:xlink="http://www.w3.org/1999/xlink" content-type="dwc:verbatimCoordinates" xlink:type="simple">37.8801, -122.2102</named-content><sup>5</sup>, 335m, E Schlinger 13.xi.70 [AP162, 1♂, CAS]; Tilden Park, <named-content xmlns:xlink="http://www.w3.org/1999/xlink" content-type="dwc:verbatimCoordinates" xlink:type="simple">37.9024, -122.2471</named-content><sup>3</sup>, 325m, J Fraser 24.x.80 [AP501, 1♂, AMNH]; Briones Rd, near Bear Creek Rd, <named-content xmlns:xlink="http://www.w3.org/1999/xlink" content-type="dwc:verbatimCoordinates" xlink:type="simple">37.9693, -122.1571</named-content><sup>1</sup>, 134m, A Stockman 15.vi.05 [MY3371, 1♀, AUMNH]; Morgan Territory Rd, 3.5km S Marsh Creek Rd, <named-content xmlns:xlink="http://www.w3.org/1999/xlink" content-type="dwc:verbatimCoordinates" xlink:type="simple">37.8794, -121.8653</named-content><sup>1</sup>, 235m, A Stockman 12.v.05 [MY3085, 3086, 2♀, AUMNH]; Briones Regional Park, Alhambra Creek Staging Creek, <named-content xmlns:xlink="http://www.w3.org/1999/xlink" content-type="dwc:verbatimCoordinates" xlink:type="simple">37.9537, -122.1250</named-content><sup>1</sup>, 120m, M Hedin, J Starrett, D Carlson, R Keith, H Wood, J Ledford 31.iii.2010 [MY3815, 1♀, AUMNH]; <bold>Fresno Co.:</bold> Hwy 198, 35.2km E HWY 25, <named-content xmlns:xlink="http://www.w3.org/1999/xlink" content-type="dwc:verbatimCoordinates" xlink:type="simple">36.0962, -120.5249</named-content><sup>1</sup>, 464m, A Stockman 9.vi.05 [MY3305, 1♀, AUMNH]; <bold>Marin Co.:</bold> Kentfield, <named-content xmlns:xlink="http://www.w3.org/1999/xlink" content-type="dwc:verbatimCoordinates" xlink:type="simple">37.9533, -122.5578</named-content><sup>6</sup>, 69m, B Hopey 19.vi.36 [AP271, 1♀, AMNH]; Ridge between San Anselmo &amp; San Rafael, <named-content xmlns:xlink="http://www.w3.org/1999/xlink" content-type="dwc:verbatimCoordinates" xlink:type="simple">37.994, -122.558</named-content><sup>5</sup>, 180m, L Freihofer 13.xi.76 [AP160, 1♂, CAS]; Tamalpais St Park, <named-content xmlns:xlink="http://www.w3.org/1999/xlink" content-type="dwc:verbatimCoordinates" xlink:type="simple">37.9231, -122.5958</named-content><sup>5</sup>, 750m, M Bentzien 18.xi.68 [AP1275, 1♀, SCW]; N San Pedro Rd at Pt San Pedro Rd, <named-content xmlns:xlink="http://www.w3.org/1999/xlink" content-type="dwc:verbatimCoordinates" xlink:type="simple">37.9974, -122.4571</named-content><sup>1</sup>, 20m, A Stockman 15.vi.05 [MY3357, 1juv, AUMNH; MY3358, 1♀, CAS]; <bold>Merced Co.:</bold> Dinosaur Pt Rd, 0.8km SE HWY 152, <named-content xmlns:xlink="http://www.w3.org/1999/xlink" content-type="dwc:verbatimCoordinates" xlink:type="simple">37.0649, -121.2102</named-content><sup>1</sup>, 412m, A Stockman 7.vi.05 [MY3284, 1juv, AUMNH]; Dinosaur Pt Rd, 2.7km SE of Hwy 152, <named-content xmlns:xlink="http://www.w3.org/1999/xlink" content-type="dwc:verbatimCoordinates" xlink:type="simple">37.067, -121.1941</named-content><sup>1</sup> 305m, A Stockman 7.vi.05 [MY3279, 1juv, AUMNH]; <bold>Monterey Co.:</bold> Hwy 198, 10.9km E Hwy 25, <named-content xmlns:xlink="http://www.w3.org/1999/xlink" content-type="dwc:verbatimCoordinates" xlink:type="simple">36.1988, -120.7381</named-content><sup>1</sup>, 696m, A Stockman 9.vi.05 [MY3308, 1♀, 12juv, AUMNH]; Maher Rd, ~2.4km S San Miguel Canyon Rd, <named-content xmlns:xlink="http://www.w3.org/1999/xlink" content-type="dwc:verbatimCoordinates" xlink:type="simple">36.8333, -121.6761</named-content><sup>1</sup>, 52m, A Stockman 11.vi.05 [MY3325-27, 3♀, AUMNH]; San Juan Canyon S Salinas, <named-content xmlns:xlink="http://www.w3.org/1999/xlink" content-type="dwc:verbatimCoordinates" xlink:type="simple">36.8307, -121.5377</named-content><sup>1</sup>, 102m, J Bond 8.xii.05 [MY3464, 3465, 2♀, AUMNH]; <bold>Napa Co.:</bold> Chiles Pope Valley Rd, just S Pope Valley, <named-content xmlns:xlink="http://www.w3.org/1999/xlink" content-type="dwc:verbatimCoordinates" xlink:type="simple">38.5963, -122.3997</named-content><sup>1</sup>, 250m, M Hedin, J Ledford 31.i.08 [MY3639, 1juv, AUMNH]; Hwy 121, 1.9km S jct w/Hwy 128 at Moskowite Corners, along Capel Creek, <named-content xmlns:xlink="http://www.w3.org/1999/xlink" content-type="dwc:verbatimCoordinates" xlink:type="simple">38.432, -122.2073</named-content><sup>1</sup>, 250m, M Hedin, J Ledford 31.i.08 [MY3640, 1♂, AUMNH]; N side Howell Mountain, <named-content xmlns:xlink="http://www.w3.org/1999/xlink" content-type="dwc:verbatimCoordinates" xlink:type="simple">38.5998, -122.4392</named-content><sup>5</sup>, 235m, H Leech 3.xi.83 [AP414, 1♂, CAS]; Hwy 128, 3.2km W Monticello Dam, <named-content xmlns:xlink="http://www.w3.org/1999/xlink" content-type="dwc:verbatimCoordinates" xlink:type="simple">38.4952, -122.1236</named-content><sup>1</sup>, 143m, A Stockman 13.vi.05 [MY3342, 1♀, AUMNH]; <bold>San Benito Co.:</bold> ~2.25km from Pinnacles Natl Monument entrance, <named-content xmlns:xlink="http://www.w3.org/1999/xlink" content-type="dwc:verbatimCoordinates" xlink:type="simple">36.4872, -121.2233</named-content><sup>1</sup>, 502m, J Bond 7.v.97 [AP779-81, 2♀, 1juv, AUMNH]; ~2km before Pinnacles Natl Monument entrance, <named-content xmlns:xlink="http://www.w3.org/1999/xlink" content-type="dwc:verbatimCoordinates" xlink:type="simple">36.4544, -121.2219</named-content><sup>1</sup>, 470m, J Bond 3.iv.96 [AP717, 738, 1♀, 1juv, AUMNH; AP734, 1♀, CAS]; ~6km from Pinnacles Natl Monument entrance Hwy 146, <named-content xmlns:xlink="http://www.w3.org/1999/xlink" content-type="dwc:verbatimCoordinates" xlink:type="simple">36.4323, -121.2275</named-content><sup>1</sup>, 4m, J Bond, W Bond 27.vii.08 [MY3740, 1♀, AUMNH]; Pinnacles Natl Monument, <named-content xmlns:xlink="http://www.w3.org/1999/xlink" content-type="dwc:verbatimCoordinates" xlink:type="simple">36.4872, -121.2066</named-content><sup>1</sup>, 475m, J Bond 3.iv.96 [AP731, 1juv, AUMNH]; Pinnacles Natl Monument, ~2.25km from entrance, <named-content xmlns:xlink="http://www.w3.org/1999/xlink" content-type="dwc:verbatimCoordinates" xlink:type="simple">36.4873, -121.2233</named-content><sup>1</sup>, 475m, J Bond 3.iv.96 [AP747, 1♀, AUMNH]; Pinnacles Natl Monument, W Chaparral ranger station, <named-content xmlns:xlink="http://www.w3.org/1999/xlink" content-type="dwc:verbatimCoordinates" xlink:type="simple">36.4893, -121.2119</named-content><sup>1</sup>, 439.9m, J Starrett 1.vii.03 [MY2272, 1♀, AUMNH]; San Juan Canyon Rd/G1, 17km S Hwy 156, near Fremont Peak SP entrance, <named-content xmlns:xlink="http://www.w3.org/1999/xlink" content-type="dwc:verbatimCoordinates" xlink:type="simple">36.7602, -121.502</named-content><sup>4</sup>, 850m, A Stockman 7.vi.05 [MY3291, 1♀, AUMNH]; San Juan Canyon Rd vic. Fremont Peak St Park, <named-content xmlns:xlink="http://www.w3.org/1999/xlink" content-type="dwc:verbatimCoordinates" xlink:type="simple">36.7858, -121.4607</named-content><sup>1</sup>, 549m, M Hedin, P Paquin, J<!--PageBreak--> Starrett 5.iv.03 [MY731, 1♀, AUMNH]; Hwy 25, N Hwy 146, ~2.4km N Gloria Rd, <named-content xmlns:xlink="http://www.w3.org/1999/xlink" content-type="dwc:verbatimCoordinates" xlink:type="simple">36.5796, -121.1906</named-content><sup>1</sup>, 398m, A Stockman 8.v.05 [MY3301, 1♀, AUMNH]; San Juan Canyon Rd/G1, 3.2km S Hwy 156, <named-content xmlns:xlink="http://www.w3.org/1999/xlink" content-type="dwc:verbatimCoordinates" xlink:type="simple">36.8166, -121.5264</named-content><sup>1</sup>, 130m, A Stockman 8.vi.05 [MY3295-97, 2♀ 1 juv., AUMNH]; San Juan Canyon Rd/G1, 12.2km S Hwy 156, <named-content xmlns:xlink="http://www.w3.org/1999/xlink" content-type="dwc:verbatimCoordinates" xlink:type="simple">36.7852, -121.4632</named-content><sup>1</sup>, 566m, A Stockman 8.vi.05 [MY3292, 3294 2juv, AUMNH; MY3293, 1♀, AMNH]; vic Hollister Hills, S of Hollister, <named-content xmlns:xlink="http://www.w3.org/1999/xlink" content-type="dwc:verbatimCoordinates" xlink:type="simple">36.7716, -121.4112</named-content><sup>1</sup>, 220m, M Hedin, J Starrett, D Leavitt, D Carlson, B Keith 27.iii.2011 [MY3795, 4012, 2♀, AUMNH]; New Idria Rd, Griswold Hills, Griswold Canyon, <named-content xmlns:xlink="http://www.w3.org/1999/xlink" content-type="dwc:verbatimCoordinates" xlink:type="simple">36.5417, -120.8342</named-content><sup>1</sup>, <!--PageBreak-->420m, M Hedin, J Starrett, D Leavitt, D Carlson, B Keith 28.iii.2011 [MY4010, 1♀, AUMNH]; New Idria Rd, 0.8km N New Idria mine site, <named-content xmlns:xlink="http://www.w3.org/1999/xlink" content-type="dwc:verbatimCoordinates" xlink:type="simple">36.4235, -120.6674</named-content><sup>1</sup>, 725m, M Hedin, J Starrett, D Leavitt, D Carlson, B Keith 29.iii.2011 [MY4003, 1♀, AUMNH]; Panoche Rd, E Panoche Pass, W Llanada, <named-content xmlns:xlink="http://www.w3.org/1999/xlink" content-type="dwc:verbatimCoordinates" xlink:type="simple">36.6190, -120.9771</named-content><sup>1</sup>, 40m, M Hedin, J Starrett, D Leavitt, D Carlson, B Keith 28.iii.2011 [MY3791, 4008, 4011, 2♀, 1juv, AUMNH]; <bold>San Francisco Co.:</bold> San Francisco, <named-content xmlns:xlink="http://www.w3.org/1999/xlink" content-type="dwc:verbatimCoordinates" xlink:type="simple">37.75, -122.45</named-content><sup>7</sup>, 230m, R Schick 1.ix.61 [AP166, 1♂, AMNH]; 23.i.34 [AP473, 1♀, AMNH]; San Joaquin: 6mi W Tracy, <named-content xmlns:xlink="http://www.w3.org/1999/xlink" content-type="dwc:verbatimCoordinates" xlink:type="simple">37.7426, -121.5566</named-content><sup>5</sup>, 80m, J McSwain 30.iii.49 [AP154, 1♂, AMNH]; <bold>San Mateo Co.:</bold> ~1.6km W Woodside city limit, <named-content xmlns:xlink="http://www.w3.org/1999/xlink" content-type="dwc:verbatimCoordinates" xlink:type="simple">37.4416, -122.2416</named-content><sup>1</sup>, 88m, J Bond 3.v.97 [AP765-68, 1♀, 3juv, AUMNH]; Alpine Rd, 4km E Pescadero Rd, <named-content xmlns:xlink="http://www.w3.org/1999/xlink" content-type="dwc:verbatimCoordinates" xlink:type="simple">37.291, -122.2294</named-content><sup>1</sup>, 314m, A Stockman 13.v.05 [MY3107-09, 3♀, AUMNH]; Half Moon Bay, <named-content xmlns:xlink="http://www.w3.org/1999/xlink" content-type="dwc:verbatimCoordinates" xlink:type="simple">37.4611, -122.440</named-content><sup>5</sup>, 17m, W Lange 21.ii.40 [AP444, 1♀, AMNH]; Highway 84 on way to La Honda, <named-content xmlns:xlink="http://www.w3.org/1999/xlink" content-type="dwc:verbatimCoordinates" xlink:type="simple">37.3988, -122.2594</named-content><sup>1</sup>, 257m, J Bond 4.v.97 [AP770-71, 2juv, AUMNH]; Hillsborough, swimming pool along Summit Dr, <named-content xmlns:xlink="http://www.w3.org/1999/xlink" content-type="dwc:verbatimCoordinates" xlink:type="simple">37.5728, -122.3854</named-content><sup>5</sup>, 146m, B Thompson 25.ix.72 [AP159, 1♂, CAS]; Hwy 92, 1.5km E HWY 1, <named-content xmlns:xlink="http://www.w3.org/1999/xlink" content-type="dwc:verbatimCoordinates" xlink:type="simple">37.4845, -122.3992</named-content><sup>1</sup>, 76m, A Stockman 2.vi.05 [MY3247-49, 3♀, AUMNH]; San Mateo, <named-content xmlns:xlink="http://www.w3.org/1999/xlink" content-type="dwc:verbatimCoordinates" xlink:type="simple">37.5568, -122.3177</named-content><sup>7</sup>, 60m, 31.xii.38 [AP474, 1♀, AMNH]; <bold>Santa Clara Co.:</bold> 14.5km W Morgan Hill, 1.6km Loma Prieta mountain peak, along Casa Loma Rd, Llagas Creek ravine, <named-content xmlns:xlink="http://www.w3.org/1999/xlink" content-type="dwc:verbatimCoordinates" xlink:type="simple">37.1427, -121.7812</named-content><sup>4</sup>, 250m, W Icenogle 10.x.70 [AP273, 1♀, 164juv, CAS]; Alum Rock St Park, <named-content xmlns:xlink="http://www.w3.org/1999/xlink" content-type="dwc:verbatimCoordinates" xlink:type="simple">37.397, -121.797</named-content><sup>3</sup>, 200m, W Icenogle 11.x.70 [AP187, 1♀, 59juv. AMNH]; 8.x.78 [AP261, 1♀, CAS]; 11.xi.70 [AP264, 1♀, 14juv, AMNH]; 8.x.70 [AP478, 1♀, 32juv, CAS]; 30.vii.71 [AP488, 1♂, AMNH]; Bear Creek Rd, ~0.4km W jct w/ hwy 17, <named-content xmlns:xlink="http://www.w3.org/1999/xlink" content-type="dwc:verbatimCoordinates" xlink:type="simple">37.1887, -121.9954</named-content><sup>1</sup>, 213m, M Hedin, P Paquin, J Starrett 5.iv.03 [MY725, 1♀, AUMNH]; Guadalupe Creek, <named-content xmlns:xlink="http://www.w3.org/1999/xlink" content-type="dwc:verbatimCoordinates" xlink:type="simple">37.1777, -121.87479</named-content><sup>3</sup>, 228m, D Ubick 17.ii.76 [AP448, 1juv, CAS]; Marsh Rd, ~0.8km S Calaveras Reservoir, ~6.4km E Milpitas, <named-content xmlns:xlink="http://www.w3.org/1999/xlink" content-type="dwc:verbatimCoordinates" xlink:type="simple">37.4501, -121.8138</named-content><sup>5</sup>, 240m, W Icenogle 7.x.70 [AP199, 1♀, 1juv, CAS; AP254, 1♀, 52juv, AUMNH]; Marsh Rd, 0.8km S Calaveras Reservoir, 1.6km NE intersection Marsh &amp; Felter Rds, <named-content xmlns:xlink="http://www.w3.org/1999/xlink" content-type="dwc:verbatimCoordinates" xlink:type="simple">37.4468, -121.8099</named-content><sup>4</sup>, 274m, W Icenogle 7.x.70 [AP466, 1♀, 87juv, AUMNH]; Congress Springs Rd/Hwy 9, <named-content xmlns:xlink="http://www.w3.org/1999/xlink" content-type="dwc:verbatimCoordinates" xlink:type="simple">37.2609, -122.0985</named-content><sup>1</sup>, 492m, A Stockman 13.v.05 [MY3095-99, 3♀, 2juv, AUMNH]; East Dunne Rd, <named-content xmlns:xlink="http://www.w3.org/1999/xlink" content-type="dwc:verbatimCoordinates" xlink:type="simple">37.1519, -121.5865</named-content><sup>1</sup>, 226m, A Stockman, P Marek 26.i.06 [MY3486, 1juv, AUMNH; MY3487, 1♀, CAS]; Leavesley Rd just E Roop Rd, <named-content xmlns:xlink="http://www.w3.org/1999/xlink" content-type="dwc:verbatimCoordinates" xlink:type="simple">37.0574, -121.5188</named-content><sup>1</sup>, 235m, A Stockman, P Marek 24.i.06 [MY3473, 3476-78 2♀, 1 juv., AUMNH]; Uvas Rd/G8, 7.2km S Croy Rd, <named-content xmlns:xlink="http://www.w3.org/1999/xlink" content-type="dwc:verbatimCoordinates" xlink:type="simple">37.0599, -121.6778</named-content><sup>1</sup>, 126m, A Stockman 11.vi.05 [MY3328-30, 2♀, 1juv, AUMNH]; Alum Rock Park, trail near Quail Hollow bridge, <named-content xmlns:xlink="http://www.w3.org/1999/xlink" content-type="dwc:verbatimCoordinates" xlink:type="simple">37.3934, -121.8157</named-content><sup>1</sup>, 137m, A Stockman, P Marek 25.i.06 [MY3481-83, 1♀, 2juv, AUMNH]; East Dunne Rd, SW Henry Coe State Park, vic Anderson Lake, <named-content xmlns:xlink="http://www.w3.org/1999/xlink" content-type="dwc:verbatimCoordinates" xlink:type="simple">37.1496, -121.5909</named-content><sup>1</sup>, 230m, M Hedin, J Starrett, D Carlson 27.iii.2010 [MY3811, 1♀, AUMNH]; <bold>Santa Cruz Co.:</bold> Ben Lomond Area, <named-content xmlns:xlink="http://www.w3.org/1999/xlink" content-type="dwc:verbatimCoordinates" xlink:type="simple">37.077, -122.084</named-content><sup>3</sup>, 100m, Father Koenig 1.xi.64 [AP170, 1♂, AMNH]; Hwy 9, S Brookdale, <named-content xmlns:xlink="http://www.w3.org/1999/xlink" content-type="dwc:verbatimCoordinates" xlink:type="simple">37.1037, -122.1048</named-content><sup>1</sup>, 130m, M Hedin, R Keith, S Thomas, J Starrett 11.iii.06 [MY3536, 1juv, AUMNH]; Mt Madonna County Park, along Mt Madonna road, 0.72km from jct Pole Line Rd, <named-content xmlns:xlink="http://www.w3.org/1999/xlink" content-type="dwc:verbatimCoordinates" xlink:type="simple">37.0116, -121.7208</named-content><sup>1</sup>, 455m, J Bond, M van der Merwe 15.xii.99 [MY705, 706 2♀,<!--PageBreak--> AUMNH]; University of California Kresge College, <named-content xmlns:xlink="http://www.w3.org/1999/xlink" content-type="dwc:verbatimCoordinates" xlink:type="simple">36.99, -122.06</named-content><sup>3</sup>, 227m, M Ramirez 14.x.83 [AP158, 1♂, CAS]; Bear Creek Rd 10km E Hwy 9, <named-content xmlns:xlink="http://www.w3.org/1999/xlink" content-type="dwc:verbatimCoordinates" xlink:type="simple">37.1767, -122.063</named-content><sup>1</sup>, 445m, A Stockman 4.vi.05 [MY3258, 1♀, AUMNH]; Henry Cowell Redwoods SP, <!--PageBreak-->Hwy 9, 1.8km S entrance, <named-content xmlns:xlink="http://www.w3.org/1999/xlink" content-type="dwc:verbatimCoordinates" xlink:type="simple">37.0309, -122.0648</named-content><sup>1</sup>, 161m, A Stockman 15.v.05 [MY3121, 1♀, AUMNH]; Hwy 35, 3.2km S of Hwy 9, <named-content xmlns:xlink="http://www.w3.org/1999/xlink" content-type="dwc:verbatimCoordinates" xlink:type="simple">37.27828, -122.14957</named-content><sup>1</sup>, 747m, A. Stockman 13.v.05 [MY3100, 1♀, AUMNH]; Swanton Rd, 6.3km from S entrance off hwy 1, S Swanton, <named-content xmlns:xlink="http://www.w3.org/1999/xlink" content-type="dwc:verbatimCoordinates" xlink:type="simple">37.0644, -122.2277</named-content><sup>1</sup>, 17m, J Bond, A Stockman, D Beamer 17.iii.05 [MY3066, 3067 1♀, 1juv, AUMNH]; <bold>Sonoma Co.:</bold> Bennett Valley Rd, 4.3km W Sonoma Mountain Rd, <named-content xmlns:xlink="http://www.w3.org/1999/xlink" content-type="dwc:verbatimCoordinates" xlink:type="simple">38.4163, -122.661</named-content><sup>1</sup>, 94m, A Stockman 14.vi.05 [MY3353, 1juv, AUMNH]; Mark W Springs Rd, 7.2km E Old Redwood Hwy, <named-content xmlns:xlink="http://www.w3.org/1999/xlink" content-type="dwc:verbatimCoordinates" xlink:type="simple">38.5401, -122.7209</named-content><sup>1</sup>, 129m, A Stockman 14.vi.05 [MY3352, 1juv, AUMNH]; <bold>Stanislaus Co.:</bold> Del Puerto Canyon Rd, 22.8km W I-5, <named-content xmlns:xlink="http://www.w3.org/1999/xlink" content-type="dwc:verbatimCoordinates" xlink:type="simple">37.4245, -121.3425</named-content><sup>1</sup>, 304m, A Stockman 6.vi.05 [MY3275, 1juv, AUMNH]; Del Puerto Canyon Rd, 5.9km W I-5, <named-content xmlns:xlink="http://www.w3.org/1999/xlink" content-type="dwc:verbatimCoordinates" xlink:type="simple">37.47373, -121.236</named-content><sup>1</sup>, 101m, A Stockman 6.vi.05 [MY3267, 3268 1♀, 1juv, AUMNH].</p><p><bold>Variation, males (5).</bold> Cl 5.50-6.88, 6.18±0.28; Cw 4.50-5.94, 5.16±0.25; STRl 3.03-3.60, 3.39±0.13; STRw 2.54-3.19, 2.83±0.12; LBw 0.83-1.11, 0.93±0.05; LBl 0.41-0.60, 0.53±0.04; leg I: 5.00-6.38, 5.55±0.27; 3.25-4.38, 3.72±0.21; 3.28-4.44, 3.81±0.21; 2.16-3.00, 2.50±0.15; 1.98-2.45, 2.28±0.10; leg IV: 5.00-6.31, 5.65±0.28; 2.63-3.44, 2.94±0.14; PTl 2.37-2.88, 2.61±0.11; PTw 0.80-1.00, 0.89±0.04; Bl 1.07-1.34, 1.22±0.05; TSp 3-5, 3.6±0.4; TSr 0-5, 3.00±0.84; TSrd 4-6, 4.80±0.37.</p><p><bold>Variation, females (5).</bold> Cl 6.38-8.63, 7.27±0.37 [6.88]; Cw 5.25-6.40, 5.82±0.25 [5.75]; STRl 3.50-5.31, 4.19±0.31; STRw 3.01-4.50, 3.64±0.25; LBw 1.19-1.38, 1.25±0.03; LBl 0.62-0.93, 0.79±0.05; Leg I: 14.00-19.88, 16.44±0.98; ANTd 6-9, 8.20±0.58; PTLs 14-24, 19.40±1.60; TBs 2-6, 3.80±0.66.</p><fig id="F28" position="float" orientation="portrait"><label>Figures 106–112.</label><caption><p><italic><tp:taxon-name>Aptostichus stanfordianus</tp:taxon-name></italic> Smith, 1908.<bold>106–109</bold> male specimen from Contra Costa Co., Orinda Village (AP162); scale bars = 1.0mm <bold>106</bold> male habitus [<ext-link xmlns:xlink="http://www.w3.org/1999/xlink" ext-link-type="uri" xlink:href="http://www.morphbank.net/Browse/ByImage/?tsn=805794" xlink:type="simple">805794</ext-link>] <bold>107</bold> retrolateral aspect, right leg I [<ext-link xmlns:xlink="http://www.w3.org/1999/xlink" ext-link-type="uri" xlink:href="http://www.morphbank.net/Browse/ByImage/?tsn=805784" xlink:type="simple">805784</ext-link>] <bold>108</bold> prolateral aspect, right leg I [<ext-link xmlns:xlink="http://www.w3.org/1999/xlink" ext-link-type="uri" xlink:href="http://www.morphbank.net/Browse/ByImage/?tsn=805780" xlink:type="simple">805780</ext-link>] <bold>109</bold> retrolateral aspect, right pedipalp [<ext-link xmlns:xlink="http://www.w3.org/1999/xlink" ext-link-type="uri" xlink:href="http://www.morphbank.net/Browse/ByImage/?tsn=805786" xlink:type="simple">805786</ext-link>] <bold>110, 111</bold> female habitus and cleared spermathecae from Santa Cruz Co. (MY3100) [805790, 805795] <bold>112</bold> cleared spermathecae from Alameda Co., Alameda (AP296) [<ext-link xmlns:xlink="http://www.w3.org/1999/xlink" ext-link-type="uri" xlink:href="http://www.morphbank.net/Browse/ByImage/?tsn=805776" xlink:type="simple">805776</ext-link>]; scale bars = 0.1mm.</p></caption><graphic xmlns:xlink="http://www.w3.org/1999/xlink" xlink:href="ZooKeys-252-001-g028.jpg" position="float" orientation="portrait" xlink:type="simple"/></fig><fig id="F29" position="float" orientation="portrait"><label>Figures 113, 114.</label><caption><p><italic><tp:taxon-name>Aptostichus stanfordianus</tp:taxon-name></italic> specimens from Sonoma Co., Santa Rosa, live photographs. <bold>113</bold> male specimen (AUMS32) <bold>114</bold> female specimen (AUMS35).</p></caption><graphic xmlns:xlink="http://www.w3.org/1999/xlink" xlink:href="ZooKeys-252-001-g029.jpg" position="float" orientation="portrait" xlink:type="simple"/></fig></tp:treatment-sec><tp:treatment-sec sec-type="GenBank accessions"><title>GenBank accessions.</title><p>16S-tRNAval-12S: <ext-link xmlns:xlink="http://www.w3.org/1999/xlink" ext-link-type="uri" xlink:href="http://www.ncbi.nlm.nih.gov/nuccore/EU569898" xlink:type="simple">EU569898</ext-link>-<ext-link xmlns:xlink="http://www.w3.org/1999/xlink" ext-link-type="uri" xlink:href="http://www.ncbi.nlm.nih.gov/nuccore/EU569900" xlink:type="simple">EU569900</ext-link>, <ext-link xmlns:xlink="http://www.w3.org/1999/xlink" ext-link-type="uri" xlink:href="http://www.ncbi.nlm.nih.gov/nuccore/EU569905" xlink:type="simple">EU569905</ext-link>, <ext-link xmlns:xlink="http://www.w3.org/1999/xlink" ext-link-type="uri" xlink:href="http://www.ncbi.nlm.nih.gov/nuccore/EU569923" xlink:type="simple">EU569923</ext-link>-<ext-link xmlns:xlink="http://www.w3.org/1999/xlink" ext-link-type="uri" xlink:href="http://www.ncbi.nlm.nih.gov/nuccore/EU569926" xlink:type="simple">EU569926</ext-link>, <ext-link xmlns:xlink="http://www.w3.org/1999/xlink" ext-link-type="uri" xlink:href="http://www.ncbi.nlm.nih.gov/nuccore/EU569959" xlink:type="simple">EU569959</ext-link>-<ext-link xmlns:xlink="http://www.w3.org/1999/xlink" ext-link-type="uri" xlink:href="http://www.ncbi.nlm.nih.gov/nuccore/EU569963" xlink:type="simple">EU569963</ext-link>, <ext-link xmlns:xlink="http://www.w3.org/1999/xlink" ext-link-type="uri" xlink:href="http://www.ncbi.nlm.nih.gov/nuccore/EU569992" xlink:type="simple">EU569992</ext-link>-<ext-link xmlns:xlink="http://www.w3.org/1999/xlink" ext-link-type="uri" xlink:href="http://www.ncbi.nlm.nih.gov/nuccore/EU570007" xlink:type="simple">EU570007</ext-link>, <ext-link xmlns:xlink="http://www.w3.org/1999/xlink" ext-link-type="uri" xlink:href="http://www.ncbi.nlm.nih.gov/nuccore/EU570016" xlink:type="simple">EU570016</ext-link>-<ext-link xmlns:xlink="http://www.w3.org/1999/xlink" ext-link-type="uri" xlink:href="http://www.ncbi.nlm.nih.gov/nuccore/EU570018" xlink:type="simple">EU570018</ext-link>, <ext-link xmlns:xlink="http://www.w3.org/1999/xlink" ext-link-type="uri" xlink:href="http://www.ncbi.nlm.nih.gov/nuccore/EU570032" xlink:type="simple">EU570032</ext-link>-<ext-link xmlns:xlink="http://www.w3.org/1999/xlink" ext-link-type="uri" xlink:href="http://www.ncbi.nlm.nih.gov/nuccore/EU570037" xlink:type="simple">EU570037</ext-link>, <ext-link xmlns:xlink="http://www.w3.org/1999/xlink" ext-link-type="uri" xlink:href="http://www.ncbi.nlm.nih.gov/nuccore/JX103401" xlink:type="simple">JX103401</ext-link>-<ext-link xmlns:xlink="http://www.w3.org/1999/xlink" ext-link-type="uri" xlink:href="http://www.ncbi.nlm.nih.gov/nuccore/JX103421" xlink:type="simple">JX103421</ext-link>; 18S (partial)-ITS1-5.8S-ITS2: <ext-link xmlns:xlink="http://www.w3.org/1999/xlink" ext-link-type="uri" xlink:href="http://www.ncbi.nlm.nih.gov/nuccore/EU569884" xlink:type="simple">EU569884</ext-link>-<ext-link xmlns:xlink="http://www.w3.org/1999/xlink" ext-link-type="uri" xlink:href="http://www.ncbi.nlm.nih.gov/nuccore/EU569887" xlink:type="simple">EU569887</ext-link>; <ext-link xmlns:xlink="http://www.w3.org/1999/xlink" ext-link-type="uri" xlink:href="http://www.ncbi.nlm.nih.gov/nuccore/EU569895" xlink:type="simple">EU569895</ext-link>, <ext-link xmlns:xlink="http://www.w3.org/1999/xlink" ext-link-type="uri" xlink:href="http://www.ncbi.nlm.nih.gov/nuccore/EU569896" xlink:type="simple">EU569896</ext-link>.</p></tp:treatment-sec><tp:treatment-sec sec-type="Distribution"><title>Distribution and natural history.</title><p><italic><tp:taxon-name>Aptostichus stanfordianus</tp:taxon-name></italic> is distributed widely throughout the Coastal Ranges of central California, bounded to the east by the Central Valley (<xref ref-type="fig" rid="F30">Map 10</xref>). The greatest concentration of populations appears to be centered in the Santa Cruz Mountains and the Diablo and Gabilan Ranges with additional populations in the Sonoma and Howell Mountains to the north. The DM for <italic><tp:taxon-name>Aptostichus stanfordianus</tp:taxon-name></italic> (<xref ref-type="fig" rid="F30">Map 11</xref>) corresponds closely to the known distribution of the species with the exception of areas of high probability of occurrence that overlaps considerably with the predicted distribution of <italic><tp:taxon-name>Aptostichus angelinajolieae</tp:taxon-name></italic> but likewise is separated from this species by an area of low probability of occurrence across the Salinas Valley. Also, populations found on the eastern facing slopes of the Coastal Range are found in areas of a low probability of occurrence. Like <italic><tp:taxon-name>Aptostichus angelinajolieae</tp:taxon-name></italic>, this species is found along damp, north-facing steep banks and road cuts. Populations of this species are found in a number of ecoregion types including California coastal chaparral and shrub, coastal range open woodland and shrub, coniferous forest, coastal steppe, mixed forest and redwood forest. Males have been collected early fall through late winter (September–March).</p><fig id="F30" position="float" orientation="portrait"><label>Maps 10, 11.</label><caption><p><italic><tp:taxon-name>Aptostichus stanfordianus</tp:taxon-name></italic> Smith, 1908. <bold>10</bold> distribution of known specimens <bold>11</bold> predicted distribution; cooler colors–blue shades–represent areas of high probability of occurrence, warmer colors–yellow and orange shades–represent areas of low probability of occurrence.</p></caption><graphic xmlns:xlink="http://www.w3.org/1999/xlink" xlink:href="ZooKeys-252-001-g030.jpg" position="float" orientation="portrait" xlink:type="simple"/></fig></tp:treatment-sec><tp:treatment-sec sec-type="Conservation status"><title>Conservation status.</title><p><italic><tp:taxon-name>Aptostichus stanfordianus</tp:taxon-name></italic> is widespread and abundant throughout its distribution and thus is likely classified as secure. Nevertheless, its distribution throughout <!--PageBreak-->the San Francisco Bay region has likely resulted in its extirpation from many localities; specimens from Smith’s (1908) type locality have not been collected in many years.</p></tp:treatment-sec><tp:treatment-sec sec-type="Species concept applied"><title>Species concept applied.</title><p>Cohesion (sensu <xref ref-type="bibr" rid="B10">Bond and Stockman 2008</xref>). Based on the evidence available at the time, <xref ref-type="bibr" rid="B10">Bond and Stockman (2008)</xref> considered the two <italic><tp:taxon-name>Aptostichus stanfordianus</tp:taxon-name></italic> clades to comprise a single ecologically interchangeable species; that is, the two sister lineages (no longer retained as such in our more recent analysis, see comments below) overlapped in their predicted distributions and thus were ecologically equivalent (not adaptively diverged).</p></tp:treatment-sec><tp:treatment-sec sec-type="Remarks"><title>Remarks.</title><p>Although cohesion species concept criteria were applied in the formulation of this species the subsequent addition of molecular data for more populations seems to have clouded the picture. The new data indicate that <italic><tp:taxon-name>Aptostichus stanfordianus</tp:taxon-name></italic>, as currently delineated, may comprise at least two distinct, unrelated lineages, within the <italic><tp:taxon-name>Atomarius</tp:taxon-name></italic> Sibling Species Complex (<xref ref-type="fig" rid="F7">Fig. 28</xref>). As such the current diagnosis and delimitation will require reconsideration in the future if these two lineages remain genealogically exclusive under further scrutiny.</p></tp:treatment-sec><tp:treatment-sec><!--Section generated to contain objects referenced in tp:taxon-treatment.--><fig id="F7" position="float" orientation="portrait"><label>Figure 28.</label><caption><p>Summary tree based on an analysis of 337 individuals scored for the 12S-tRNA valine-16S mtDNA gene region comprising 1618 base pairs. Solid dots on internal branches denote strong posterior probability (PP) and bootstrap support (BS); half-shaded dots are nodes with bootstrap values &lt; 74%.</p></caption><graphic xmlns:xlink="http://www.w3.org/1999/xlink" xlink:href="ZooKeys-252-001-g007.jpg" position="float" orientation="portrait" xlink:type="simple"/></fig></tp:treatment-sec><ref-list><ref id="B56"><mixed-citation xmlns:xlink="http://www.w3.org/1999/xlink" xlink:type="simple"><person-group><name name-style="western"><surname>Smith</surname><given-names>CP</given-names></name></person-group> (<year>1908</year>)<article-title> A preliminary study of the Araneae Theraphosidae of California.</article-title><source>Annals of the Entomological Society of America </source><volume>1</volume>: <fpage>207</fpage>-<lpage>236</lpage>.</mixed-citation></ref><ref id="B10"><mixed-citation xmlns:xlink="http://www.w3.org/1999/xlink" xlink:type="simple"><person-group><name name-style="western"><surname>Bond</surname><given-names>JE</given-names></name><name name-style="western"><surname>Stockman</surname><given-names>AK</given-names></name></person-group> (<year>2008</year>)<article-title> An Integrative Method for Delimiting Cohesion Species: Finding the Population-Species Interface in a Group of Californian Trapdoor Spiders with Extreme Genetic Divergence and Geographic Structuring.</article-title><source>Systematic Biology </source><volume>57</volume>: <fpage>628</fpage>-<lpage>646</lpage>. doi: <ext-link ext-link-type="uri" xlink:href="http://dx.doi.org/10.1080/10635150802302443" xlink:type="simple">10.1080/10635150802302443</ext-link></mixed-citation></ref></ref-list></tp:taxon-treatment>
