# Supplementary material for: Phylogenetic treatment and taxonomic revision of the trapdoor spider genus Aptostichus Simon (Araneae, Mygalomorphae, Euctenizidae)
Source: Zookeys. 2012 Dec 19;(252):1–209. doi: 10.3897/zookeys.252.3588 (PMC3560839; doi:10.3897/zookeys.252.3588)
Supplement: XML Treatment for Aptostichus pennjillettei [file zookeys.252.3588-treatment10.xml]

<!DOCTYPE tp:taxon-treatment
  PUBLIC "-//TaxonX//DTD Taxonomic Treatment Publishing DTD v0 20100105//EN" "tax-treatment-NSO.dtd">
<tp:taxon-treatment xmlns:tp="http://www.plazi.org/taxpub"><tp:treatment-meta><mixed-citation publication-type="journal"><person-group><name><surname>Bond</surname><given-names>Jason E.</given-names></name></person-group><article-title>Phylogenetic treatment and taxonomic revision of the trapdoor spider genus 
                    <italic>Aptostichus</italic> Simon (Araneae, Mygalomorphae, Euctenizidae)
                </article-title><source>Zookeys</source><day>19</day><month>12</month><year>2012</year><volume>2012</volume><issue>252</issue><fpage>1</fpage><lpage>209</lpage><pub-id pub-id-type="doi">10.3897/zookeys.252.3588</pub-id></mixed-citation></tp:treatment-meta><tp:nomenclature><tp:taxon-name>
                        <tp:taxon-name-part taxon-name-part-type="genus">Aptostichus</tp:taxon-name-part>
                        <tp:taxon-name-part taxon-name-part-type="species">pennjillettei</tp:taxon-name-part>
                    <object-id xmlns:xlink="http://www.w3.org/1999/xlink" xlink:type="simple">‘The Atomic Penn Jillette Trapdoor Spider’</object-id>
								<object-id xmlns:xlink="http://www.w3.org/1999/xlink" xlink:type="simple">urn:lsid:zoobank.org:act:812B051A-27F9-4933-89D4-CFB68D22226F</object-id>
                    <object-id xmlns:xlink="http://www.w3.org/1999/xlink" xlink:type="simple">http://species-id.net/wiki/Aptostichus_pennjillettei</object-id>
								</tp:taxon-name><tp:taxon-status xmlns:xlink="http://www.w3.org/1999/xlink" xlink:type="simple">sp. n.</tp:taxon-status><xref ref-type="fig" rid="F33">Figures 120–126</xref><xref ref-type="fig" rid="F14">Map 1</xref></tp:nomenclature><tp:treatment-sec sec-type="Types"><title>Types.</title><p>Male holotype (AP413) and paratype (AP412) from Nevada, Clark Co., Mercury, Nuclear Test Site, <named-content xmlns:xlink="http://www.w3.org/1999/xlink" content-type="dwc:verbatimCoordinates" xlink:type="simple">37.08906, -116.06187</named-content><sup>3</sup>, elev. 1376m, coll. 12.ii.1962 &amp; 3.i.1962, deposited in AMNH.</p></tp:treatment-sec><tp:treatment-sec sec-type="Etymology"><title>Etymology.</title><p>The specific epithet is a patronym in honor of Mr. Penn Jillette, freethinker and advocate of scientific skepticism.</p></tp:treatment-sec><tp:treatment-sec sec-type="Diagnosis"><title>Diagnosis.</title><p>Males (<xref ref-type="fig" rid="F33">Fig. 120</xref>) can be diagnosed from all known species of <italic><tp:taxon-name>Aptostichus</tp:taxon-name></italic> by having a unique spination pattern on the distal most aspect of tibia I consisting of a few elongate spines (TSrd 3–5) that do not overlap (<xref ref-type="fig" rid="F33">Figs 121–125</xref>). This spination pattern is similar to <italic><tp:taxon-name>Aptostichus atomarius</tp:taxon-name></italic> (<xref ref-type="fig" rid="F15">Figs 69-75</xref>); however, male <italic><tp:taxon-name>Aptostichus pennjillettei</tp:taxon-name></italic> individuals are smaller and much lighter in color (<xref ref-type="fig" rid="F33">Fig. 120</xref>).</p></tp:treatment-sec><tp:treatment-sec sec-type="Description"><title>Description of male holotype.</title><p><italic>Specimen preparation and condition</italic>. Specimen collected from pitfall trap, preserved in 70% ethanol. Coloration presumed to be moderately faded. Pedipalp, leg I left side removed stored in vial with specimen. <italic>General coloration</italic>. Carapace, chelicerae, and legs red 2.5YR 4/6. Abdomen uniform strong brown 7.5YR 4/6 dorsally, ventrally spinnerets same. <italic>Cephalothorax</italic>. Carapace 4.50 long, 4.06 wide, glabrous, stout black bristles along fringe; surface smooth, pars cephalica moderately elevated (<xref ref-type="fig" rid="F33">Fig. 120</xref>). Fringe, posterior margin with black bristles. Foveal groove deep, slightly procurved. Eyes on mound. AER slightly procurved, PER slightly recurved. PME, AME subequal diameter. Sternum moderately setose, STRl 2.79, STRw 2.25. Posterior sternal sigilla intermediate size, positioned centrally, not contiguous, anterior sigilla pairs small, oval, marginal. Chelicerae with distinct anterior tooth row comprising 6 teeth, posterior margin with single row of small denticles. Palpal endites with patch of 10 small cuspules on proximal, inner margin, labium 2 cuspules, LBw 0.78, LBl 0.51. Rastellum consists of 6 very stout spines. <italic>Abdomen</italic>. Setose, black setae intermingled with fine black setae. <italic>Legs</italic>. Leg I: 5.00, 3.60, 3.55, 2.33, 2.02; leg IV: 4.90, 2.50. Light tarsal scopulae on legs I, II. Tarsus I with single, slightly staggered row of 14 trichobothria. Leg I spination pattern illustrated in <xref ref-type="fig" rid="F33">Figures 121-125</xref>; TSp 3, TSr 3, TSrd 3. <italic>Pedipalp</italic>. Articles slender, lacking distinct spines (<xref ref-type="fig" rid="F33">Fig. 126</xref>). PTw 0.77, PTl 2.23, Bl 1.10. Embolus slender, tapering sharply toward tip, lacking serrations (<xref ref-type="fig" rid="F33">Fig. 126</xref>).</p><p><bold>Variation (10).</bold> Cl 4.06-5.81, 4.79±0.19; Cw 3.31-5.00, 3.98±0.19; STRl 2.19-3.54, 2.73±0.14; STRw 1.80-2.58, 2.18±0.09; LBw 0.53-0.98, 0.74±0.04; LBl 0.30-0.53, 0.40±0.03; leg I: 4.06-5.94, 4.85±0.21; 2.94-4.06, 3.43±0.12; 2.50-4.13, <!--PageBreak-->3.26±0.20; 1.92-2.70, 2.22±0.09; 1.35-2.13, 1.75±0.11; leg IV: 3.81-5.88, 4.58±0.23; 2.13-2.88, 2.40±0.10; PTl 1.62-2.61, 2.05±0.13; PTw 0.54-0.86, 0.69±0.04; Bl 0.83-1.26, 1.03±0.05; TSp 3-4, 3.20±0.13; TSr 3-5, 4.20±0.2; TSrd 3-5, 4.10±0.18.</p><fig id="F33" position="float" orientation="portrait"><label>Figures 120–126.</label><caption><p><italic><tp:taxon-name>Aptostichus pennjillettei</tp:taxon-name></italic> sp. n. from Nevada, Clark Co., Mercury, Nuclear Test Site; scale bars = 1.0mm. <bold>120</bold> habitus, male holotype (AP413) [<ext-link xmlns:xlink="http://www.w3.org/1999/xlink" ext-link-type="uri" xlink:href="http://www.morphbank.net/Browse/ByImage/?tsn=805830" xlink:type="simple">805830</ext-link>] <bold>121–122</bold> male paratype (AP412), leg I <bold>121</bold> retrolateral aspect [<ext-link xmlns:xlink="http://www.w3.org/1999/xlink" ext-link-type="uri" xlink:href="http://www.morphbank.net/Browse/ByImage/?tsn=805838" xlink:type="simple">805838</ext-link>] <bold>122</bold> prolateral aspect [<ext-link xmlns:xlink="http://www.w3.org/1999/xlink" ext-link-type="uri" xlink:href="http://www.morphbank.net/Browse/ByImage/?tsn=805834" xlink:type="simple">805834</ext-link>] <bold>123–125</bold> line drawings of spination patterns on leg I, retrolateral aspect, tibia and metatarsus <bold>126</bold> retrolateral aspect, holotype pedipalp [<ext-link xmlns:xlink="http://www.w3.org/1999/xlink" ext-link-type="uri" xlink:href="http://www.morphbank.net/Browse/ByImage/?tsn=805832" xlink:type="simple">805832</ext-link>].</p></caption><graphic xmlns:xlink="http://www.w3.org/1999/xlink" xlink:href="ZooKeys-252-001-g033.jpg" position="float" orientation="portrait" xlink:type="simple"/></fig><!--PageBreak--></tp:treatment-sec><tp:treatment-sec sec-type="Description"><title>Description of female.</title><p>Known only from male specimens.</p></tp:treatment-sec><tp:treatment-sec sec-type="Material examined"><title>Material examined.</title><p><bold>United States: Nevada: Nye Co.</bold>: Mercury Nuclear Testing Site, <named-content xmlns:xlink="http://www.w3.org/1999/xlink" content-type="dwc:verbatimCoordinates" xlink:type="simple">37.089, -116.0618</named-content><sup>3</sup>, 1376m, BYU-AEC 3.i.62 [AP412, 1♂, AMNH], 12.ii.62 [AP413, 1♂, AMNH], 19.i.61 [AP508, 1♂, AMNH], 2.ii.61 [AP509, 1♂, AMNH], 5.ii.62 [AP510, 1♂, AMNH], 20.ii.61 [AP511, 1♂, AMNH], 9.ii.61 [AP512, 1♂, AMNH], 30.i.61 [AP513, 1♂, AMNH], 20.ii.61 [AP514, 1♂, AMNH], 2.xi.60 [AP515, 1♂, AMNH], 16.i.61 [AP516, 1♂, AMNH]; <bold>Clark Co.</bold>: Lee Canyon, Spring Mountains, <named-content xmlns:xlink="http://www.w3.org/1999/xlink" content-type="dwc:verbatimCoordinates" xlink:type="simple">36.3723, -115.6202</named-content><sup>5</sup>, 1829m, D Giuliani 10.iii.82 [AP517, 1♂, CAS].</p></tp:treatment-sec><tp:treatment-sec sec-type="Distribution"><title>Distribution and natural history.</title><p>The known distribution of <italic><tp:taxon-name>Aptostichus pennjillettei</tp:taxon-name></italic> is restricted to Mojave Desert localities in Nye and Clark Counties of Nevada. Males appear to disperse during the winter months of November-March.</p></tp:treatment-sec><tp:treatment-sec sec-type="Conservation status"><title>Conservation status.</title><p>The conservation status of <italic><tp:taxon-name>Aptostichus pennjillettei</tp:taxon-name></italic> is likely to be imperiled given its very restricted distribution.</p></tp:treatment-sec><tp:treatment-sec sec-type="Species concept applied"><title>Species concept applied.</title><p>Morphological.</p></tp:treatment-sec><tp:treatment-sec><!--Section generated to contain objects referenced in tp:taxon-treatment.--><fig id="F14" position="float" orientation="portrait"><label>Map 1.</label><caption><p>Distribution of type localities for all known species of <italic><tp:taxon-name>Aptostichus</tp:taxon-name></italic>. Three letter identifiers are defined in Table 1; inset shows approximate scope of study area.</p></caption><graphic xmlns:xlink="http://www.w3.org/1999/xlink" xlink:href="ZooKeys-252-001-g014.jpg" position="float" orientation="portrait" xlink:type="simple"/></fig><fig id="F15" position="float" orientation="portrait"><label>Figures 69–75.</label><caption><p><italic><tp:taxon-name>Aptostichus atomarius</tp:taxon-name></italic> Simon, 1891. <bold>69–72</bold> Specimen AP357 from San Bernardino Co., San Bernardino; scale bar = 1.0mm <bold>69</bold> retrolateral aspect leg I [<ext-link xmlns:xlink="http://www.w3.org/1999/xlink" ext-link-type="uri" xlink:href="http://www.morphbank.net/Browse/ByImage/?tsn=805733" xlink:type="simple">805733</ext-link>] <bold>70</bold> prolateral aspect leg I [<ext-link xmlns:xlink="http://www.w3.org/1999/xlink" ext-link-type="uri" xlink:href="http://www.morphbank.net/Browse/ByImage/?tsn=805737" xlink:type="simple">805737</ext-link>] <bold>71</bold> retrolateral aspect pedipalp [<ext-link xmlns:xlink="http://www.w3.org/1999/xlink" ext-link-type="uri" xlink:href="http://www.morphbank.net/Browse/ByImage/?tsn=805743" xlink:type="simple">805743</ext-link>] <bold>72</bold> ventral aspect palpal bulb [<ext-link xmlns:xlink="http://www.w3.org/1999/xlink" ext-link-type="uri" xlink:href="http://www.morphbank.net/Browse/ByImage/?tsn=805745" xlink:type="simple">805745</ext-link>] <bold>73–75</bold> line drawings of spination patterns on metatarsus and tibia, leg I, retrolateral aspect <bold>73</bold> Los Angeles Co., Baldwin Hills (AP181) <bold>74</bold> San Luis Obispo Co., San Luis Obispo (AP172) <bold>75</bold> Los Angeles Co., Eaton Canyon Park (AP157).</p></caption><graphic xmlns:xlink="http://www.w3.org/1999/xlink" xlink:href="ZooKeys-252-001-g015.jpg" position="float" orientation="portrait" xlink:type="simple"/></fig></tp:treatment-sec></tp:taxon-treatment>
