# Supplementary material for: Phylogenetic treatment and taxonomic revision of the trapdoor spider genus Aptostichus Simon (Araneae, Mygalomorphae, Euctenizidae)
Source: Zookeys. 2012 Dec 19;(252):1–209. doi: 10.3897/zookeys.252.3588 (PMC3560839; doi:10.3897/zookeys.252.3588)
Supplement: XML Treatment for Aptostichus asmodaeus [file zookeys.252.3588-treatment11.xml]

<!DOCTYPE tp:taxon-treatment
  PUBLIC "-//TaxonX//DTD Taxonomic Treatment Publishing DTD v0 20100105//EN" "tax-treatment-NSO.dtd">
<tp:taxon-treatment xmlns:tp="http://www.plazi.org/taxpub"><tp:treatment-meta><mixed-citation publication-type="journal"><person-group><name><surname>Bond</surname><given-names>Jason E.</given-names></name></person-group><article-title>Phylogenetic treatment and taxonomic revision of the trapdoor spider genus 
                    <italic>Aptostichus</italic> Simon (Araneae, Mygalomorphae, Euctenizidae)
                </article-title><source>Zookeys</source><day>19</day><month>12</month><year>2012</year><volume>2012</volume><issue>252</issue><fpage>1</fpage><lpage>209</lpage><pub-id pub-id-type="doi">10.3897/zookeys.252.3588</pub-id></mixed-citation></tp:treatment-meta><tp:nomenclature><tp:taxon-name>
                        <tp:taxon-name-part taxon-name-part-type="genus">Aptostichus</tp:taxon-name-part>
                        <tp:taxon-name-part taxon-name-part-type="species">asmodaeus</tp:taxon-name-part>
                    <object-id xmlns:xlink="http://www.w3.org/1999/xlink" xlink:type="simple">‘The Demon Trapdoor Spider’</object-id>
								<object-id xmlns:xlink="http://www.w3.org/1999/xlink" xlink:type="simple">urn:lsid:zoobank.org:act:0BDD8713-6059-482E-A6C1-89FE91F4C234</object-id>
                    <object-id xmlns:xlink="http://www.w3.org/1999/xlink" xlink:type="simple">http://species-id.net/wiki/Aptostichus_asmodaeus</object-id>
								</tp:taxon-name><tp:taxon-status xmlns:xlink="http://www.w3.org/1999/xlink" xlink:type="simple">sp. n.</tp:taxon-status><xref ref-type="fig" rid="F34">Figures 127–133</xref><xref ref-type="fig" rid="F14">Map 1</xref></tp:nomenclature><tp:treatment-sec sec-type="Types"><title>Types.</title><p>Male holotype (AP428) and female paratype (AP427), from California, Contra Costa County, Mount Diablo State Park, <named-content xmlns:xlink="http://www.w3.org/1999/xlink" content-type="dwc:verbatimCoordinates" xlink:type="simple">37.85309, -121.9291</named-content><sup>3</sup>, 532m, coll. W. Icenogle 6-9.vi.74 deposited in AUMNH.</p></tp:treatment-sec><tp:treatment-sec sec-type="Etymology"><title>Etymology.</title><p>The specific epithet is the Latin spelling variation of Asmodeus (a King of Demons), from the Book of Tobias, in reference to the type locality, Mount Diablo State Park.</p></tp:treatment-sec><tp:treatment-sec sec-type="Diagnosis"><title>Diagnosis.</title><p>Males (<xref ref-type="fig" rid="F34">Fig. 127</xref>) can be distinguished from all known species of <italic><tp:taxon-name>Aptostichus</tp:taxon-name></italic> by having a metatarsal I mating apophysis that forms a distinct knob (<xref ref-type="fig" rid="F34">Figs 128-130</xref>). Females can potentially be recognized by having a large number of labial cuspules, &gt; 8 that tend to form at least two distinctive rows. However, some <italic><tp:taxon-name>Atomarius</tp:taxon-name></italic> Sibling Species Complex individuals also have many labial cuspules but not forming two distinct rows.</p></tp:treatment-sec><tp:treatment-sec sec-type="Description"><title>Description of male holotype.</title><p><italic>Specimen preparation and condition</italic>. Specimen collected from burrow raised to maturity in captivity (matured 24.ix.74), preserved in 70% ethanol. Coloration faded. Pedipalp, leg I left side removed stored in vial with specimen, excuviae. <italic>General coloration</italic>. Carapace, chelicerae, dark red 2.5YR 3/6; legs strong brown 7.5YR 4/6. Abdomen uniform brown 7.5YR 4/4 dorsally; ventrally, spinnerets pale yellow. <italic>Cephalothorax</italic>. Carapace 5.88 long, 4.56 wide, with fine white setae, stout black bristles along fringe; surface smooth, pars cephalica slightly elevated. Fringe, posterior margin with black bristles. Foveal groove deep, recurved slightly. Eyes on low mound. AER slightly procurved, PER slightly recurved. PME, AME subequal <!--PageBreak-->diameter. Sternum moderately setose, STRl 3.09, STRw 2.49. Posterior sternal sigilla small, positioned towards margin, not contiguous, anterior sigilla pairs small, oval, at margins. Chelicerae with distinct anterior tooth row comprising 7 teeth, posterior margin with single row of small denticles. Palpal endites with patch of small cuspules on proximal, inner margin, labium lacks distinct cuspules, LBw 0.84, LBl 0.40. Rastellum consists of 5 very stout spines arranged along anterior margin, not on<!--PageBreak--> distinct mound. <italic>Abdomen</italic>. Setose, heavy black setae intermingled with fine black setae; light markings (<xref ref-type="fig" rid="F33">Fig. 120</xref>). <italic>Legs</italic>. Leg I: 5.25, 3.63, 4.00, 2.49, 1.98; leg IV: 5.25, 2.90. Very light tarsal scopulae on legs I, II. Tarsus I with single, slightly staggered row of 15 trichobothria. Leg I spination pattern illustrated in <xref ref-type="fig" rid="F34">Figures 128-130</xref>, metatarsal I mating apophysis knob shaped (<xref ref-type="fig" rid="F34">Figs 128, 130</xref>; TSp 7, TSr 6, TSrd 1. <italic>Pedipalp</italic>. Articles relatively slender, lacking distinct spines (<xref ref-type="fig" rid="F34">Figs 131, 132</xref>). PTw 0.74, PTl 2.19, Bl 1.10. Embolus slender, tapering gradually toward tip, lacking serrations (<xref ref-type="fig" rid="F34">Fig. 131</xref>).</p><p><bold>Variation.</bold> Males known only from the holotype specimen.</p><fig id="F34" position="float" orientation="portrait"><label>Figures 127–133.</label><caption><p><italic><tp:taxon-name>Aptostichus asmodaeus</tp:taxon-name></italic> sp. n. from Contra Costa Co., Mt. Diablo. <bold>127–132</bold> male holotype (AP428); scale bars = 1.0mm <bold>127</bold> habitus [<ext-link xmlns:xlink="http://www.w3.org/1999/xlink" ext-link-type="uri" xlink:href="http://www.morphbank.net/Browse/ByImage/?tsn=805850" xlink:type="simple">805850</ext-link>] <bold>128–130</bold> leg I <bold>128</bold> retrolateral aspect [<ext-link xmlns:xlink="http://www.w3.org/1999/xlink" ext-link-type="uri" xlink:href="http://www.morphbank.net/Browse/ByImage/?tsn=805844" xlink:type="simple">805844</ext-link>] <bold>129</bold> prolateral aspect [<ext-link xmlns:xlink="http://www.w3.org/1999/xlink" ext-link-type="uri" xlink:href="http://www.morphbank.net/Browse/ByImage/?tsn=805848" xlink:type="simple">805848</ext-link>] <bold>130</bold> line drawing of spination patterns on leg I, retrolateral aspect, tibia and metatarsus <bold>131–132</bold> pedipalp, retrolateral aspect of photograph [<ext-link xmlns:xlink="http://www.w3.org/1999/xlink" ext-link-type="uri" xlink:href="http://www.morphbank.net/Browse/ByImage/?tsn=805852" xlink:type="simple">805852</ext-link>] and line drawing <bold>133</bold> cleared spermathecae (AP551) [<ext-link xmlns:xlink="http://www.w3.org/1999/xlink" ext-link-type="uri" xlink:href="http://www.morphbank.net/Browse/ByImage/?tsn=806573" xlink:type="simple">806573</ext-link>]; scale bar = 0.1mm.</p></caption><graphic xmlns:xlink="http://www.w3.org/1999/xlink" xlink:href="ZooKeys-252-001-g034.jpg" position="float" orientation="portrait" xlink:type="simple"/></fig></tp:treatment-sec><tp:treatment-sec sec-type="Description"><title>Description of female paratype.</title><p><italic>Specimen preparation and condition</italic>. Female collected live from burrow with eggsac, preserved in same manner as male holotype. Genital plate removed stored in microvial with specimen. <italic>General coloration</italic>. Carapace, legs, chelicerae, strong brown 7.5YR 4/6. Abdomen uniform brown dorsally 7.5YR 5/4, ventral aspect spinnerets pale yellow; dusky mottled stripes dorsal abdomen. <italic>Cephalothorax</italic>. Carapace 6.44 long, 4.94 wide, with fine dark setae; generally smooth surface, pars cephalica moderately elevated. Fringe lacks setae. Foveal groove deep, procurved. Eye group elevated on low mound. AER straight, PER slightly recurved. PME-AME subequal diameter. Sternum widest at coxae II/III, moderately setose, STRl 3.39, STRw 2.88. Three pairs of sternal sigilla anterior pairs small, oval, marginal, posterior pair slightly larger, oval, laterally positioned. Chelicerae anterior tooth row comprising 6 teeth with posterior margin denticle patch. Palpal endites with 22 cuspules concentrated at inner (promargin) posterior heel; labium with 15 cuspules, LBw 1.01, LBl 0.53. Rastellum consists of 7 very stout spines not positioned on a mound; fringe of short spines along distal promargin extending upward from rastellum. <italic>Abdomen</italic>. Moderately setose. PLS all 3 segments with spigots. Terminal segment 1/2 length of medial segment, 2 enlarged spigots visible at tip. PMS single segment, with spigots, short with rounded terminus. <italic>Legs</italic>. Anterior two pairs more slender than posterior pairs. Leg I 14.26 long. Tarsus I with single staggered row of 7 trichobothria. Legs I, II, moderate to heavy scopulae on tarsi and metatarsi. PTLs 12, TBs 3. Distinct preening comb on retrolateral distal surface at tarsus - metatarsus joint of metatarsi III, IV. <italic>Spermathecae</italic>. Intermediate sized stalk, slightly larger terminal bulb; median stalk heavily sclerotized along entire length. Basal extension with well-developed, distinct, basal bulb (<xref ref-type="fig" rid="F34">Fig. 133</xref>).</p><p><bold>Variation (5).</bold> Cl 5.69-6.63, 6.24±0.17; Cw 4.25-5.19, 4.81±0.16; STRl 3.12-3.75, 3.41±0.12; STRw 2.61-2.94, 2.81±0.07; LBw 0.87-1.01, 0.94±0.03; LBl 0.53-0.60, 0.56±0.02; Leg I: 12.95-15.43, 13.96±0.45; ANTd 6-7, 6.20±0.20; PTLs 9-12, 10.80±0.58; TBs 3-4, 3.60±0.24.</p></tp:treatment-sec><tp:treatment-sec sec-type="Material examined"><title>Material examined.</title><p><bold>United States: California: Contra Costa</bold> <bold>Co.</bold>: 0.80 km E of S Gate Mt Diablo St Park, <named-content xmlns:xlink="http://www.w3.org/1999/xlink" content-type="dwc:verbatimCoordinates" xlink:type="simple">37.853, -121.9291</named-content><sup>5</sup>, 532m, W Icenogle 6–10.vi.74, [AP427, AP428, AP547-552, 1♂, 5♀, 2juv, AUMNH].</p></tp:treatment-sec><tp:treatment-sec sec-type="Distribution"><title>Distribution and natural history.</title><p>Known only from the type locality (<xref ref-type="fig" rid="F14">Map 1</xref>), Mt. Diablo in the Black Hills, in Contra Costa County. The ecoregion comprises California coastal chaparral forest and shrub habitat.</p></tp:treatment-sec><tp:treatment-sec sec-type="Conservation status"><title>Conservation status.</title><p>The conservation status of this species is considered imperiled. Very few specimens have been collected and none over the past quarter century <!--PageBreak-->thus the species is rare; however, the type locality is a California State Park, which may afford this geographically restricted species some protection.</p></tp:treatment-sec><tp:treatment-sec sec-type="Species concept applied"><title>Species concept applied.</title><p>Morphological.</p></tp:treatment-sec><tp:treatment-sec><!--Section generated to contain objects referenced in tp:taxon-treatment.--><fig id="F14" position="float" orientation="portrait"><label>Map 1.</label><caption><p>Distribution of type localities for all known species of <italic><tp:taxon-name>Aptostichus</tp:taxon-name></italic>. Three letter identifiers are defined in Table 1; inset shows approximate scope of study area.</p></caption><graphic xmlns:xlink="http://www.w3.org/1999/xlink" xlink:href="ZooKeys-252-001-g014.jpg" position="float" orientation="portrait" xlink:type="simple"/></fig><fig id="F33" position="float" orientation="portrait"><label>Figures 120–126.</label><caption><p><italic><tp:taxon-name>Aptostichus pennjillettei</tp:taxon-name></italic> sp. n. from Nevada, Clark Co., Mercury, Nuclear Test Site; scale bars = 1.0mm. <bold>120</bold> habitus, male holotype (AP413) [<ext-link xmlns:xlink="http://www.w3.org/1999/xlink" ext-link-type="uri" xlink:href="http://www.morphbank.net/Browse/ByImage/?tsn=805830" xlink:type="simple">805830</ext-link>] <bold>121–122</bold> male paratype (AP412), leg I <bold>121</bold> retrolateral aspect [<ext-link xmlns:xlink="http://www.w3.org/1999/xlink" ext-link-type="uri" xlink:href="http://www.morphbank.net/Browse/ByImage/?tsn=805838" xlink:type="simple">805838</ext-link>] <bold>122</bold> prolateral aspect [<ext-link xmlns:xlink="http://www.w3.org/1999/xlink" ext-link-type="uri" xlink:href="http://www.morphbank.net/Browse/ByImage/?tsn=805834" xlink:type="simple">805834</ext-link>] <bold>123–125</bold> line drawings of spination patterns on leg I, retrolateral aspect, tibia and metatarsus <bold>126</bold> retrolateral aspect, holotype pedipalp [<ext-link xmlns:xlink="http://www.w3.org/1999/xlink" ext-link-type="uri" xlink:href="http://www.morphbank.net/Browse/ByImage/?tsn=805832" xlink:type="simple">805832</ext-link>].</p></caption><graphic xmlns:xlink="http://www.w3.org/1999/xlink" xlink:href="ZooKeys-252-001-g033.jpg" position="float" orientation="portrait" xlink:type="simple"/></fig></tp:treatment-sec></tp:taxon-treatment>
