# Supplementary material for: Phylogenetic treatment and taxonomic revision of the trapdoor spider genus Aptostichus Simon (Araneae, Mygalomorphae, Euctenizidae)
Source: Zookeys. 2012 Dec 19;(252):1–209. doi: 10.3897/zookeys.252.3588 (PMC3560839; doi:10.3897/zookeys.252.3588)
Supplement: XML Treatment for Aptostichus chiricahua [file zookeys.252.3588-treatment13.xml]

<!DOCTYPE tp:taxon-treatment
  PUBLIC "-//TaxonX//DTD Taxonomic Treatment Publishing DTD v0 20100105//EN" "tax-treatment-NSO.dtd">
<tp:taxon-treatment xmlns:tp="http://www.plazi.org/taxpub"><tp:treatment-meta><mixed-citation publication-type="journal"><person-group><name><surname>Bond</surname><given-names>Jason E.</given-names></name></person-group><article-title>Phylogenetic treatment and taxonomic revision of the trapdoor spider genus 
                    <italic>Aptostichus</italic> Simon (Araneae, Mygalomorphae, Euctenizidae)
                </article-title><source>Zookeys</source><day>19</day><month>12</month><year>2012</year><volume>2012</volume><issue>252</issue><fpage>1</fpage><lpage>209</lpage><pub-id pub-id-type="doi">10.3897/zookeys.252.3588</pub-id></mixed-citation></tp:treatment-meta><tp:nomenclature><tp:taxon-name>
                        <tp:taxon-name-part taxon-name-part-type="genus">Aptostichus</tp:taxon-name-part>
                        <tp:taxon-name-part taxon-name-part-type="species">chiricahua</tp:taxon-name-part>
                    <object-id xmlns:xlink="http://www.w3.org/1999/xlink" xlink:type="simple">‘The Chiricahua Mountain Trapdoor Spider’</object-id>
								<object-id xmlns:xlink="http://www.w3.org/1999/xlink" xlink:type="simple">urn:lsid:zoobank.org:act:06C36BAF-E7A6-4D77-B37E-5DE2F815EB27</object-id>
                    <object-id xmlns:xlink="http://www.w3.org/1999/xlink" xlink:type="simple">http://species-id.net/wiki/Aptostichus_chiricahua</object-id>
								</tp:taxon-name><tp:taxon-status xmlns:xlink="http://www.w3.org/1999/xlink" xlink:type="simple">sp. n.</tp:taxon-status><xref ref-type="fig" rid="F36">Figures 142–145</xref><xref ref-type="fig" rid="F14">Map 1</xref></tp:nomenclature><tp:treatment-sec sec-type="Type"><title>Type.</title><p>Male holotype (AP645) from Arizona, Cochise County, Portal, <named-content xmlns:xlink="http://www.w3.org/1999/xlink" content-type="dwc:verbatimCoordinates" xlink:type="simple">31.91369, -109.1408</named-content><sup>1</sup>, 1450m, coll. S. Bennett 12.ix.1980; deposited in AMNH.</p></tp:treatment-sec><tp:treatment-sec sec-type="Etymology"><title>Etymology.</title><p>The specific epithet is a noun taken in apposition from the type locality, the Chiricahua Mountains of southeastern Arizona.</p></tp:treatment-sec><tp:treatment-sec sec-type="Diagnosis"><title>Diagnosis.</title><p>Males can be diagnosed on the basis of a unique conformation of the tibia leg I, spination pattern which comprises numerous spines on the prolateral and distal surfaces (<xref ref-type="fig" rid="F36">Figs 142–144</xref>). This spination pattern is most similar to the Channel Islands species <italic><tp:taxon-name>Aptostichus nateevansi</tp:taxon-name></italic>, however the <italic><tp:taxon-name>Aptostichus chiricahua</tp:taxon-name></italic> type specimen has considerably more spines, two rows, along the distal, prolateral aspects of the mating clasper tibia. A considerable geographic distance separates <italic><tp:taxon-name>Aptostichus chiricahua</tp:taxon-name></italic> and <italic><tp:taxon-name>Aptostichus nateevansi</tp:taxon-name></italic>. The geographical proximate species, <italic><tp:taxon-name>Aptostichus edwardabbeyi</tp:taxon-name></italic>, has dissimilar mating clasper morphology and has a distinct offset prolateral rastellar spine and thus is a <italic><tp:taxon-name>Hesperus</tp:taxon-name></italic> group species.</p></tp:treatment-sec><tp:treatment-sec sec-type="Description"><title>Description of male holotype.</title><p><italic>Specimen preparation and condition</italic>. Specimen presumably collected live, wandering, preserved in 70% EtOH. Pedipalp, leg I left side removed, stored in vial with specimen; leg IV left side missing. <italic>General coloration</italic>. Carapace, chelicerae, dark reddish brown 2.5YR 2.5/4. Abdomen yellowish red 5YR 4/6, distinct mottled dorsal markings. <italic>Cephalothorax</italic>. Carapace 6.25 long, 5.10 wide, hirsute with intermingled thin white, black setae; stout black bristles along fringe; surface smooth, pars cephalica elevated. Fringe, posterior margin with black bristles. Foveal groove deep, straight. Eyes elevated on high mound. AER slightly procurved, PER strongly recurved. PME, AME subequal diameter. Sternum moderately setose, STRl 3.35, STRw 2.88. Posterior sternal sigilla moderate in size, positioned towards margin, not contiguous, anterior sigilla pairs small, oval, marginal. Chelicerae with distinct anterior tooth row comprising 6 teeth, posterior margin with patch of small denticles. Palpal endites with patch of small cuspules on proximal, inner margin, labium with 2 cuspules, LBw 0.94, LBl 0.65. Rastellum consists of 5 stout spines not on prominent mound. <italic>Abdomen</italic>. Setose, heavy black setae intermingled with fine black setae. <italic>Legs</italic>. Leg I: 5.60, 3.88, 3.80, 2.48, 2.33; leg IV: 5.55, 2.92. Tarsus I, slender, tarsus IV straight. Light tarsal scopulae on all legs, light scopulae on metatarsus I, II. Tarsus I with single, slightly staggered row of 12 trichobothria. Leg I spination pattern<!--PageBreak--><!--PageBreak--> illustrated in <xref ref-type="fig" rid="F36">Figures 142-144</xref> comprising heavy spination on the patella, tibia, metatarsus; TSp 5, TSr 4, TSrd 3. <italic>Pedipalp</italic>. Articles slender, lacking distinct spines (<xref ref-type="fig" rid="F36">Fig. 145</xref>). PTw 0.85, PTl 2.57, Bl 1.11. Embolus broad, tapering sharply toward tip, lacking serrations (<xref ref-type="fig" rid="F36">Fig. 145</xref>).</p><p><bold>Variation.</bold> Known only from the type specimen.</p></tp:treatment-sec><tp:treatment-sec sec-type="Description"><title>Description of female.</title><p>Known only from male specimens.</p></tp:treatment-sec><tp:treatment-sec sec-type="Material examined"><title>Material examined.</title><p>Known only from the type material.</p></tp:treatment-sec><tp:treatment-sec sec-type="Distribution"><title>Distribution and natural history.</title><p><italic><tp:taxon-name>Aptostichus chiricahua</tp:taxon-name></italic> is known only from a single specimen taken from the type locality in Arizona, Cochise Co., Portal (<xref ref-type="fig" rid="F14">Map 1</xref>). Despite extensive collecting efforts in the area female burrows have never been observed. Based on the paucity of specimens, the species may be quite rare.</p><fig id="F36" position="float" orientation="portrait"><label>Figures 142–145.</label><caption><p><italic><tp:taxon-name>Aptostichus chiricahua</tp:taxon-name></italic> sp. n. holotype specimen from Arizona, Cochise Co., Portal Arizona; scale bars = 1.0mm. <bold>142–144</bold> leg I <bold>142</bold> retrolateral aspect [<ext-link xmlns:xlink="http://www.w3.org/1999/xlink" ext-link-type="uri" xlink:href="http://www.morphbank.net/Browse/ByImage/?tsn=806094" xlink:type="simple">806094</ext-link>] <bold>143</bold> prolateral aspect [<ext-link xmlns:xlink="http://www.w3.org/1999/xlink" ext-link-type="uri" xlink:href="http://www.morphbank.net/Browse/ByImage/?tsn=806090" xlink:type="simple">806090</ext-link>] <bold>144</bold> line drawings of leg I retrolateral and prolateral aspects <bold>145</bold> retrolateral aspect, pedipalp [<ext-link xmlns:xlink="http://www.w3.org/1999/xlink" ext-link-type="uri" xlink:href="http://www.morphbank.net/Browse/ByImage/?tsn=806096" xlink:type="simple">806096</ext-link>].</p></caption><graphic xmlns:xlink="http://www.w3.org/1999/xlink" xlink:href="ZooKeys-252-001-g036.jpg" position="float" orientation="portrait" xlink:type="simple"/></fig></tp:treatment-sec><tp:treatment-sec sec-type="Conservation status"><title>Conservation status.</title><p>Undetermined but likely to be imperiled given its restricted distribution and rarity in collections.</p></tp:treatment-sec><tp:treatment-sec sec-type="Species concept applied"><title>Species concept applied.</title><p>Morphological.</p></tp:treatment-sec><tp:treatment-sec sec-type="Remarks"><title>Remarks.</title><p>As noted above in the description of <italic><tp:taxon-name>Aptostichus nateevansi</tp:taxon-name></italic>, <italic><tp:taxon-name>Aptostichus chiricahua</tp:taxon-name></italic> has a mating clasper that is very similar to the California Channel Island species and thus may be closely related despite the disjunct distribution.</p></tp:treatment-sec><tp:treatment-sec><!--Section generated to contain objects referenced in tp:taxon-treatment.--><fig id="F14" position="float" orientation="portrait"><label>Map 1.</label><caption><p>Distribution of type localities for all known species of <italic><tp:taxon-name>Aptostichus</tp:taxon-name></italic>. Three letter identifiers are defined in Table 1; inset shows approximate scope of study area.</p></caption><graphic xmlns:xlink="http://www.w3.org/1999/xlink" xlink:href="ZooKeys-252-001-g014.jpg" position="float" orientation="portrait" xlink:type="simple"/></fig></tp:treatment-sec></tp:taxon-treatment>
