# Supplementary material for: Phylogenetic treatment and taxonomic revision of the trapdoor spider genus Aptostichus Simon (Araneae, Mygalomorphae, Euctenizidae)
Source: Zookeys. 2012 Dec 19;(252):1–209. doi: 10.3897/zookeys.252.3588 (PMC3560839; doi:10.3897/zookeys.252.3588)
Supplement: XML Treatment for Aptostichus icenoglei [file zookeys.252.3588-treatment14.xml]

<!DOCTYPE tp:taxon-treatment
  PUBLIC "-//TaxonX//DTD Taxonomic Treatment Publishing DTD v0 20100105//EN" "tax-treatment-NSO.dtd">
<tp:taxon-treatment xmlns:tp="http://www.plazi.org/taxpub"><tp:treatment-meta><mixed-citation publication-type="journal"><person-group><name><surname>Bond</surname><given-names>Jason E.</given-names></name></person-group><article-title>Phylogenetic treatment and taxonomic revision of the trapdoor spider genus 
                    <italic>Aptostichus</italic> Simon (Araneae, Mygalomorphae, Euctenizidae)
                </article-title><source>Zookeys</source><day>19</day><month>12</month><year>2012</year><volume>2012</volume><issue>252</issue><fpage>1</fpage><lpage>209</lpage><pub-id pub-id-type="doi">10.3897/zookeys.252.3588</pub-id></mixed-citation></tp:treatment-meta><tp:nomenclature><tp:taxon-name>
                        <tp:taxon-name-part taxon-name-part-type="genus">Aptostichus</tp:taxon-name-part>
                        <tp:taxon-name-part taxon-name-part-type="species">icenoglei</tp:taxon-name-part>
                    <object-id xmlns:xlink="http://www.w3.org/1999/xlink" xlink:type="simple">‘The Icenogle Trapdoor Spider’</object-id>
								<object-id xmlns:xlink="http://www.w3.org/1999/xlink" xlink:type="simple">urn:lsid:zoobank.org:act:DFF124D3-A87E-4981-8FB8-9A340B1688E2</object-id>
                    <object-id xmlns:xlink="http://www.w3.org/1999/xlink" xlink:type="simple">http://species-id.net/wiki/Aptostichus_icenoglei</object-id>
								</tp:taxon-name><tp:taxon-status xmlns:xlink="http://www.w3.org/1999/xlink" xlink:type="simple">sp. n.</tp:taxon-status><xref ref-type="fig" rid="F37">Figures 146</xref><xref ref-type="fig" rid="F38">–156</xref><xref ref-type="fig" rid="F39">Maps 14, 15</xref></tp:nomenclature><tp:treatment-sec sec-type="Types"><title>Types.</title><p>Male holotype (AP391), female paratype (AP390), and male paratype (AP024) from California, Riverside County, Winchester, 1.6km NW of town center, vicinity of Double Butte, <named-content xmlns:xlink="http://www.w3.org/1999/xlink" content-type="dwc:verbatimCoordinates" xlink:type="simple">33.71492, -117.09220</named-content><sup>1</sup>, 478m, coll. W. Icenogle; male specimens collected 20.xi.1967 and female 6.vii.1967. Male holotype and female paratype deposited in AUMNH; male paratype in CAS.</p><p><bold>Etymology.</bold> The specific epithet is a patronym in honor of Wendell Icenogle who has collected many of the <italic><tp:taxon-name>Aptostichus</tp:taxon-name></italic> types and has studied this group’s natural history for many years. I am incredibly grateful to Wendell for his assistance, sage advice, patience, and friendship over many years; he has pointed out to me that he was collecting <italic><tp:taxon-name>Aptostichus</tp:taxon-name></italic> before I was born.</p></tp:treatment-sec><tp:treatment-sec sec-type="Diagnosis"><title>Diagnosis.</title><p>Males (<xref ref-type="fig" rid="F37">Fig. 146</xref>) can be diagnosed on the basis of a unique conformation of the tibia I mating apophysis and TSrd spination pattern (<xref ref-type="fig" rid="F37">Figs 147, 149</xref>). The <italic><tp:taxon-name>Aptostichus icenoglei</tp:taxon-name></italic> tibial I apophysis (<xref ref-type="fig" rid="F37">Figs 147, 149</xref>) is rectangular in shape and bears a distal spine. In all other <italic><tp:taxon-name>Aptostichus</tp:taxon-name></italic> species the tibial I apophysis is triangular, rounded, or absent, with the exception of <italic><tp:taxon-name>Aptostichus cabrillo</tp:taxon-name></italic> which has a similar rectangular apophysis (<xref ref-type="fig" rid="F40">Fig. 160</xref>). <italic><tp:taxon-name>Aptostichus icenoglei</tp:taxon-name></italic> (<xref ref-type="fig" rid="F37">Fig. 149</xref>) and <italic><tp:taxon-name>Aptostichus cabrillo</tp:taxon-name></italic> (<xref ref-type="fig" rid="F40">Fig. 160</xref>) males can be differentiated on the basis of the TSrd spination pattern. The TSrd of <italic><tp:taxon-name>Aptostichus icenoglei</tp:taxon-name></italic> consists of no more than 3 non–overlapping spines (usually 2), whereas the TSrd of <italic><tp:taxon-name>Aptostichus cabrillo</tp:taxon-name></italic> is always<!--PageBreak--> greater than 4 overlapping spines. Female <italic><tp:taxon-name>Aptostichus icenoglei</tp:taxon-name></italic> specimens tend to be darker in coloration, larger (Cw &gt; 5.50) and with fewer prolateral tibial spines on leg III (TBs &lt; 4) than <italic><tp:taxon-name>Aptostichus cabrillo</tp:taxon-name></italic> (<xref ref-type="fig" rid="F41">Figs 162, 164</xref>). Females are distinguished from the sympatric species <italic><tp:taxon-name>Aptostichus hesperus</tp:taxon-name></italic> by lacking contiguous sigilla (see that species’ diagnosis) and <italic><tp:taxon-name>Aptostichus cahuilla</tp:taxon-name></italic> by virtue of its much larger size. Distinguishing female <italic><tp:taxon-name>Aptostichus icenoglei</tp:taxon-name></italic> (<xref ref-type="fig" rid="F38">Fig. 151</xref>) and <italic><tp:taxon-name>Aptostichus atomarius</tp:taxon-name></italic> is problematic. Although their sampled distributions overlap, the sternum width to length ratio tends to be smaller in <italic><tp:taxon-name>Aptostichus icenoglei</tp:taxon-name></italic> (i.e., the sternum of <italic><tp:taxon-name>Aptostichus icenoglei</tp:taxon-name></italic> tends to be more narrow). Additionally, the lateral spermathecal base of <italic><tp:taxon-name>Aptostichus atomarius</tp:taxon-name></italic> is developed into a more distinctive auxiliary bulb that extends below (posteriorly) beyond, the lateral base. The secondary bulb of <italic><tp:taxon-name>Aptostichus icenoglei</tp:taxon-name></italic> is smaller and does not extend below the lateral base (<xref ref-type="fig" rid="F38">Figs 152–155</xref>). As noted in the diagnosis of <italic><tp:taxon-name>Aptostichus atomarius</tp:taxon-name></italic>, <italic><tp:taxon-name>Aptostichus icenoglei</tp:taxon-name></italic> specimens in life tend to be much darker in coloration (<xref ref-type="fig" rid="F38">Fig. 156</xref>).</p></tp:treatment-sec><tp:treatment-sec sec-type="Description"><title>Description of male holotype.</title><p><italic>Specimen preparation and condition</italic>. Specimen collected in pitfall trap, preserved in 70%. Coloration only moderately faded. Pedipalp, leg I left side removed, stored in vial with specimen. <italic>General coloration</italic>. Carapace, chelicerae, legs dark reddish brown 5YR 3/4. Abdomen brown 7.5YR 4/3 with dark distinct chevron striping dorsally (<xref ref-type="fig" rid="F37">Fig. 146</xref>), ventrum and spinnerets pale yellow. <italic>Cephalothorax</italic>. Carapace 5.25 long, 4.70 wide, hirsute with light white setae, stout black bristles along fringe; surface smooth, pars cephalica elevated. Fringe, posterior margin with black bristles. Foveal groove deep, straight. Eyes on low mound. AER slightly procurved, PER slightly recurved. PME, AME subequal diameter. Sternum moderately setose, STRl 3.08, STRw 2.70. Posterior sternal sigilla small, widely separated, anterior sigilla pairs small, oval, marginal. Chelicerae with distinct anterior tooth row comprising 7 teeth, posterior margin with patch of small denticles. Palpal endites with patch of small cuspules on proximal, inner margin, labium lacks cuspules, LBw 0.51, LBl 0.87. Rastellum consists of 5 stout spines not on mound. <italic>Abdomen</italic>. Setose, heavy black setae intermingled with fine black setae. <italic>Legs</italic>. Leg I: 5.63, 4.25, 4.25, 3.00, 2.30; leg IV: 5.80, 3.24. Light scopulae on tarsi, metatarsi legs I, II. Tarsus I with single, slightly staggered row of 12 trichobothria. Leg I spination pattern illustrated in <xref ref-type="fig" rid="F37">Figures 147-149</xref>; TSp 3, TSr 3, TSrd 2. Tibia mating apophysis rectangular. <italic>Pedipalp</italic>. Articles stout, lacking distinct spines (<xref ref-type="fig" rid="F37">Fig. 150</xref>). PTw 0.77, PTl 2.45, Bl 1.11. Embolus slender, tapering sharply toward tip, lacking serrations (<xref ref-type="fig" rid="F37">Fig. 150</xref>).</p><p><bold>Variation (9).</bold> Cl 5.13-5.81, 5.41±0.09; Cw 4.19-4.70, 4.45±0.07; STRl 2.79-3.30, 3.00±0.05; STRw 2.19-2.70, 2.41±0.05; LBw 0.63-0.87, 0.76±0.03; LBl 0.38-0.51, 0.43±0.02; leg I: 4.85-5.81, 5.33±0.1; 3.38-4.56, 3.90±0.12; 3.60-4.25, 3.91±0.07; 2.50-3.06, 2.76±0.06; 2.00-2.61, 2.38±0.07; leg IV: 5.00-5.80, 5.41±0.09; 2.60-3.24, 2.89±0.07; PTl 2.07-2.45, 2.24±0.04; PTw 0.66-0.81, 0.73±0.02; Bl 0.98-1.13, 1.04±0.02; TSp 2-5, 3.11±0.31; TSr 3-6, 4.44±0.34; TSrd 2-3, 2.33±0.17.</p></tp:treatment-sec><tp:treatment-sec sec-type="Description"><title>Description of female paratype.</title><p><italic>Specimen preparation and condition</italic>. Female collected live from burrow, preserved in same manner as male holotype. Genital plate removed, cleared in trypsin, stored in microvial with specimen. <italic>General coloration</italic>. Carapace, legs, chelicerae, red 2.5YR 4/6. Abdomen brown dorsally 7.5YR 4/2 with distinct chevron striping, ventrum and spinnerets pale yellow. <italic>Cephalothorax</italic>. <!--PageBreak-->Carapace 7.30 long, 6.50 wide, glabrous; generally smooth surface, lightly hirsute, pars cephalica moderately elevated. Fringe lacks setae. Foveal groove deep, slightly procurved. Eye group slightly elevated on low mound. AER straight, PER slightly <!--PageBreak-->recurved. PME-AME subequal diameter. Sternum widest at coxae II/III, moderately setose, STRl 4.50, STRw 3.45. Three pairs of sternal sigilla anterior pairs moderate size, oval, positioned marginally, posterior pair larger, oval, mid-sternal positioned. Chelicerae anterior tooth row comprising 7 teeth with posterior margin denticle patch. Palpal endites with 12 cuspules concentrated at the inner (promargin) posterior heel; labium with 1 cuspule, LBw 1.45, LBl 0.80. Rastellum consists of 6 very stout spines not positioned on mound. <italic>Abdomen</italic>. Moderately setose. PLS all 3 segments with spigots. Terminal segment 1/2 length of medial segment, 2 enlarged spigots visible at tip. PMS single segment, with spigots, short with rounded terminus. <italic>Legs</italic>. Anterior two pairs noticeably more slender than posterior pairs. Leg I 16.20 long. Tarsus I with single staggered row of 16 trichobothria. Legs I, II with moderately heavy scopulae on tarsi, metatarsi, distal aspect tibia. PTLs 8, TBs 2. Distinct preening comb on retrolateral distal surface (at tarsus - metatarsus joint) of metatarsus III, IV. <italic>Spermathecae</italic>. Heavily sclerotized intermediate sized median stalk with well-developed basal extension (<xref ref-type="fig" rid="F38">Figs 152–155</xref>).</p><p><bold>Variation (8).</bold> Cl 6.56-8.80, 7.49±0.23; Cw 5.80-7.13, 6.43±0.15; STRl 3.96-5.05, 4.52±0.13; STRw 3.07-4.10, 3.59±0.11; LBw 1.19-1.45, 1.34±0.03; LBl 0.80-1.19, 0.94±0.05; Leg I: 15.10-18.03, 16.39±0.31; ANTd 6-7, 6.25±0.16; PTLs 8-14, 11±0.6; TBs 2-3, 2.25±0.16.</p><fig id="F37" position="float" orientation="portrait"><label>Figures 146–150.</label><caption><p><italic><tp:taxon-name>Aptostichus icenoglei</tp:taxon-name></italic> sp. n.; scale bars = 1.0mm. <bold>146–148, 150</bold> male holotype from Riverside Co., Winchester (AP391) <bold>146</bold> habitus [<ext-link xmlns:xlink="http://www.w3.org/1999/xlink" ext-link-type="uri" xlink:href="http://www.morphbank.net/Browse/ByImage/?tsn=805874" xlink:type="simple">805874</ext-link>] <bold>147</bold> retrolateral aspect, leg I [<ext-link xmlns:xlink="http://www.w3.org/1999/xlink" ext-link-type="uri" xlink:href="http://www.morphbank.net/Browse/ByImage/?tsn=805866" xlink:type="simple">805866</ext-link>] <bold>148</bold> prolateral aspect, leg I [<ext-link xmlns:xlink="http://www.w3.org/1999/xlink" ext-link-type="uri" xlink:href="http://www.morphbank.net/Browse/ByImage/?tsn=805870" xlink:type="simple">805870</ext-link>] <bold>149</bold> line drawings of leg I article spination patterns of holotype and additional specimens from the type locality <bold>150</bold> retrolateral aspect, pedipalp [<ext-link xmlns:xlink="http://www.w3.org/1999/xlink" ext-link-type="uri" xlink:href="http://www.morphbank.net/Browse/ByImage/?tsn=805872" xlink:type="simple">805872</ext-link>].</p></caption><graphic xmlns:xlink="http://www.w3.org/1999/xlink" xlink:href="ZooKeys-252-001-g037.jpg" position="float" orientation="portrait" xlink:type="simple"/></fig><fig id="F38" position="float" orientation="portrait"><label>Figures 151–156.</label><caption><p><italic><tp:taxon-name>Aptostichus icenoglei</tp:taxon-name></italic> sp. n. female. <bold>151</bold> habitus, female paratype from Riverside Co., Winchester (AP391) [<ext-link xmlns:xlink="http://www.w3.org/1999/xlink" ext-link-type="uri" xlink:href="http://www.morphbank.net/Browse/ByImage/?tsn=805876" xlink:type="simple">805876</ext-link>] <bold>152–155</bold> cleared spermathecae of specimens (MY0718, 2465, 2467, 2505) from Riverside and San Diego Counties [806579, 806582, 806585, 806588]; scale bars = 0.1mm. <bold>156</bold> live photograph of specimen (MY3759) from Los Angeles Co.</p></caption><graphic xmlns:xlink="http://www.w3.org/1999/xlink" xlink:href="ZooKeys-252-001-g038.jpg" position="float" orientation="portrait" xlink:type="simple"/></fig></tp:treatment-sec><tp:treatment-sec sec-type="Material examined"><title>Material examined.</title><p><bold>Mexico: Mexicali: Baja California Norte:</bold> 3.2km W Rancho Grande, 24.1k S San Vicente, <named-content xmlns:xlink="http://www.w3.org/1999/xlink" content-type="dwc:verbatimCoordinates" xlink:type="simple">32.4689, -115.3844</named-content><sup>5</sup>, 20m, V Roth 8.i.1965 [AP029, 1♂, AMNH]; <bold>United States: California: Los Angeles</bold> <bold>Co.:</bold> Chatsworth, intersection Lassen St &amp; Valley Circle Blvd, ravine just E Oakwood Cemetery, <named-content xmlns:xlink="http://www.w3.org/1999/xlink" content-type="dwc:verbatimCoordinates" xlink:type="simple">34.2512, -118.6227</named-content><sup>4</sup>, 315m, W Icenogle 16.x.1966 [AP253, 1♀, AMNH]; Chatsworth, Limekiln Canyon Park, <named-content xmlns:xlink="http://www.w3.org/1999/xlink" content-type="dwc:verbatimCoordinates" xlink:type="simple">34.2876, -118.5606</named-content><sup>4</sup>, 407m W Icenogle 17.i.1971 [AP305, 1♀, 1juv, CAS]; Gabriel Mtns, Angeles Natl Forest, Evey Canyon, Off Brady Rd., <named-content xmlns:xlink="http://www.w3.org/1999/xlink" content-type="dwc:verbatimCoordinates" xlink:type="simple">34.1638, -117.685</named-content><sup>1</sup>, 763m, J Bond 6.iv.1996 [AP719, 1♀, AUMNH]; Glendora Ridge Rd, San Gabriel Mountains, <named-content xmlns:xlink="http://www.w3.org/1999/xlink" content-type="dwc:verbatimCoordinates" xlink:type="simple">34.2213, -117.7391</named-content><sup>3</sup>, 1133m, W Icenogle 21.v.1974 [AP017, 1♀, CAS]; Henninger Flats, <named-content xmlns:xlink="http://www.w3.org/1999/xlink" content-type="dwc:verbatimCoordinates" xlink:type="simple">34.1926, -118.0875</named-content><sup>3</sup>, 792m, 27.x.1967 [AP018, AP297 2♀, 1juv, AMNH], F Coyle 19.vii.1972 [AP642, 1♀, 14juv, AMNH]; Mt Baldy Rd, 0.2km N jct w/ N Mountain Ave, <named-content xmlns:xlink="http://www.w3.org/1999/xlink" content-type="dwc:verbatimCoordinates" xlink:type="simple">34.1773, -117.6767</named-content><sup>1</sup>, 800m, M Hedin, J Satler, J Starrett, C Richart 15.ii.2009 [MY3759, 1♀, AUMNH]; Mt Washington, Los Angeles, <named-content xmlns:xlink="http://www.w3.org/1999/xlink" content-type="dwc:verbatimCoordinates" xlink:type="simple">34.0992, -118.2194</named-content><sup>3</sup>, 246m, G Bakker 1.ix.1967 [AP025, 1♂, AMNH]; Pasadena, Eaton Canyon Park, <named-content xmlns:xlink="http://www.w3.org/1999/xlink" content-type="dwc:verbatimCoordinates" xlink:type="simple">34.1807, -118.095</named-content><sup>4</sup>, 325m, M Thompson 26.xii.1967 [AP049, 1♂, AMNH]; Placerita Canyon Park, <named-content xmlns:xlink="http://www.w3.org/1999/xlink" content-type="dwc:verbatimCoordinates" xlink:type="simple">34.37, -118.443</named-content><sup>4</sup>, 655m, F Coyle 20.vii.1972 [AP452, 1♀, AMNH]; Puente Hills, intersection Azusa &amp; Tomich Rd, <named-content xmlns:xlink="http://www.w3.org/1999/xlink" content-type="dwc:verbatimCoordinates" xlink:type="simple">33.9816, -117.9335</named-content><sup>1</sup>, 210m, J Bond, C Spruill, D Beamer 14.iii.2004 [MY2600, 1♀, AUMNH]; San Gabriel Mtns, Angles Natl Forest, hwy 3, 1.3km jct w/Big Tujunga Canyon Rd, <named-content xmlns:xlink="http://www.w3.org/1999/xlink" content-type="dwc:verbatimCoordinates" xlink:type="simple">34.2907, -118.1706</named-content><sup>1</sup>, 1030m, M Hedin, J Satler, J Starrett, C Richart 19.ii.2009 [MY3780, 1♀, AUMNH]; Santa Ysabel, Santa Ysabel Ecological Reserve, Kanaka Flat, <named-content xmlns:xlink="http://www.w3.org/1999/xlink" content-type="dwc:verbatimCoordinates" xlink:type="simple">33.1083, -116.616</named-content><sup>1</sup>, 1277m, USGS-BRD San Diego Sta. 1.x.2002 [AP938, 1♂, CAS]; Santa Ysabel, Santa Ysabel Ecological Reserve, Santa Ysabel Creek, <named-content xmlns:xlink="http://www.w3.org/1999/xlink" content-type="dwc:verbatimCoordinates" xlink:type="simple">33.133, -116.6484</named-content><sup>1</sup>, 1018m, USGS-BRD San Diego Sta. 1.iv.2002 [AP937, 1juv, CAS]; Sierra Madre, <named-content xmlns:xlink="http://www.w3.org/1999/xlink" content-type="dwc:verbatimCoordinates" xlink:type="simple">34.1621, -118.0532</named-content><sup>3</sup>, <!--PageBreak-->255m, M Thompson 8.ii.1972 [AP048, 1♂, CAS]; <bold>Orange Co.:</bold> Bell Canyon, <named-content xmlns:xlink="http://www.w3.org/1999/xlink" content-type="dwc:verbatimCoordinates" xlink:type="simple">33.6178, -117.5627</named-content><sup>1</sup>, 252m, USGS-BRD San Diego Sta. 1.ix.1998 [AP1144, 1♂, CAS]; Crow Canyon, <named-content xmlns:xlink="http://www.w3.org/1999/xlink" content-type="dwc:verbatimCoordinates" xlink:type="simple">33.6029, -117.5442</named-content><sup>1</sup>, 338m, USGS-BRD San Diego Sta. 1.xi.2000 [AP1129,<!--PageBreak--> 1♂, CAS], 1.xi.1998 [AP1130, 1♂, CAS]; N View Rancho Santa Margarita, <named-content xmlns:xlink="http://www.w3.org/1999/xlink" content-type="dwc:verbatimCoordinates" xlink:type="simple">33.6138, -117.5504</named-content><sup>1</sup>, 484m, USGS-BRD San Diego Sta. 1.xi.1998 [AP1140, 1♀, CAS]; Ridge E Bell Canyon, <named-content xmlns:xlink="http://www.w3.org/1999/xlink" content-type="dwc:verbatimCoordinates" xlink:type="simple">33.6041, -117.5525</named-content><sup>1</sup>, 518m, USGS-BRD San Diego Sta. 1.xi.1998 [AP1139, 1♂, CAS]; Ridge E Bell Canyon, S Fox Canyon, <named-content xmlns:xlink="http://www.w3.org/1999/xlink" content-type="dwc:verbatimCoordinates" xlink:type="simple">33.6192, -117.5532</named-content><sup>1</sup>, 384m, USGS-BRD San Diego Sta. 1.viii.1999, [AP1141, 1juv, CAS], 1.ix.1998 [AP1142, 1♂, CAS], 1.ix.1999 [AP1143, 1♂, CAS]; Ridge E Fox Canyon, <named-content xmlns:xlink="http://www.w3.org/1999/xlink" content-type="dwc:verbatimCoordinates" xlink:type="simple">33.6174, -117.5438</named-content><sup>1</sup>, 457m, USGS-BRD San Diego Sta. 1.ix.1998 [AP1135, 1♂, CAS]; Ridge N Crow Canyon, <named-content xmlns:xlink="http://www.w3.org/1999/xlink" content-type="dwc:verbatimCoordinates" xlink:type="simple">33.6081, -117.5469</named-content><sup>1</sup>, 427m, USGS-BRD San Diego Sta. 1.ix.1998 [AP1132, 1133 2♂, CAS]; Salt Creek 2.4km N Dana Pt, <named-content xmlns:xlink="http://www.w3.org/1999/xlink" content-type="dwc:verbatimCoordinates" xlink:type="simple">33.4819, -117.7206</named-content><sup>3</sup>, 21m, W Icenogle 6.xii.1968 [AP605, 1♀, 1juv, AMNH]; Santa Ana Mountains, 4.0km E an Juan Fire Station, Hot Spring Canyon Rd turnout, <named-content xmlns:xlink="http://www.w3.org/1999/xlink" content-type="dwc:verbatimCoordinates" xlink:type="simple">33.5907, -117.4754</named-content><sup>1</sup>, 366m, W Icenogle 7.ix.2000 [AP366, 1♂, CAS]; SE View Rancho Santa Margarita, <named-content xmlns:xlink="http://www.w3.org/1999/xlink" content-type="dwc:verbatimCoordinates" xlink:type="simple">33.6113, -117.5465</named-content><sup>1</sup>, 480m, USGS-BRD San Diego Sta. 1.ix.1998 [AP1134, 1♂, CAS]; S View Rancho Santa Margarita, <named-content xmlns:xlink="http://www.w3.org/1999/xlink" content-type="dwc:verbatimCoordinates" xlink:type="simple">33.6118, -117.5482</named-content><sup>1</sup>, 530m, USGS-BRD San Diego Sta. 1.x.1999 [AP1136, 1♂, CAS]; SW View Rancho Santa Margarita, <named-content xmlns:xlink="http://www.w3.org/1999/xlink" content-type="dwc:verbatimCoordinates" xlink:type="simple">33.6092, -117.5524</named-content><sup>1</sup>, 500m, USGS-BRD San Diego Sta. 1.vii.1998 [AP1137, 1♂, CAS]; Weir Canyon, <named-content xmlns:xlink="http://www.w3.org/1999/xlink" content-type="dwc:verbatimCoordinates" xlink:type="simple">33.8299, -117.7391</named-content><sup>1</sup>, 252m, USGS-BRD San Diego Field Station 1.iv.2000 [AP1128, 1♂, CAS]; Bell Canyon, <named-content xmlns:xlink="http://www.w3.org/1999/xlink" content-type="dwc:verbatimCoordinates" xlink:type="simple">33.6302, -117.5539</named-content><sup>1</sup>, 297m, USGS-BRD San Diego Sta. 1.x.1999 [AP1113, 1♂, CAS]; S Aliso Wood Canyon, <named-content xmlns:xlink="http://www.w3.org/1999/xlink" content-type="dwc:verbatimCoordinates" xlink:type="simple">33.5185, -117.7386</named-content><sup>1</sup>, 7m, USGS-BRD San Diego Sta. 1.ix.2000 [AP975, 1♂, CAS]; <bold>Riverside Co.:</bold> 1.6km NW Winchester town center, <named-content xmlns:xlink="http://www.w3.org/1999/xlink" content-type="dwc:verbatimCoordinates" xlink:type="simple">33.7148, -117.0921</named-content><sup>1</sup>, 470m, W Icenogle 27.vii.1968 [AP013, 1♀, 100+juv, CAS], 17.viii.1968 [AP186, AP460, 2♀, 180juv, CAS]; 3.2km NW Tenaja Ranger Station, <named-content xmlns:xlink="http://www.w3.org/1999/xlink" content-type="dwc:verbatimCoordinates" xlink:type="simple">33.5298, -117.3886</named-content><sup>6</sup>, 515m, W Icenogle 19.ix.1968 [AP008, 1♀, 50+juv, AMNH]; 6.4km W Mountain Center, <named-content xmlns:xlink="http://www.w3.org/1999/xlink" content-type="dwc:verbatimCoordinates" xlink:type="simple">33.7011, -116.769</named-content><sup>3</sup>, 1124m, W Icenogle 28.viii.1968 [AP459, 1♀, 100+juv, CAS]; Bautista Canyon, <named-content xmlns:xlink="http://www.w3.org/1999/xlink" content-type="dwc:verbatimCoordinates" xlink:type="simple">33.6978, -116.8519</named-content><sup>5</sup>, 669m, K Cooper 19.ii.1978 [AP589, 1juv, UCR]; Bautista Canyon, along Bautista Canyon Rd, <named-content xmlns:xlink="http://www.w3.org/1999/xlink" content-type="dwc:verbatimCoordinates" xlink:type="simple">33.7099, -116.8775</named-content><sup>1</sup>, 611m, J Bond 1.ii.2004 [MY2480, 1♀, AUMNH]; between Squaw Mountains &amp; Redonda Mesa, N Tenja Rd, <named-content xmlns:xlink="http://www.w3.org/1999/xlink" content-type="dwc:verbatimCoordinates" xlink:type="simple">33.5035, -117.3368</named-content><sup>1</sup>, 634m, USGS-BRD San Diego Sta. 1.ix.2000 [AP899, 1♂, CAS]; between Squaw Mtn. &amp; Redona Mesa, N Tenaja Rd., <named-content xmlns:xlink="http://www.w3.org/1999/xlink" content-type="dwc:verbatimCoordinates" xlink:type="simple">33.5026, -117.3464</named-content><sup>1</sup>, 646m, USGS-BRD San Diego Sta. 1.x.1999 [AP872, 873 2♂, CAS]; Cleveland Natl Forest, along H74, <named-content xmlns:xlink="http://www.w3.org/1999/xlink" content-type="dwc:verbatimCoordinates" xlink:type="simple">33.6297, -117.4252</named-content><sup>2</sup>, 706m, J Bond, C Spruill, D Beamer 18.iii.2004 [MY2668, 2669, 2juv, AUMNH]; De Luz Murrieta Rd, <named-content xmlns:xlink="http://www.w3.org/1999/xlink" content-type="dwc:verbatimCoordinates" xlink:type="simple">33.4956, -117.2433</named-content><sup>1</sup>, 366m, M Hedin 11.i.2003 [MY0718, 1♀, AUMNH]; E Gavilan Mtn, N Santa Margarita River, <named-content xmlns:xlink="http://www.w3.org/1999/xlink" content-type="dwc:verbatimCoordinates" xlink:type="simple">33.4589, -117.172</named-content><sup>1</sup>, 820m, USGS-BRD San Diego Sta. 1.ix.1998 [AP891, 1♂, CAS]; E Skinner Reservoir, <named-content xmlns:xlink="http://www.w3.org/1999/xlink" content-type="dwc:verbatimCoordinates" xlink:type="simple">33.5898, -117.0233</named-content><sup>1</sup>, 452m, USGS-BRD San Diego Sta. 1.viii.1998 [AP1032, 1♂, CAS]; James Reserve Lake Fulmor on hwy 243, <named-content xmlns:xlink="http://www.w3.org/1999/xlink" content-type="dwc:verbatimCoordinates" xlink:type="simple">33.8042, -116.7803</named-content><sup>3</sup>, 1599m, 26.vii.1997 [AP030, 1♂, CAS]; Joshua Tree Natl Monument, <named-content xmlns:xlink="http://www.w3.org/1999/xlink" content-type="dwc:verbatimCoordinates" xlink:type="simple">33.9617, -116.2294</named-content><sup>6</sup>, 1400m, 1.iii.1978 [AP583, 1♀, UCR]; Kabian Park, between Canyon Lake &amp; Perris, off Goetz Rd 6.1km S Case &amp; Goetz Rds jct in Perris, <named-content xmlns:xlink="http://www.w3.org/1999/xlink" content-type="dwc:verbatimCoordinates" xlink:type="simple">33.7272, -117.2436</named-content><sup>1</sup>, 512m, S Kirshtner 8.xi.2003 [AP1231, 1♂, CAS]; Lake Matthews, <named-content xmlns:xlink="http://www.w3.org/1999/xlink" content-type="dwc:verbatimCoordinates" xlink:type="simple">33.8266, -117.438</named-content><sup>1</sup>, 446m, J Bond 20.xi.1998 [AP691, 1juv, AUMNH]; Lake Skinner, 13.1km NW Winchester, <named-content xmlns:xlink="http://www.w3.org/1999/xlink" content-type="dwc:verbatimCoordinates" xlink:type="simple">33.595, -117.058</named-content><sup>3</sup>, 485m, 7.xii.1997 [AP044, 1♂, <!--PageBreak-->CAS], J Bond 13.xii.1997 [AP676, 1♀, AUMNH]; Menifee Valley, <named-content xmlns:xlink="http://www.w3.org/1999/xlink" content-type="dwc:verbatimCoordinates" xlink:type="simple">33.6848, -117.175</named-content><sup>1</sup>, 434m, S Frommer 7.vi.1992 [AP011, 1♀, UCR], 12.i.1991 [AP582, 1♀, UCR]; N base Avenaloca Mesa, S Tenaja Rd, <named-content xmlns:xlink="http://www.w3.org/1999/xlink" content-type="dwc:verbatimCoordinates" xlink:type="simple">33.500, -117.3292</named-content><sup>1</sup>, 692m, USGS-BRD San Diego<!--PageBreak--> Field Station 1.ix.2000 [AP965, 1♂, CAS]; N Perris, E Mayer Farms, <named-content xmlns:xlink="http://www.w3.org/1999/xlink" content-type="dwc:verbatimCoordinates" xlink:type="simple">33.8045, -117.2518</named-content><sup>1</sup>, 571m, USGS-BRD San Diego Sta. 1.ii.1999 [AP1099, 1♂, CAS]; N Perris, E Mayer Farms, <named-content xmlns:xlink="http://www.w3.org/1999/xlink" content-type="dwc:verbatimCoordinates" xlink:type="simple">33.8073, -117.2572</named-content><sup>1</sup>, 571m, USGS-BRD San Diego Sta. 1.i.2000 [AP1102, 1♂, CAS]; N Tenja Canyon, S Wildomar Rd., <named-content xmlns:xlink="http://www.w3.org/1999/xlink" content-type="dwc:verbatimCoordinates" xlink:type="simple">33.5104, -117.3687</named-content><sup>1</sup>, 604m, USGS-BRD San Diego Sta. 1.i.2000 [AP875, 1♂, CAS], 1.ix.2000 [AP876, 1♂, CAS]; Ortega hwy H74, 2.7km N Orange Co/Riverside Co line, <named-content xmlns:xlink="http://www.w3.org/1999/xlink" content-type="dwc:verbatimCoordinates" xlink:type="simple">33.6127, -117.4346</named-content><sup>1</sup>, 523m, J Bond 2.ii.2004 [MY2492, 1juv, AUMNH]; Pigeon Pass, <named-content xmlns:xlink="http://www.w3.org/1999/xlink" content-type="dwc:verbatimCoordinates" xlink:type="simple">33.993, -117.276</named-content><sup>3</sup>, 584m, W Rose 27.xii.1967 [AP032, 1♂, AMNH]; San Bernardino Natl Forest, Juan Diego Flats Rd, ~1km from intersection w/Reed Valley Rd, <named-content xmlns:xlink="http://www.w3.org/1999/xlink" content-type="dwc:verbatimCoordinates" xlink:type="simple">33.5836, -116.8141</named-content><sup>1</sup>, 1110m, J Bond 7.iv.1996 [AP718, 1♀, AUMNH]; Santa Margarita Ecological Reserve, Santa Margarita River, E Gavilan Mtn, <named-content xmlns:xlink="http://www.w3.org/1999/xlink" content-type="dwc:verbatimCoordinates" xlink:type="simple">33.455, -117.1729</named-content><sup>1</sup>, 786m, USGS-BRD San Diego Sta. 1.xi.1998 [AP892, 1♂, CAS]; Santa Margarita Ecological Reserve, S Santa Margarita River, N Royal Oak Ranch, <named-content xmlns:xlink="http://www.w3.org/1999/xlink" content-type="dwc:verbatimCoordinates" xlink:type="simple">33.4411, -117.1637</named-content><sup>1</sup>, 396m, USGS-BRD San Diego Sta. 1.ix.1999 [AP895, 1♂, CAS]; S Santa Margarita river, N Royal Oak Ranch, <named-content xmlns:xlink="http://www.w3.org/1999/xlink" content-type="dwc:verbatimCoordinates" xlink:type="simple">33.4399, -117.1605</named-content><sup>1</sup>, 421m, USGS-BRD San Diego Sta. 1.xi.1999 [AP894, 1♂, CAS]; University of California, Riverside Campus, <named-content xmlns:xlink="http://www.w3.org/1999/xlink" content-type="dwc:verbatimCoordinates" xlink:type="simple">33.9742, -117.3251</named-content><sup>3</sup>, 327m, W Icenogle 5.x.1967 [AP010, 1♀, 100+juv, AUMNH], 13.ix.1967 [AP014, 1♀, 100+juv, CAS], 27.x.1967 [AP188, 1♀, CAS], W De Luz Creek, S Tenaja Rd, <named-content xmlns:xlink="http://www.w3.org/1999/xlink" content-type="dwc:verbatimCoordinates" xlink:type="simple">33.505, -117.3138</named-content><sup>1</sup>, 674m, USGS-BRD San Diego Field Station 1.ix.1999 [AP988, 1♂, CAS]; W De Luz Creek, S Tenaja Rd, <named-content xmlns:xlink="http://www.w3.org/1999/xlink" content-type="dwc:verbatimCoordinates" xlink:type="simple">33.5097, -117.3139</named-content><sup>1</sup>, 650m, USGS-BRD San Diego Field Station 1.xii.1999 [AP991, 1♂, CAS]; W De Luz Creek, S Tenaja Rd, <named-content xmlns:xlink="http://www.w3.org/1999/xlink" content-type="dwc:verbatimCoordinates" xlink:type="simple">33.5114, -117.3135</named-content><sup>1</sup>, 661m, USGS-BRD San Diego Field Sta. 1.ix.2009 [AP989, 990, 2♂, CAS]; Winchester, <named-content xmlns:xlink="http://www.w3.org/1999/xlink" content-type="dwc:verbatimCoordinates" xlink:type="simple">33.7138, -117.0915</named-content><sup>1</sup>, 470m, W Icenogle 28.ix.1984 [AP035, 1♂, AUMNH]; W Icenogle 22.ix.1985 [AP040, 1♂, FMNH], 1.vi.1986 [AP041, 1♂, AUMNH], 31.xii.1972 [AP046, 1♂, FMNH], 15.i.1991 [AP047, 1♂, CAS], 25.v.1970 [AP656, 1♀, CAS]; Winchester, 1.6km NW of town center, vicinity of Double Butte, <named-content xmlns:xlink="http://www.w3.org/1999/xlink" content-type="dwc:verbatimCoordinates" xlink:type="simple">33.7149, -117.0922</named-content><sup>1</sup>, 478m, W Icenogle 18.iii.1974 [AP012, 1♀, CAS], 19.vi.1979 [AP022, 1♀, 100+juv, CAS], 28.xii.1972 [AP023, 1♂, CAS], 25.xii.1971 [AP024, 1♂, AMNH], 25.i.1975 [AP027, 1juv, CAS], 12.xi.1971 [AP033, 034 2♂, CAS], 3.xii.1975 [AP036, 1♂, AMNH], 16.xi.1997 [AP039, 1♂, FMNH], 30.ix.1967 [AP042, 1♂, CAS], 5.xi.1985 [AP043, 1♂, AMNH], 25.xi.1967 [AP045, 1♂, AMNH], 6.viii.1967 [AP390, 1♀, CAS], 20.xi.1967 [AP391, 1♂, CAS], 28.v.1967 [AP454, 1♀, AMNH], 6.viii.1967 [AP455, 1♀, 116juv., AMNH]; Winchester, Grand Ave ~1km E intersection Grand &amp; Matthews, <named-content xmlns:xlink="http://www.w3.org/1999/xlink" content-type="dwc:verbatimCoordinates" xlink:type="simple">33.7147, -117.11</named-content><sup>1</sup>, 460m, J Bond 17.v.2009 [MY3776, 1juv, FMNH; MY3777, 1♀, AUMNH]; Winchester, 1.6km NW of town center, vicinity of Double Butte, <named-content xmlns:xlink="http://www.w3.org/1999/xlink" content-type="dwc:verbatimCoordinates" xlink:type="simple">33.7156, -117.0936</named-content><sup>1</sup>, 465m, J Bond 29.i.2004 [MY2505, 2512, 2523 3♀, AUMNH]; Winchester, Leona Rd ~1.6km S intersection w/Patton Ave, <named-content xmlns:xlink="http://www.w3.org/1999/xlink" content-type="dwc:verbatimCoordinates" xlink:type="simple">33.6771, -117.1157</named-content><sup>1</sup>, 444m, J Bond, W Icenogle, et al. 13.iii.2004 [MY2597, 1juv, AUMNH]; between Squaw Mountain &amp; Redonda Mesa, N Tenaja Rd, <named-content xmlns:xlink="http://www.w3.org/1999/xlink" content-type="dwc:verbatimCoordinates" xlink:type="simple">33.5025, -117.3386</named-content><sup>1</sup>, 1020m, USGS-BRD San Diego Sta. 1.x.1999 [AP967, 1♂, CAS]; N base Avenaloca Mesa, S Tenaja Rd, <named-content xmlns:xlink="http://www.w3.org/1999/xlink" content-type="dwc:verbatimCoordinates" xlink:type="simple">33.5, -117.3279</named-content><sup>1</sup>, 685m, USGS-BRD San Diego Sta. 1.x.1999 [AP963, 964, 2♂, CAS]; SE Skinner Reservoir, <named-content xmlns:xlink="http://www.w3.org/1999/xlink" content-type="dwc:verbatimCoordinates" xlink:type="simple">33.5766, -117.0316</named-content><sup>1</sup>, 482m, USGS-BRD San Diego Sta. 1.ii.2000 [AP1022, 1♂, <!--PageBreak-->CAS]; S Skinner Reservoir, <named-content xmlns:xlink="http://www.w3.org/1999/xlink" content-type="dwc:verbatimCoordinates" xlink:type="simple">33.577, -117.0424</named-content><sup>1</sup>, 508m, USGS-BRD San Diego Sta. 1.iv.1999 [AP1021, 1♂, CAS]; W base Mesa de Colorado, W Temecula, <named-content xmlns:xlink="http://www.w3.org/1999/xlink" content-type="dwc:verbatimCoordinates" xlink:type="simple">33.5125, -117.3012</named-content><sup>1</sup>, 605m, USGS-BRD San Diego Sta. 1.ix.1999 [AP979, 1♂, CAS]; <bold>San Bernardino Co.:</bold> Alta Loma, <named-content xmlns:xlink="http://www.w3.org/1999/xlink" content-type="dwc:verbatimCoordinates" xlink:type="simple">34.122, -117.597</named-content><sup>3</sup>, 412m, D Bixler 4.iv.1969 [AP021, 1♂, AMNH]; E Silverwood Lake, E fork of W fork Mojave River, <named-content xmlns:xlink="http://www.w3.org/1999/xlink" content-type="dwc:verbatimCoordinates" xlink:type="simple">34.2718, -117.297</named-content><sup>1</sup>, 1099m, USGS-BRD San Diego Sta. 1.viii.2002 [AP1171, 1♂, CAS]; E Silverwood Lake, E fork of W fork Mojave River, <named-content xmlns:xlink="http://www.w3.org/1999/xlink" content-type="dwc:verbatimCoordinates" xlink:type="simple">34.2727, -117.293</named-content><sup>1</sup>, 1090m, USGS-BRD San Diego Sta. 1.x.2000 [AP1172, 1♂, CAS], 1.vii.2002 [AP1173, 1♂, CAS]; Silverwood lake, E fork of W fork Mojave River, <named-content xmlns:xlink="http://www.w3.org/1999/xlink" content-type="dwc:verbatimCoordinates" xlink:type="simple">34.2777, -117.3169</named-content><sup>1</sup>, 1035m, USGS-BRD San Diego Sta. 1.vii.2002 [AP1170, 1♂, CAS]; N Silverwood Lake, <named-content xmlns:xlink="http://www.w3.org/1999/xlink" content-type="dwc:verbatimCoordinates" xlink:type="simple">34.303, -117.3346</named-content><sup>1</sup>, 1069m, USGS-BRD San Diego Sta. 1.viii.2002 [AP1174, 1♂, CAS]; Silverwood Lake, <named-content xmlns:xlink="http://www.w3.org/1999/xlink" content-type="dwc:verbatimCoordinates" xlink:type="simple">34.2935, -117.3005</named-content><sup>6</sup>, 1099m, C Brown 5.x.2000 [AP1215, 1216, 1217, 3♂, CAS]; W Silverwood Lake, S of W fork Mojave River, <named-content xmlns:xlink="http://www.w3.org/1999/xlink" content-type="dwc:verbatimCoordinates" xlink:type="simple">34.283, -117.3584</named-content><sup>1</sup>, 1074m, USGS-BRD San Diego Sta. 1.viii.2002 [AP1167, 1♂, CAS], 1.v.2000 [AP1168, 2♂, CAS]; Fawnskin, <named-content xmlns:xlink="http://www.w3.org/1999/xlink" content-type="dwc:verbatimCoordinates" xlink:type="simple">34.2681, -116.9417</named-content><sup>3</sup>, 2077m, L Underwood [AP028, 4♂, UCR]; Fontana, <named-content xmlns:xlink="http://www.w3.org/1999/xlink" content-type="dwc:verbatimCoordinates" xlink:type="simple">34.0922, -117.4342</named-content><sup>6</sup>, 377m, E Schlinger 16.vii.1942 [AP450, 1♂, AMNH]; Just N Alta Loma, end Archibald Avenue, N/S running ravine, E facing slope, <named-content xmlns:xlink="http://www.w3.org/1999/xlink" content-type="dwc:verbatimCoordinates" xlink:type="simple">34.1722, -117.5947</named-content><sup>1</sup>, 850m, J Bond 6.iv.1996 [AP715, 1♀, AUMNH]; Lytle Creek Rd, near Scotland, <named-content xmlns:xlink="http://www.w3.org/1999/xlink" content-type="dwc:verbatimCoordinates" xlink:type="simple">34.244, -117.4952</named-content><sup>1</sup>, 950m, M Hedin, J Satler, J Starrett, C Richart 15.ii.2009 [MY3763, 1juv, AUMNH]; San Bernardino, N edge city limits, beside hwy 18, 0.8km before turnoff to Waterman Canyon, <named-content xmlns:xlink="http://www.w3.org/1999/xlink" content-type="dwc:verbatimCoordinates" xlink:type="simple">34.1918, -117.2773</named-content><sup>3</sup>, 696m, W Icenogle 25.iv.1999 [AP1192, 1281, 1juv, 1♀, CAS]; Yucaipa, 0.8km W junction Grape Avenue &amp; Bryant Street, <named-content xmlns:xlink="http://www.w3.org/1999/xlink" content-type="dwc:verbatimCoordinates" xlink:type="simple">34.0641, -117.0425</named-content><sup>1</sup>, 853m, W Icenogle 20.ii.2000 [AP353, 1♂, AUMNH], 23.i.2000 [AP359, 1♂, FMNH], 3.ii.2000 [AP364, 1♂, CAS], 14.xi.2000 [AP1242, 1♂, FMNH]; Yucaipa, residential area 183m S intersection Yucaipa Blvd, <named-content xmlns:xlink="http://www.w3.org/1999/xlink" content-type="dwc:verbatimCoordinates" xlink:type="simple">34.065, -117.0422</named-content><sup>4</sup>, 853m, W Icenogle 3.xi.1968 [AP457, 1♀, 140juv, AMNH]; Yucaipa, Grape Rd, Housing Development, <named-content xmlns:xlink="http://www.w3.org/1999/xlink" content-type="dwc:verbatimCoordinates" xlink:type="simple">34.065, -117.0422</named-content><sup>1</sup>, 852m, J Bond 17.xii.1997 [AP704, 1♀, AUMNH]; <bold>San Diego Co.:</bold> 0.8km N San Ysidro, <named-content xmlns:xlink="http://www.w3.org/1999/xlink" content-type="dwc:verbatimCoordinates" xlink:type="simple">32.5629, -117.0364</named-content><sup>4</sup>, 104m, W Icenogle 5.iii.1974 [AP638, 1♀, 1juv, AMNH]; Border Field St Park, S of Monument Blvd., just N international border, <named-content xmlns:xlink="http://www.w3.org/1999/xlink" content-type="dwc:verbatimCoordinates" xlink:type="simple">32.5351, -117.1191</named-content><sup>1</sup>, 16m, USGS-BRD San Diego Sta. 1.ii.2000 [AP1191, 1♂, CAS]; Carmel Mountain, <named-content xmlns:xlink="http://www.w3.org/1999/xlink" content-type="dwc:verbatimCoordinates" xlink:type="simple">32.9283, -117.2227</named-content><sup>1</sup>, 118m, USGS-BRD San Diego Field Sta. 1.xii.2002 [AP939, AP941, 2♂, CAS], 1.xi.2002 [AP943, 1♂, CAS]; Chula Vista, E Long Canyon, <named-content xmlns:xlink="http://www.w3.org/1999/xlink" content-type="dwc:verbatimCoordinates" xlink:type="simple">32.65, -116.9908</named-content><sup>1</sup>, 91m, USGS-BRD San Diego Field Sta. 1.ii.2000 [AP1069, 1♂, CAS]; Chula Vista, E Long Canyon, <named-content xmlns:xlink="http://www.w3.org/1999/xlink" content-type="dwc:verbatimCoordinates" xlink:type="simple">32.6501, -116.9921</named-content><sup>1</sup>, 90m, USGS-BRD San Diego Field Sta. 1.xi.1998 [AP1073, 1♂, CAS]; Chula Vista, Proctor Valley, SE Horseshoe Bend, S Proctor Valley Rd, <named-content xmlns:xlink="http://www.w3.org/1999/xlink" content-type="dwc:verbatimCoordinates" xlink:type="simple">32.663, -116.9806</named-content><sup>1</sup>, 152m, USGS-BRD San Diego Field Sta. 1.xi.1998 [AP1096, 2♂, CAS]; Chula Vista, Proctor Valley, SE Horseshoe Bend, S Proctor Valley Rd, <named-content xmlns:xlink="http://www.w3.org/1999/xlink" content-type="dwc:verbatimCoordinates" xlink:type="simple">32.6637, -116.9798</named-content><sup>1</sup>, 151m, USGS-BRD San Diego Sta. 1.vii.2000 [AP1066, 1♂, CAS], 1.xi.1998 [AP1068, 1♂, CAS], 1.ii.2000 [AP1224, 1♂, CAS]; Chula Vista, Terra Nova, N Rice Canyon, <named-content xmlns:xlink="http://www.w3.org/1999/xlink" content-type="dwc:verbatimCoordinates" xlink:type="simple">32.6401, -117.0381</named-content><sup>1</sup>, 94m, USGS-BRD San Diego Sta. 1.ii.2000 [AP1092, 1♂, CAS], 1.xi.1998 [AP1093, 1♂, CAS], 1.x.2000 [AP1094, 1♂, CAS]; Chula Vista, Terra Nova, N Rice Canyon, <named-content xmlns:xlink="http://www.w3.org/1999/xlink" content-type="dwc:verbatimCoordinates" xlink:type="simple">32.6409, -117.0363</named-content><sup>1</sup>, 88m, USGS<!--PageBreak-->-BRD San Diego Field Sta. 1.v.2000 [AP1088, 1♂, CAS], 1.xi.1998 [AP1084, 1♂, CAS]; Chula Vista, Terra Nova, N of Rice Canyon, <named-content xmlns:xlink="http://www.w3.org/1999/xlink" content-type="dwc:verbatimCoordinates" xlink:type="simple">32.6432, -117.0377</named-content><sup>1</sup>, 105m, USGS-BRD San Diego Field Sta. 1.ii.2000 [AP1095, 1♂, CAS]; Del Mar, <named-content xmlns:xlink="http://www.w3.org/1999/xlink" content-type="dwc:verbatimCoordinates" xlink:type="simple">32.96, -117.265</named-content><sup>3</sup>, 37m, J Comstock 20.x.1956 [AP031, 2♂, AMNH]; E Lakeside between El Monte Park &amp; entrance to El Capitan Res, El Monte Rd, <named-content xmlns:xlink="http://www.w3.org/1999/xlink" content-type="dwc:verbatimCoordinates" xlink:type="simple">32.8836, -116.8223</named-content><sup>1</sup>, 180m, M Hedin 23.ii.2008 [MY3635, 1juv, AUMNH]; E of Border Field St Park, W Goat Canyon, just N international border, <named-content xmlns:xlink="http://www.w3.org/1999/xlink" content-type="dwc:verbatimCoordinates" xlink:type="simple">32.5378, -117.1073</named-content><sup>1</sup>, 63m, USGS-BRD San Diego Sta. 1.xi.2002 [AP919, 1♂, CAS], 16.i.2003 [AP920, 1♂, CAS]; El Cajon, <named-content xmlns:xlink="http://www.w3.org/1999/xlink" content-type="dwc:verbatimCoordinates" xlink:type="simple">32.7946, -116.9616</named-content><sup>5</sup>, 132m, P Smock 25.i.1969 [AP037, 1♂, AMNH], 30.xi.1968, [AP654, 1♀, 1juv, AMNH]; El Monte Park Rd., <named-content xmlns:xlink="http://www.w3.org/1999/xlink" content-type="dwc:verbatimCoordinates" xlink:type="simple">32.8839, -116.8214</named-content><sup>1</sup>, 166m, M Hedin 19.i.2002 [MY0305, 0306, 2♀, AUMNH]; Fallbrook, 8km SE Fallbrook town center, Wilt Rd, 6.4km NW of hwy 76 &amp; 395 jct, <named-content xmlns:xlink="http://www.w3.org/1999/xlink" content-type="dwc:verbatimCoordinates" xlink:type="simple">33.3518, -117.1761</named-content><sup>3</sup>, 206m, W Icenogle 1.v.1968 [AP270, AP461, 1♀, 3juv, CAS]; hwy 395 6.4km E Fallbrook, 0.4km from jct Mission Rd, <named-content xmlns:xlink="http://www.w3.org/1999/xlink" content-type="dwc:verbatimCoordinates" xlink:type="simple">33.3844, -117.1765</named-content><sup>4</sup>, 238m, W Icenogle 20.ix.1971, [AP263, 1♀, CAS]; hwy 76, 11.4km E junction with South 15, <named-content xmlns:xlink="http://www.w3.org/1999/xlink" content-type="dwc:verbatimCoordinates" xlink:type="simple">33.2587, -116.8</named-content><sup>1</sup>, 768m, M Hedin, J Starrett, J Skejic 10.ii.2002 [AP1246, 1♀, AUMNH]; Jamul Hollenbeck Canyon, E hwy 94, <named-content xmlns:xlink="http://www.w3.org/1999/xlink" content-type="dwc:verbatimCoordinates" xlink:type="simple">32.6799, -116.8211</named-content><sup>1</sup>, 245m, USGS-BRD San Diego Field Sta. 7.xi.2003 [AP886, 2♂, CAS]; Jamul, S Sweetwater River &amp; Steele Canyon jct, <named-content xmlns:xlink="http://www.w3.org/1999/xlink" content-type="dwc:verbatimCoordinates" xlink:type="simple">32.7241, -116.9443</named-content><sup>1</sup>, 108m, USGS-BRD San Diego Sta. 1.xi.1998, [AP906, 1♂, CAS]; Jamul, S Sweetwater River &amp; Steele Canyon junction, <named-content xmlns:xlink="http://www.w3.org/1999/xlink" content-type="dwc:verbatimCoordinates" xlink:type="simple">32.7192, -116.9521</named-content><sup>1</sup>, 104m, USGS-BRD San Diego Sta. 1.ii.2000 [AP912, 2♂, CAS]; Jamul, S Sweetwater River &amp; Steele Canyon Junction, <named-content xmlns:xlink="http://www.w3.org/1999/xlink" content-type="dwc:verbatimCoordinates" xlink:type="simple">32.7227, -116.9493</named-content><sup>1</sup>, 108m, USGS-BRD San Diego Sta. 1.xi.1998 [AP909, 910, 2♂, CAS]; Jamul, S Sweetwater River &amp; Steele Canyon Junction, <named-content xmlns:xlink="http://www.w3.org/1999/xlink" content-type="dwc:verbatimCoordinates" xlink:type="simple">32.7251, -116.9478</named-content><sup>1</sup>, 105m, USGS-BRD San Diego Sta. 1.ii.2000 [AP907, 2♂, CAS]; Jamul, SE Jamul Butte, E HWY 94, <named-content xmlns:xlink="http://www.w3.org/1999/xlink" content-type="dwc:verbatimCoordinates" xlink:type="simple">32.6916, -116.8344</named-content><sup>1</sup>, 280m, USGS-BRD San Diego Sta. 7.xi.2003 [AP885, 1♂, CAS]; Jamul, SW Honey Springs Ranch, S Honey Springs Rd, <named-content xmlns:xlink="http://www.w3.org/1999/xlink" content-type="dwc:verbatimCoordinates" xlink:type="simple">32.6632, -116.7989</named-content><sup>1</sup>, 389m, USGS-BRD San Diego Sta. 7.xi.2003 [AP887, 3♂, CAS]; Little Cedar Canyon, NE Otay Mtn, <named-content xmlns:xlink="http://www.w3.org/1999/xlink" content-type="dwc:verbatimCoordinates" xlink:type="simple">32.6181, -116.8605</named-content><sup>1</sup>, 420m, USGS-BRD San Diego Sta. 1.xi.2000 [AP914, 1♂, CAS]; Nate Harrison Grade Rd, 3.4km E jct w/hwy 76, <named-content xmlns:xlink="http://www.w3.org/1999/xlink" content-type="dwc:verbatimCoordinates" xlink:type="simple">33.3269, -116.9652</named-content><sup>1</sup>, 549m, M Hedin 11.i.2003 [MY0719, 1juv, AUMNH]; N Fallbrook on DeLuz Rd, <named-content xmlns:xlink="http://www.w3.org/1999/xlink" content-type="dwc:verbatimCoordinates" xlink:type="simple">33.4109, -117.2898</named-content><sup>1</sup>, 232m, J Bond, M Hedin 30.i.2004 [MY2465, MY2467, 2♀, AUMNH]; Otay Mesa, E Spring Canyon, N Wruck Canyon 1, <named-content xmlns:xlink="http://www.w3.org/1999/xlink" content-type="dwc:verbatimCoordinates" xlink:type="simple">32.5545, -116.9988</named-content><sup>1</sup>, 138m, R Fisher 16.i.2003 [AP821, 2♂, CAS]; Palomar Mountain area Cleveland Natl Forest, St Rd S6, ~4.8 rd km SW intersection of S6 &amp; S7, <named-content xmlns:xlink="http://www.w3.org/1999/xlink" content-type="dwc:verbatimCoordinates" xlink:type="simple">33.3048, -116.8786</named-content><sup>4</sup>, 1275m, W Icenogle 15.vii.1970 [AP009, 2♀, CAS]; Palomar Mtns, HWY S6, 1.4km N jct w/St Park Rd, <named-content xmlns:xlink="http://www.w3.org/1999/xlink" content-type="dwc:verbatimCoordinates" xlink:type="simple">33.343, -116.9004</named-content><sup>1</sup>, 1445m, M Hedin, J Starrett, J Skejic 10.ii.2002 [AP1255, 1♀, AUMNH]; Rt 395, 0.3km S turnoff to Fallbrook onto Co Rd 513, <named-content xmlns:xlink="http://www.w3.org/1999/xlink" content-type="dwc:verbatimCoordinates" xlink:type="simple">33.3811, -117.1739</named-content><sup>4</sup>, 217m, F Coyle 28.vii.1972 [AP639, 1♀, AMNH]; San Diego, <named-content xmlns:xlink="http://www.w3.org/1999/xlink" content-type="dwc:verbatimCoordinates" xlink:type="simple">32.732, -117.102</named-content><sup>3</sup>, 85m, B Kaston 1.xi.1970 [AP019, 1♂, AMNH]; San Diego Area, <named-content xmlns:xlink="http://www.w3.org/1999/xlink" content-type="dwc:verbatimCoordinates" xlink:type="simple">32.7327, -117.1104</named-content><sup>7</sup>, 65m, L Hutton 5.xi.1976 [AP038, 1♂, CAS]; San Diego, near San Diego St University, N end Hewlett Dr, <named-content xmlns:xlink="http://www.w3.org/1999/xlink" content-type="dwc:verbatimCoordinates" xlink:type="simple">32.7776, -117.079</named-content><sup>4</sup>, 85m, B Kaston 1.xii.1970 [AP449, 3♂, CAS]; Tijuana Estuary, W Imperial Beach Naval Air station, <named-content xmlns:xlink="http://www.w3.org/1999/xlink" content-type="dwc:verbatimCoordinates" xlink:type="simple">32.5603, -117.1263</named-content><sup>1</sup>, 4♂, USGS-BRD <!--PageBreak-->San Diego Field Sta. 1.iv.1999 [AP922, 923, 2♂, CAS]; Tijuana Estuary, W Imperial Beach Naval Air station, <named-content xmlns:xlink="http://www.w3.org/1999/xlink" content-type="dwc:verbatimCoordinates" xlink:type="simple">32.5616, -117.1257</named-content><sup>1</sup>, 20m, USGS-BRD San Diego Sta. 1.ii.1999 [AP924, 1♂, CAS]; Torrey Pines St Reserve, <named-content xmlns:xlink="http://www.w3.org/1999/xlink" content-type="dwc:verbatimCoordinates" xlink:type="simple">32.9205, -117.2574</named-content><sup>3</sup>, 60m, R Fisher 1.xi.1998 [AP862, 2♂, CAS]; Torrey Pines St Reserve 8, <named-content xmlns:xlink="http://www.w3.org/1999/xlink" content-type="dwc:verbatimCoordinates" xlink:type="simple">32.927, -117.2562</named-content><sup>3</sup>, 12m, R Fisher 1.xii.1999 [AP868-870 2♂, 1juv, CAS]; Torrey Pines St Reserve, E beach, W of N Torrey Pines Rd 1, <named-content xmlns:xlink="http://www.w3.org/1999/xlink" content-type="dwc:verbatimCoordinates" xlink:type="simple">32.9205, -117.2574</named-content><sup>1</sup>, 62m, R Fisher 1.ii.2000 [AP861, 1♂, CAS]; Torrey Pines St Reserve, E of beach, W of N Torrey Pines Road 3, <named-content xmlns:xlink="http://www.w3.org/1999/xlink" content-type="dwc:verbatimCoordinates" xlink:type="simple">32.9217, -117.2568</named-content><sup>1</sup>, 59m, R Fisher 1.xi.1998 [AP864, 1♂, CAS], 1.xii.1999 [AP865, 1♂, CAS]; Torrey Pines St Reserve, S Del Mar Heights School 11, <named-content xmlns:xlink="http://www.w3.org/1999/xlink" content-type="dwc:verbatimCoordinates" xlink:type="simple">32.9442, -117.2532</named-content><sup>1</sup>, 90m, R Fisher 1.v.1998 [AP858, 3♂, CAS]; Torrey Pines St Reserve, S Del Mar Heights School 2, <named-content xmlns:xlink="http://www.w3.org/1999/xlink" content-type="dwc:verbatimCoordinates" xlink:type="simple">32.9398, -117.2518</named-content><sup>1</sup>, 62m, R Fisher 1.xii.1999 [AP849, 1♂, CAS]; Torrey Pines St Reserve, S Del Mar Heights School 5, <named-content xmlns:xlink="http://www.w3.org/1999/xlink" content-type="dwc:verbatimCoordinates" xlink:type="simple">32.9414, -117.2504</named-content><sup>1</sup>, 85m, R Fisher 1.xi.1998 [AP852, 1♂, CAS], 1.xii.1999 [AP853, 1♂, CAS]; Torrey Pines St Reserve, S Del Mar Heights School 7, <named-content xmlns:xlink="http://www.w3.org/1999/xlink" content-type="dwc:verbatimCoordinates" xlink:type="simple">32.9402, -117.2528</named-content><sup>1</sup>, 62m, R Fisher 1.xi.1998 [AP854, 1♂, CAS]; Torrey Pines St Reserve, W of N Torrey Pines Rd, <named-content xmlns:xlink="http://www.w3.org/1999/xlink" content-type="dwc:verbatimCoordinates" xlink:type="simple">32.9258, -117.2505</named-content><sup>1</sup>, 11m, USGS-BRD San Diego Sta. 1.ii.2000 [AP929, 1♂, CAS], 1.xii.1999 [AP930, 1♂, CAS]; Torrey Pines St Reserve, W of N Torrey Pines Rd, <named-content xmlns:xlink="http://www.w3.org/1999/xlink" content-type="dwc:verbatimCoordinates" xlink:type="simple">32.9208, -117.2568</named-content><sup>1</sup>, 66m, USGS-BRD San Diego Sta. 1.xi.1998 [AP927, 1♂, CAS]; Torrey Pines St Reserve, W of N Torrey Pines Rd 2, <named-content xmlns:xlink="http://www.w3.org/1999/xlink" content-type="dwc:verbatimCoordinates" xlink:type="simple">32.9144, -117.2506</named-content><sup>1</sup>, 101m, R Fisher 1.iv.2000 [AP845, 1♂, CAS]; University of California Elliot Reserve, Carroll Canyon, <named-content xmlns:xlink="http://www.w3.org/1999/xlink" content-type="dwc:verbatimCoordinates" xlink:type="simple">32.8943, -117.1058</named-content><sup>1</sup>, 166m, USGS-BRD San Diego Sta. 1.xi.1998 [AP877, 1♂, CAS]; University of California Elliot Reserve, S of Carroll Canyon, <named-content xmlns:xlink="http://www.w3.org/1999/xlink" content-type="dwc:verbatimCoordinates" xlink:type="simple">32.8945, -117.0867</named-content><sup>1</sup>, 218m, USGS-BRD San Diego Sta. 1.iv.2000 [AP883, 1♂, CAS]; University of California Elliot Reserve, S of Carroll Canyon, <named-content xmlns:xlink="http://www.w3.org/1999/xlink" content-type="dwc:verbatimCoordinates" xlink:type="simple">32.8917, -117.0971</named-content><sup>1</sup>, 194m, USGS-BRD San Diego Sta. 1.xi.1999 [AP880, 1♂, CAS]; University of California Elliot Reserve, S of Carroll Canyon, <named-content xmlns:xlink="http://www.w3.org/1999/xlink" content-type="dwc:verbatimCoordinates" xlink:type="simple">32.8926, -117.1058</named-content><sup>1</sup>, 186m, USGS-BRD San Diego Sta. 1.ii.2000 [AP878, 1♂, CAS]; vic. Chula Vista, <named-content xmlns:xlink="http://www.w3.org/1999/xlink" content-type="dwc:verbatimCoordinates" xlink:type="simple">32.6405, -117.1041</named-content><sup>3</sup>, 5m, R Fisher 21.ii.2000 [AP1250, 1♂, CAS]; San Diego, <named-content xmlns:xlink="http://www.w3.org/1999/xlink" content-type="dwc:verbatimCoordinates" xlink:type="simple">32.7153, -117.1564</named-content><sup>7</sup>, 20m, B Kaston 1.xii.1971 [AP026, 2♂, AMNH]; Camp Pendleton Marine Corps Base, E of De Luz Creek Rd, SW of Sandia Canyon, Pitfall array CAM-23, <named-content xmlns:xlink="http://www.w3.org/1999/xlink" content-type="dwc:verbatimCoordinates" xlink:type="simple">33.4112, -117.295</named-content><sup>1</sup>, 337m, R Fisher [AP825, 1♂, CAS]; Del Mar Mesa, <named-content xmlns:xlink="http://www.w3.org/1999/xlink" content-type="dwc:verbatimCoordinates" xlink:type="simple">32.9404, -117.1742</named-content><sup>1</sup>, 105m, USGS-BRD San Diego Sta. 1.ix.2002 [AP1033, 1♂, CAS]; Marron Valley, <named-content xmlns:xlink="http://www.w3.org/1999/xlink" content-type="dwc:verbatimCoordinates" xlink:type="simple">32.5673, -116.7737</named-content><sup>1</sup>, 171m, USGS-BRD San Diego Sta. 1.xi.2000 [AP970, 1♂, CAS]; Pt Loma, Ft Rosecrans, US Navy Reservation, NE of cemetery, <named-content xmlns:xlink="http://www.w3.org/1999/xlink" content-type="dwc:verbatimCoordinates" xlink:type="simple">32.6949, -117.2435</named-content><sup>1</sup>, 90m, R Fisher 1.x.1998 [AP817, 1♂, CAS].</p></tp:treatment-sec><tp:treatment-sec sec-type="GenBank accessions"><title>GenBank accessions.</title><p>16S-tRNAval-12S: <ext-link xmlns:xlink="http://www.w3.org/1999/xlink" ext-link-type="uri" xlink:href="http://www.ncbi.nlm.nih.gov/nuccore/JX103319" xlink:type="simple">JX103319</ext-link>-<ext-link xmlns:xlink="http://www.w3.org/1999/xlink" ext-link-type="uri" xlink:href="http://www.ncbi.nlm.nih.gov/nuccore/JX103339" xlink:type="simple">JX103339</ext-link>.</p></tp:treatment-sec><tp:treatment-sec sec-type="Distribution"><title>Distribution and natural history.</title><p>Most <italic><tp:taxon-name>Aptostichus icenoglei</tp:taxon-name></italic> specimens have been collected from the southern California counties Los Angeles, Orange, Riverside, San Bernardino, and San Diego (<xref ref-type="fig" rid="F39">Map 14</xref>). Although only a single specimen is known from the northern reaches of the Baja Peninsula, it is likely that the species is distributed more extensively in this region of Mexico. The species is distributed widely throughout the Transverse Ranges to the north of the Los Angeles Basin and southward into the Santa Ana and San Jacinto Mountains and the ranges and hills surrounding the San<!--PageBreak--> Diego area (San Ysidro and Jamul Mountains and points north of the city). The DM (<xref ref-type="fig" rid="F39">Map 15</xref>) indicates that considerable suitable habitat likely can be found in the areas surrounding San Diego and throughout the Santa Ana and San Jacinto Mountains. Interestingly the model shows the Transverse Ranges to the north and west of the Los Angeles Basin to be an area of lower probability. Given genetic structuring in populations and diversity of habitat it may very well be likely that <italic><tp:taxon-name>Aptostichus icenoglei</tp:taxon-name></italic> as defined here comprises more than one species. Primary habitat types for this species include coastal chaparral forest and shrub and coastal range open woodland shrub and coniferous forest. Based on pitfall trap records, male dispersal is wide ranging (August–May), however, most wandering males at lower altitudes appear to be taken during the early winter months of November–January likely associated with the winter rains.</p><fig id="F39" position="float" orientation="portrait"><label>Maps 14, 15.</label><caption><p><italic><tp:taxon-name>Aptostichus icenoglei</tp:taxon-name></italic> sp. n. <bold>14</bold> distribution of known specimens <bold>15</bold> predicted distribution; cooler colors–blue shades–represent areas of high probability of occurrence, warmer colors–yellow and orange shades–represent areas of low probability of occurrence.</p></caption><graphic xmlns:xlink="http://www.w3.org/1999/xlink" xlink:href="ZooKeys-252-001-g039.jpg" position="float" orientation="portrait" xlink:type="simple"/></fig></tp:treatment-sec><tp:treatment-sec sec-type="Conservation status"><title>Conservation status.</title><p>The status of this species is likely secure given how abundant it is in collections and how widespread it is geographically.</p></tp:treatment-sec><tp:treatment-sec sec-type="Species concept applied"><title>Species concept applied.</title><p>Morphological/Phylogenetic.</p></tp:treatment-sec><tp:treatment-sec sec-type="Remarks"><title>Remarks.</title><p>Despite some subtle differences, female <italic><tp:taxon-name>Aptostichus icenoglei</tp:taxon-name></italic> specimens can be difficult to distinguish from <italic><tp:taxon-name>Aptostichus atomarius</tp:taxon-name></italic>; juveniles are very problematic; molecular data were used to place many specimens (adults and juveniles) collected over the course of this study. As discussed above, <italic><tp:taxon-name>Aptostichus icenoglei</tp:taxon-name></italic> as currently defined is found in a diversity of habitats across a considerable geographical range. The ~20 mtDNA sequences thus far collected for the species show considerable structuring that is consistent with cryptic species complexes hypothesized for other <italic><tp:taxon-name>Aptostichus</tp:taxon-name></italic> species. As such this taxon will likely be further divided at some point in the future on the basis of more detailed molecular and ecological studies.</p></tp:treatment-sec><tp:treatment-sec><!--Section generated to contain objects referenced in tp:taxon-treatment.--><fig id="F40" position="float" orientation="portrait"><label>Figures 157–161.</label><caption><p><italic><tp:taxon-name>Aptostichus cabrillo</tp:taxon-name></italic> sp. n. male holotype from San Diego Co. (AP1161). <bold>157</bold> habitus [<ext-link xmlns:xlink="http://www.w3.org/1999/xlink" ext-link-type="uri" xlink:href="http://www.morphbank.net/Browse/ByImage/?tsn=806592" xlink:type="simple">806592</ext-link>]; scale bars = 1.0mm <bold>158</bold> retrolateral aspect, palpal bulb [<ext-link xmlns:xlink="http://www.w3.org/1999/xlink" ext-link-type="uri" xlink:href="http://www.morphbank.net/Browse/ByImage/?tsn=806596" xlink:type="simple">806596</ext-link>] <bold>159</bold> retrolateral aspect, pedipalp [<ext-link xmlns:xlink="http://www.w3.org/1999/xlink" ext-link-type="uri" xlink:href="http://www.morphbank.net/Browse/ByImage/?tsn=806713" xlink:type="simple">806713</ext-link>] <bold>160, 161</bold> leg I, retrolateral and prolateral aspect views [806600, 806598].</p></caption><graphic xmlns:xlink="http://www.w3.org/1999/xlink" xlink:href="ZooKeys-252-001-g040.jpg" position="float" orientation="portrait" xlink:type="simple"/></fig><fig id="F41" position="float" orientation="portrait"><label>Figures 162–164.</label><caption><p><italic><tp:taxon-name>Aptostichus cabrillo</tp:taxon-name></italic> female from San Diego Co., type locality. <bold>162, 163</bold> habitus and cleared spermathecae of paratype (MY3800) [<ext-link xmlns:xlink="http://www.w3.org/1999/xlink" ext-link-type="uri" xlink:href="http://www.morphbank.net/Browse/ByImage/?tsn=806605" xlink:type="simple">806605</ext-link>]; scale bar = 0.1mm <bold>164</bold> live photograph (MY3801).</p></caption><graphic xmlns:xlink="http://www.w3.org/1999/xlink" xlink:href="ZooKeys-252-001-g041.jpg" position="float" orientation="portrait" xlink:type="simple"/></fig></tp:treatment-sec></tp:taxon-treatment>
