# Supplementary material for: Phylogenetic treatment and taxonomic revision of the trapdoor spider genus Aptostichus Simon (Araneae, Mygalomorphae, Euctenizidae)
Source: Zookeys. 2012 Dec 19;(252):1–209. doi: 10.3897/zookeys.252.3588 (PMC3560839; doi:10.3897/zookeys.252.3588)
Supplement: XML Treatment for Aptostichus cabrillo [file zookeys.252.3588-treatment15.xml]

<!DOCTYPE tp:taxon-treatment
  PUBLIC "-//TaxonX//DTD Taxonomic Treatment Publishing DTD v0 20100105//EN" "tax-treatment-NSO.dtd">
<tp:taxon-treatment xmlns:tp="http://www.plazi.org/taxpub"><tp:treatment-meta><mixed-citation publication-type="journal"><person-group><name><surname>Bond</surname><given-names>Jason E.</given-names></name></person-group><article-title>Phylogenetic treatment and taxonomic revision of the trapdoor spider genus 
                    <italic>Aptostichus</italic> Simon (Araneae, Mygalomorphae, Euctenizidae)
                </article-title><source>Zookeys</source><day>19</day><month>12</month><year>2012</year><volume>2012</volume><issue>252</issue><fpage>1</fpage><lpage>209</lpage><pub-id pub-id-type="doi">10.3897/zookeys.252.3588</pub-id></mixed-citation></tp:treatment-meta><tp:nomenclature><tp:taxon-name>
                        <tp:taxon-name-part taxon-name-part-type="genus">Aptostichus</tp:taxon-name-part>
                        <tp:taxon-name-part taxon-name-part-type="species">cabrillo</tp:taxon-name-part>
                    <object-id xmlns:xlink="http://www.w3.org/1999/xlink" xlink:type="simple">‘The Cabrillo Monument Trapdoor Spider’</object-id>
								<object-id xmlns:xlink="http://www.w3.org/1999/xlink" xlink:type="simple">urn:lsid:zoobank.org:act:DE290777-DB08-47D3-B701-B78F42008CFD</object-id>
                    <object-id xmlns:xlink="http://www.w3.org/1999/xlink" xlink:type="simple">http://species-id.net/wiki/Aptostichus_cabrillo</object-id>
								</tp:taxon-name><tp:taxon-status xmlns:xlink="http://www.w3.org/1999/xlink" xlink:type="simple">sp. n.</tp:taxon-status><xref ref-type="fig" rid="F40">Figures 157</xref><xref ref-type="fig" rid="F41">–164</xref><xref ref-type="fig" rid="F42">Maps 16, 17</xref></tp:nomenclature><tp:treatment-sec sec-type="Types"><title>Types.</title><p>Male holotype and paratype (AP1161) from California, San Diego County, Point Loma, Cabrillo National Monument, <named-content xmlns:xlink="http://www.w3.org/1999/xlink" content-type="dwc:verbatimCoordinates" xlink:type="simple">32.66818, -117.24230</named-content><sup>1</sup>, 42m, coll. R. Fisher (USGS-BRD San Diego Field Station) vii.2002. Female paratype (MY3800) from type locality, <named-content xmlns:xlink="http://www.w3.org/1999/xlink" content-type="dwc:verbatimCoordinates" xlink:type="simple">32.7101, -117.2523</named-content><sup>1</sup>, coll. J. Satler 13.vii.2009. Deposited in AUMNH.</p></tp:treatment-sec><tp:treatment-sec sec-type="Etymology"><title>Etymology.</title><p>The specific epithet is a noun taken in opposition taken from the type locality, Cabrillo National Monument, named in honor of Juan Rodríguez Cabrillo one of the first European explorers of the North American west coast.</p></tp:treatment-sec><tp:treatment-sec sec-type="Diagnosis"><title>Diagnosis.</title><p><italic><tp:taxon-name>Aptostichus cabrillo</tp:taxon-name></italic> most closely resembles <italic><tp:taxon-name>Aptostichus icenoglei</tp:taxon-name></italic> specimens and are differentiated from that species in its diagnosis (above).</p></tp:treatment-sec><tp:treatment-sec sec-type="Description"><title>Description of male holotype.</title><p><italic>Specimen preparation and condition</italic>. Specimen collected live from pitfall trap, preserved in 80% ETOH. Coloration lightly faded. Pedipalp, leg I left side removed, stored in vial with specimen. <italic>General coloration</italic>. Carapace, <!--PageBreak-->chelicerae, legs strong brown 7.5YR 5/8. Abdomen strong brown 7.5YR 4/6, with light mottled striping, ventrum, spinnerets pale yellow (<xref ref-type="fig" rid="F40">Fig. 157</xref>). <italic>Cephalothorax</italic>. Carapace 6.00 long, 4.75 wide, lightly hirsute with thin white spines, stout black bristles along fringe; pars cephalica elevated. Fringe, posterior margin with black bristles. Foveal groove deep, straight. Eyes on moderately high mound. AER slightly procurved,<!--PageBreak--> PER slightly recurved. PME, AME subequal diameter. Sternum moderately setose, STRl 3.32, STRw 2.60. Posterior sternal sigilla small, positioned more towards outer margin, not contiguous, anterior sigilla pairs small, oval, marginal. Chelicerae with distinct anterior tooth row comprising 7 teeth, posterior margin with small patch of small denticles. Palpal endites with patch of small cuspules on proximal, inner margin, labium with 4 poorly formed cuspules, LBw 0.94, LBl 0.60. Rastellum consists of 6 stout spines not on mound. <italic>Abdomen</italic>. Setose, heavy black setae intermingled with fine black setae. <italic>Legs</italic>. Leg I: 5.35, 3.90, 3.95, 3.00, 1.75; leg IV: 5.30, 3.25. Very light tarsal scopulae on legs I, II. Tarsus I with single, slightly staggered row of 12 trichobothria. Leg I spination pattern illustrated in <xref ref-type="fig" rid="F40">Figures 160, 161</xref>; TSp 4, TSr 3, TSrd 4. <italic>Pedipalp</italic>. Articles stout, lacking distinct spines (<xref ref-type="fig" rid="F40">Fig. 159</xref>). PTw 1.0, PTl 2.25, Bl 1.05. Embolus slender, sinuous, tapering sharply toward tip, lacking serrations (<xref ref-type="fig" rid="F40">Fig. 158</xref>).</p><p><bold>Variation (7).</bold> Cl 5.05-6.00, 5.40±0.14; Cw 3.75-4.75, 4.20±0.12; STRl 2.73-3.32, 3.07±0.08; STRw 2.10-2.60, 2.37±0.06; LBw 0.74-0.94, 0.81±0.03; LBl 0.43-0.60, 0.5±0.02; leg I: 4.65-5.35, 5.00±0.09; 3.50-3.90, 3.69±0.06; 3.21-3.95, 3.52±0.10; 2.40-3.00, 2.57±0.08; 1.60-1.95, 1.77±0.05; leg IV: 4.75-5.30, 5.03±0.08; 2.69-3.25, 2.84±0.07; PTl 1.93-2.25, 2.08±0.04; PTw 0.77-1.00, 0.91±0.03; Bl 0.96-1.10, 1.02±0.02; TSp 2-4, 3.29±0.36; TSr 2-6, 3.14±0.51; TSrd 4-10, 5.57±0.92.</p></tp:treatment-sec><tp:treatment-sec sec-type="Description"><title>Description of female paratype.</title><p><italic>Specimen preparation and condition</italic>. Female collected live from burrow, preserved in same manner as male holotype. Genital plate removed, cleared in trypsin, stored in microvial with specimen. <italic>Color</italic>. Carapace, legs, chelicerae, yellowish brown 10YR 5/4. Abdomen brown dorsally 10YR 4/3 with distinct chevron striping, ventrum, spinnerets pale yellow. <italic>Cephalothorax</italic>. Carapace 6.19 long, 5.25 wide, glabrous; generally smooth surface, lightly hirsute, pars cephalica moderately elevated (<xref ref-type="fig" rid="F41">Figs 162, 164</xref>). Fringe lacks setae. Foveal groove deep, procurved. Eye group slightly elevated on low mound. AER slightly procurved, PER slightly recurved. PME, AME subequal diameter. Sternum widest at coxae II/III, moderately setose, STRl 4.16, STRw 3.07. Three pairs of sternal sigilla anterior pairs small , oval, positioned marginally, posterior pair slightly larger, oval, mesially positioned but not contiguous. Chelicerae anterior tooth row comprising 8 teeth with posterior margin denticle patch comprising two rows. Palpal endites with 37 cuspules concentrated at inner (promargin) posterior heel; labium with 4 cuspules, LBw 1.19, LBl 0.66. Rastellum consists of 6 very stout spines not positioned on mound. <italic>Abdomen</italic>. Moderately setose. PLS all 3 segments with spigots. Terminal segment 1/2 length of medial segment, 2 enlarged spigots visible at tip. PMS single segment, with spigots, short with rounded terminus. <italic>Legs</italic>. Anterior two pairs noticeably more slender than posterior pairs. Leg I 14.71 long. Tarsus I with single staggered row of 17 trichobothria. Legs I, II with moderately heavy scopulae on tarsi, metatarsi, distal aspect tibia. PTLs 10, TBs 6. Distinct preening comb on retrolateral distal surface at tarsus-metatarsus joint of metatarsus III, IV. <italic>Spermathecae</italic>. Heavily sclerotized intermediate sized median stalk with small slender basal extension (<xref ref-type="fig" rid="F41">Fig. 163</xref>).</p><p><bold>Variation (3).</bold> Cl 6.00-6.38, 6.19±0.11; Cw 4.95-5.45, 5.22±0.15; STRl 3.72-4.16, 3.89±0.14; STRw 2.85-3.30, 3.07±0.13; LBw 1.07-1.19, 1.13±0.03; LBl 0.66-<!--PageBreak--><!--PageBreak-->0.77, 0.73±0.04; Leg I: 14.20-15.16, 14.69±0.28; ANTd 6-8, 7.00±0.58; PTLs 10-14, 12.00±1.15; TBs 4-6, 5.33±0.67.</p><fig id="F40" position="float" orientation="portrait"><label>Figures 157–161.</label><caption><p><italic><tp:taxon-name>Aptostichus cabrillo</tp:taxon-name></italic> sp. n. male holotype from San Diego Co. (AP1161). <bold>157</bold> habitus [<ext-link xmlns:xlink="http://www.w3.org/1999/xlink" ext-link-type="uri" xlink:href="http://www.morphbank.net/Browse/ByImage/?tsn=806592" xlink:type="simple">806592</ext-link>]; scale bars = 1.0mm <bold>158</bold> retrolateral aspect, palpal bulb [<ext-link xmlns:xlink="http://www.w3.org/1999/xlink" ext-link-type="uri" xlink:href="http://www.morphbank.net/Browse/ByImage/?tsn=806596" xlink:type="simple">806596</ext-link>] <bold>159</bold> retrolateral aspect, pedipalp [<ext-link xmlns:xlink="http://www.w3.org/1999/xlink" ext-link-type="uri" xlink:href="http://www.morphbank.net/Browse/ByImage/?tsn=806713" xlink:type="simple">806713</ext-link>] <bold>160, 161</bold> leg I, retrolateral and prolateral aspect views [806600, 806598].</p></caption><graphic xmlns:xlink="http://www.w3.org/1999/xlink" xlink:href="ZooKeys-252-001-g040.jpg" position="float" orientation="portrait" xlink:type="simple"/></fig><fig id="F41" position="float" orientation="portrait"><label>Figures 162–164.</label><caption><p><italic><tp:taxon-name>Aptostichus cabrillo</tp:taxon-name></italic> female from San Diego Co., type locality. <bold>162, 163</bold> habitus and cleared spermathecae of paratype (MY3800) [<ext-link xmlns:xlink="http://www.w3.org/1999/xlink" ext-link-type="uri" xlink:href="http://www.morphbank.net/Browse/ByImage/?tsn=806605" xlink:type="simple">806605</ext-link>]; scale bar = 0.1mm <bold>164</bold> live photograph (MY3801).</p></caption><graphic xmlns:xlink="http://www.w3.org/1999/xlink" xlink:href="ZooKeys-252-001-g041.jpg" position="float" orientation="portrait" xlink:type="simple"/></fig></tp:treatment-sec><tp:treatment-sec sec-type="Material examined"><title>Material examined.</title><p><bold>Mexico: Baja California:</bold> 9km NW Rancho Santa Ines, <named-content xmlns:xlink="http://www.w3.org/1999/xlink" content-type="dwc:verbatimCoordinates" xlink:type="simple">29.766, -114.766</named-content><sup>1</sup>, 550m, [AP634, 1♂, AMNH], P Blom, W Clark [AP635, 422, 423, 3♂, AMNH]; Sierra San Pedro Martir Natl Park, Vallecitos, <named-content xmlns:xlink="http://www.w3.org/1999/xlink" content-type="dwc:verbatimCoordinates" xlink:type="simple">32.3833, -116.8833</named-content><sup>6</sup>, 500m, 21.vii.1977 [AP633, 1♂, CAS]; <bold>United States: California: San Diego:</bold> 0.8km N of Mexican border &amp; 2.4km E of ocean, <named-content xmlns:xlink="http://www.w3.org/1999/xlink" content-type="dwc:verbatimCoordinates" xlink:type="simple">32.5434, -117.1143</named-content><sup>5</sup>, 3♂, W Icenogle 19.i.1969 [AP637, 1♀, AMNH]; Otay Mesa, S hwy 905, Spring Canyon, <named-content xmlns:xlink="http://www.w3.org/1999/xlink" content-type="dwc:verbatimCoordinates" xlink:type="simple">32.5601, -117.0005</named-content><sup>1</sup>, 107m, USGS-BRD San Diego Sta. 1.vii.2001 [AP973, ♂, CAS]; Chula Vista, Terra Nova, N Rice Canyon, <named-content xmlns:xlink="http://www.w3.org/1999/xlink" content-type="dwc:verbatimCoordinates" xlink:type="simple">32.6401, -117.0381</named-content><sup>1</sup>, 94m, USGS-BRD San Diego Sta. 1.vii.1998 [AP1091, 1♂, CAS]; Chula Vista, Terra Nova, N Rice Canyon, <named-content xmlns:xlink="http://www.w3.org/1999/xlink" content-type="dwc:verbatimCoordinates" xlink:type="simple">32.6409, -117.0363</named-content><sup>1</sup>, 88m, USGS-BRD San Diego Field Sta. 1.ix.1999 [AP1087, 1♂, CAS]; Chula Vista, Terra Nova, N Rice Canyon, <named-content xmlns:xlink="http://www.w3.org/1999/xlink" content-type="dwc:verbatimCoordinates" xlink:type="simple">32.6415, -117.0358</named-content><sup>1</sup>, 102m, USGS-BRD San Diego Field Sta. 1.vii.1998 [AP1086, 1♂, CAS]; Chula Vista, E Long Canyon, <named-content xmlns:xlink="http://www.w3.org/1999/xlink" content-type="dwc:verbatimCoordinates" xlink:type="simple">32.6501, -116.9921</named-content><sup>1</sup>, 90m, USGS-BRD San Diego Field Sta. 1.vii.2000 [AP1078, 1♂, CAS], 1.vii.1998 [AP1076, 1♂, CAS], 1.vii.1999 [AP1074, AP1079, 3♂, CAS]; Pt Loma, Cabrillo Natl Monument, <named-content xmlns:xlink="http://www.w3.org/1999/xlink" content-type="dwc:verbatimCoordinates" xlink:type="simple">32.667, -117.24</named-content><sup>1</sup>, 89m, J Javier 16.ii.2002 [AP1197, 1♀, CAS]; Pt Loma, US Coast Guard Reservation, S of Cabrillo Natl Monument, <named-content xmlns:xlink="http://www.w3.org/1999/xlink" content-type="dwc:verbatimCoordinates" xlink:type="simple">32.667, -117.2421</named-content><sup>1</sup>, 22m, R Fisher 1.vii.2002 [AP871, 1♂, CAS]; Pt Loma, Cabrillo Natl Monument, N of U.S. Coast Guard reservation, <named-content xmlns:xlink="http://www.w3.org/1999/xlink" content-type="dwc:verbatimCoordinates" xlink:type="simple">32.6681, -117.2423</named-content><sup>1</sup>, 33m, USGS-BRD San Diego Sta. 1.vii.2002 [AP1161, 3♂, CAS]; Pt Loma, Cabrillo Natl Monument, (Zuniga Point) E facing slope, <named-content xmlns:xlink="http://www.w3.org/1999/xlink" content-type="dwc:verbatimCoordinates" xlink:type="simple">32.6689, -117.238</named-content><sup>1</sup>, 54m, USGS-BRD San Diego Sta. 1.vii.2002 [AP1162, 1♂, CAS], 1.ix.2002 [AP1163, 2♂, CAS]; Pt Loma, Cabrillo Natl Monument, W [beach] facing slopes, <named-content xmlns:xlink="http://www.w3.org/1999/xlink" content-type="dwc:verbatimCoordinates" xlink:type="simple">32.6719, -117.2444</named-content><sup>1</sup>, 22m, USGS-BRD San Diego Sta. 1.vii.2002 [AP1160, 1♂, CAS]; Pt Loma, Cabrillo Natl Monument, W [beach] facing slopes, <named-content xmlns:xlink="http://www.w3.org/1999/xlink" content-type="dwc:verbatimCoordinates" xlink:type="simple">32.672, -117.244</named-content><sup>1</sup>, 22m, USGS-BRD San Diego Sta. 1.x.2002, [AP1164, 1♂, CAS]; Pt Loma, Ft Rosecrans, US Navy Reservation, NE of cemetery, <named-content xmlns:xlink="http://www.w3.org/1999/xlink" content-type="dwc:verbatimCoordinates" xlink:type="simple">32.6959, -117.2429</named-content><sup>1</sup>, 83m, USGS-BRD San Diego Sta. 1.viii.2002 [AP1001, 1♂, CAS]; Cabrillo Natl Monument, Pt Loma, <named-content xmlns:xlink="http://www.w3.org/1999/xlink" content-type="dwc:verbatimCoordinates" xlink:type="simple">32.7101, -117.2523</named-content><sup>1</sup>, 79m, J Satler 13.vii.2009 [MY3800, 3801, 2♀, AUMNH]; El Cajon, <named-content xmlns:xlink="http://www.w3.org/1999/xlink" content-type="dwc:verbatimCoordinates" xlink:type="simple">32.7946, -116.9616</named-content><sup>5</sup>, 132m, M Hoff 2.xi.1965, [AP572, 1♂, AMNH]; San Diego, Kearny Mesa area, <named-content xmlns:xlink="http://www.w3.org/1999/xlink" content-type="dwc:verbatimCoordinates" xlink:type="simple">32.8284, -117.1447</named-content><sup>5</sup>, 124m, S Johnson 1.vii.1981, [AP573, 1♂, AMNH]; Flinn Spring, Rios Canyon, <named-content xmlns:xlink="http://www.w3.org/1999/xlink" content-type="dwc:verbatimCoordinates" xlink:type="simple">32.8423, -116.8725</named-content><sup>1</sup>, 256m, USGS-BRD San Diego Sta. 1.i.2001 [AP1081, 1♂, CAS]; Del Mar Mesa, <named-content xmlns:xlink="http://www.w3.org/1999/xlink" content-type="dwc:verbatimCoordinates" xlink:type="simple">32.9403, -117.1717</named-content><sup>1</sup>, 126m, USGS-BRD San Diego Sta. 1.vii.2001 [AP996, 1♂, CAS]; Del Mar Mesa, <named-content xmlns:xlink="http://www.w3.org/1999/xlink" content-type="dwc:verbatimCoordinates" xlink:type="simple">32.9404, -117.1742</named-content><sup>1</sup>, 105m, USGS-BRD San Diego Sta. 1.vi2002 [AP1064, 1♂, CAS]; Del Mar Mesa, <named-content xmlns:xlink="http://www.w3.org/1999/xlink" content-type="dwc:verbatimCoordinates" xlink:type="simple">32.942, -117.1749</named-content><sup>1</sup>, 104m, USGS-BRD San Diego Field Sta. 1.vii.2001 [AP1060, 2♂, CAS], 12.ix.2002 [AP1061, 1♂, CAS]; Del Mar Mesa, <named-content xmlns:xlink="http://www.w3.org/1999/xlink" content-type="dwc:verbatimCoordinates" xlink:type="simple">32.9423, -117.168</named-content><sup>1</sup>, 102m, USGS-BRD San Diego Field Sta. 1.vi.2002 [AP1062, 1♂, CAS].</p></tp:treatment-sec><tp:treatment-sec sec-type="Distribution"><title>Distribution and natural history.</title><p>The distribution of <italic><tp:taxon-name>Aptostichus cabrillo</tp:taxon-name></italic> is restricted geographically to a small area in around San Diego, San Diego Co. with one specimen known from just to the south in Mexico (Baja California); the primary habitat throughout this region is coastal chaparral forest and shrub. The DM for this species indicates that suitable habitat in San Diego is restricted to the San Diego area along <!--PageBreak-->the coast. Failure to predict the occurrence of some of the outlying localities to the east may suggest that some of those specimens may have been misidentified–however, many of these are males that are easy to distinguish from <italic><tp:taxon-name>Aptostichus icenoglei</tp:taxon-name></italic>. Most male specimens have been collected during the summer months (June–September) with a few taken from pitfalls in October, November and January.</p><fig id="F42" position="float" orientation="portrait"><label>Maps 16, 17.</label><caption><p><italic><tp:taxon-name>Aptostichus cabrillo</tp:taxon-name></italic> sp. n. <bold>16</bold> distribution of known specimens <bold>17</bold> predicted distribution; cooler colors–blue shades–represent areas of high probability of occurrence, warmer colors–yellow and orange shades–represent areas of low probability of occurrence.</p></caption><graphic xmlns:xlink="http://www.w3.org/1999/xlink" xlink:href="ZooKeys-252-001-g042.jpg" position="float" orientation="portrait" xlink:type="simple"/></fig></tp:treatment-sec><tp:treatment-sec sec-type="Conservation status"><title>Conservation status.</title><p>Because this species is generally rare in collections and restricted in distribution to an area that is highly impacted by development, I consider its status to be vulnerable.</p><p><bold>Species concept applied.</bold> Morphological.</p></tp:treatment-sec></tp:taxon-treatment>
