# Supplementary material for: Phylogenetic treatment and taxonomic revision of the trapdoor spider genus Aptostichus Simon (Araneae, Mygalomorphae, Euctenizidae)
Source: Zookeys. 2012 Dec 19;(252):1–209. doi: 10.3897/zookeys.252.3588 (PMC3560839; doi:10.3897/zookeys.252.3588)
Supplement: XML Treatment for Aptostichus isabella [file zookeys.252.3588-treatment16.xml]

<!DOCTYPE tp:taxon-treatment
  PUBLIC "-//TaxonX//DTD Taxonomic Treatment Publishing DTD v0 20100105//EN" "tax-treatment-NSO.dtd">
<tp:taxon-treatment xmlns:tp="http://www.plazi.org/taxpub"><tp:treatment-meta><mixed-citation publication-type="journal"><person-group><name><surname>Bond</surname><given-names>Jason E.</given-names></name></person-group><article-title>Phylogenetic treatment and taxonomic revision of the trapdoor spider genus 
                    <italic>Aptostichus</italic> Simon (Araneae, Mygalomorphae, Euctenizidae)
                </article-title><source>Zookeys</source><day>19</day><month>12</month><year>2012</year><volume>2012</volume><issue>252</issue><fpage>1</fpage><lpage>209</lpage><pub-id pub-id-type="doi">10.3897/zookeys.252.3588</pub-id></mixed-citation></tp:treatment-meta><tp:nomenclature><tp:taxon-name>
                        <tp:taxon-name-part taxon-name-part-type="genus">Aptostichus</tp:taxon-name-part>
                        <tp:taxon-name-part taxon-name-part-type="species">isabella</tp:taxon-name-part>
                    <object-id xmlns:xlink="http://www.w3.org/1999/xlink" xlink:type="simple">‘The Lake Isabella Trapdoor Spider’</object-id>
								<object-id xmlns:xlink="http://www.w3.org/1999/xlink" xlink:type="simple">urn:lsid:zoobank.org:act:9FDFBE3F-F0AE-4861-B088-852AFDEC8FF1</object-id>
                    <object-id xmlns:xlink="http://www.w3.org/1999/xlink" xlink:type="simple">http://species-id.net/wiki/Aptostichus_isabella</object-id>
								</tp:taxon-name><tp:taxon-status xmlns:xlink="http://www.w3.org/1999/xlink" xlink:type="simple">sp. n.</tp:taxon-status><xref ref-type="fig" rid="F43">Figures 165–168</xref><xref ref-type="fig" rid="F14">Map 1</xref></tp:nomenclature><tp:treatment-sec sec-type="Types"><title>Types.</title><p>Male holotype (MY3824), from California, Kern County, Erskine Creek Rd., 5.6km E or intersection with Lake Isabella Blvd., E of Bodfish, <named-content xmlns:xlink="http://www.w3.org/1999/xlink" content-type="dwc:verbatimCoordinates" xlink:type="simple">35.5689, -118.4383</named-content><sup>1</sup>, 925m, coll. J. Satler 8–29x.2010; deposited in AUMNH.</p></tp:treatment-sec><tp:treatment-sec sec-type="Etymology"><title>Etymology.</title><p>The specific epithet is a noun taken in apposition from the type locality, Lake Isabella.</p></tp:treatment-sec><tp:treatment-sec sec-type="Diagnosis"><title>Diagnosis.</title><p>Males can be diagnosed on the basis of a unique conformation of the tibia I mating apophysis and TSrd spination pattern (<xref ref-type="fig" rid="F43">Figs 165–167</xref>. Like <italic><tp:taxon-name>Aptostichus icenoglei</tp:taxon-name></italic>, the <italic><tp:taxon-name>Aptostichus isabella</tp:taxon-name></italic> tibial I apophysis (<xref ref-type="fig" rid="F43">Figs 165, 167</xref>) is rectangular in shape and bears a distal spine. In all other <italic><tp:taxon-name>Aptostichus</tp:taxon-name></italic> species the tibial I apophysis is triangular, rounded, or absent, with the exception of <italic><tp:taxon-name>Aptostichus cabrillo</tp:taxon-name></italic> which has a similar rectangular apophysis. <italic><tp:taxon-name>Aptostichus isabella</tp:taxon-name></italic> males can be differentiated from <italic><tp:taxon-name>Aptostichus icenoglei</tp:taxon-name></italic> and <italic><tp:taxon-name>Aptostichus cabrillo</tp:taxon-name></italic> males on the basis of the TSr (<xref ref-type="fig" rid="F43">Figs 165, 167</xref>) spination pattern. The TSr of <italic><tp:taxon-name>Aptostichus isabella</tp:taxon-name></italic> consists of a number of spines offset proximally with no TSrd spines whereas <italic><tp:taxon-name>Aptostichus icenoglei</tp:taxon-name></italic> and <italic><tp:taxon-name>Aptostichus cabrillo</tp:taxon-name></italic> have 2-4 non–overlapping TSrd spines.</p></tp:treatment-sec><tp:treatment-sec sec-type="Description"><title>Description of male holotype.</title><p><italic>Specimen preparation and condition</italic>. Specimen collected in pitfall trap, preserved in 80%. Coloration in relatively pristine condition. Pedipalp, leg I left side removed, stored in vial with specimen. <italic>General coloration</italic>. Carapace, chelicerae, legs very dark brown 10YR 2/2. Abdomen yellowish brown 10YR 5/4 with dark distinct chevron striping dorsally. <italic>Cephalothorax</italic>. Carapace 5.60 long, 4.50 wide, very hirsute with white setae, stout black bristles along fringe; surface smooth, pars cephalica elevated. Fringe, posterior margin with black bristles. Foveal groove deep, straight. Eyes on relatively high mound. AER slightly procurved, PER slightly recurved. PME, AME subequal diameter. Sternum moderately setose, STRl 3.13, STRw 2.38. Posterior sternal sigilla small, widely separated, anterior sigilla pairs small, oval, marginal. Chelicerae with distinct anterior tooth row comprising 6 teeth, posterior margin with patch of small denticles. Palpal endites with very small patch of small cuspules on proximal, inner margin, labium lacks cuspules, LBw 0.92, LBl 0.44. Rastellum consists of 6 stout spines not on mound. <italic>Abdomen</italic>. Setose, heavy black setae intermingled with fine black setae. <italic>Legs</italic>. Leg I: 5.69, 4.20, 3.88, 2.79, 2.33; leg IV: 6.00, 3.13. Light scopulae on tarsi, metatarsi legs I, II. Tarsus I with single, slightly staggered row of 10 trichobothria. Leg I spination pattern illustrated in <xref ref-type="fig" rid="F43">Figures 165-167</xref>; TSp 10, TSr 3, TSrd 0. <italic>Pedipalp</italic>. Articles slender, lacking distinct spines (<xref ref-type="fig" rid="F43">Fig. 168</xref>). PTw 0.80, PTl 2.58, Bl 1.26. Embolus long, very slender, tapering gradually toward tip, lacking serrations (<xref ref-type="fig" rid="F43">Fig. 168</xref>).</p><p><bold>Variation.</bold> Known only from the type specimen.</p><fig id="F43" position="float" orientation="portrait"><label>Figures 165–168.</label><caption><p><italic><tp:taxon-name>Aptostichus isabella</tp:taxon-name></italic> sp. n. male holotype (MY3824) from Kern Co. <bold>165–167</bold> leg I <bold>165</bold> retrolateral aspect [<ext-link xmlns:xlink="http://www.w3.org/1999/xlink" ext-link-type="uri" xlink:href="http://www.morphbank.net/Browse/ByImage/?tsn=805901" xlink:type="simple">805901</ext-link>] <bold>166</bold> prolateral aspect [<ext-link xmlns:xlink="http://www.w3.org/1999/xlink" ext-link-type="uri" xlink:href="http://www.morphbank.net/Browse/ByImage/?tsn=806607" xlink:type="simple">806607</ext-link>] <bold>167</bold> line drawing, retrolateral aspect <bold>168</bold> retrolateral aspect, pedipalp [<ext-link xmlns:xlink="http://www.w3.org/1999/xlink" ext-link-type="uri" xlink:href="http://www.morphbank.net/Browse/ByImage/?tsn=805903" xlink:type="simple">805903</ext-link>]. Scale bars = 1.0mm.</p></caption><graphic xmlns:xlink="http://www.w3.org/1999/xlink" xlink:href="ZooKeys-252-001-g043.jpg" position="float" orientation="portrait" xlink:type="simple"/></fig></tp:treatment-sec><tp:treatment-sec sec-type="Description"><title>Description of female.</title><p>Known only from male specimens.</p></tp:treatment-sec><tp:treatment-sec sec-type="Material examined"><title>Material examined.</title><p>Known only from the type specimen.</p><!--PageBreak--><!--PageBreak--></tp:treatment-sec><tp:treatment-sec sec-type="Distribution"><title>Distribution and natural history.</title><p><italic><tp:taxon-name>Aptostichus isabella</tp:taxon-name></italic> is known only from a single specimen collected from the type locality (<xref ref-type="fig" rid="F14">Map 1</xref>) in Kern Co., Piute Mountains; the habitat in the region is primarily classified as Sierran steppe, mixed coniferous forest.</p></tp:treatment-sec><tp:treatment-sec sec-type="Conservation status"><title>Conservation status.</title><p>Undetermined.</p></tp:treatment-sec><tp:treatment-sec sec-type="Species concept applied"><title>Species concept applied.</title><p>Morphological.</p></tp:treatment-sec><tp:treatment-sec sec-type="Remarks"><title>Remarks.</title><p>Although based on a single specimen, the morphology of this hypothesized species is significantly divergent, and represents an interesting form such that recognizing it as a nominal taxon is warranted.</p></tp:treatment-sec><tp:treatment-sec><!--Section generated to contain objects referenced in tp:taxon-treatment.--><fig id="F14" position="float" orientation="portrait"><label>Map 1.</label><caption><p>Distribution of type localities for all known species of <italic><tp:taxon-name>Aptostichus</tp:taxon-name></italic>. Three letter identifiers are defined in Table 1; inset shows approximate scope of study area.</p></caption><graphic xmlns:xlink="http://www.w3.org/1999/xlink" xlink:href="ZooKeys-252-001-g014.jpg" position="float" orientation="portrait" xlink:type="simple"/></fig></tp:treatment-sec></tp:taxon-treatment>
