# Supplementary material for: Phylogenetic treatment and taxonomic revision of the trapdoor spider genus Aptostichus Simon (Araneae, Mygalomorphae, Euctenizidae)
Source: Zookeys. 2012 Dec 19;(252):1–209. doi: 10.3897/zookeys.252.3588 (PMC3560839; doi:10.3897/zookeys.252.3588)
Supplement: XML Treatment for Aptostichus barackobamai [file zookeys.252.3588-treatment18.xml]

<!DOCTYPE tp:taxon-treatment
  PUBLIC "-//TaxonX//DTD Taxonomic Treatment Publishing DTD v0 20100105//EN" "tax-treatment-NSO.dtd">
<tp:taxon-treatment xmlns:tp="http://www.plazi.org/taxpub"><tp:treatment-meta><mixed-citation publication-type="journal"><person-group><name><surname>Bond</surname><given-names>Jason E.</given-names></name></person-group><article-title>Phylogenetic treatment and taxonomic revision of the trapdoor spider genus 
                    <italic>Aptostichus</italic> Simon (Araneae, Mygalomorphae, Euctenizidae)
                </article-title><source>Zookeys</source><day>19</day><month>12</month><year>2012</year><volume>2012</volume><issue>252</issue><fpage>1</fpage><lpage>209</lpage><pub-id pub-id-type="doi">10.3897/zookeys.252.3588</pub-id></mixed-citation></tp:treatment-meta><tp:nomenclature><tp:taxon-name>
                        <tp:taxon-name-part taxon-name-part-type="genus">Aptostichus</tp:taxon-name-part>
                        <tp:taxon-name-part taxon-name-part-type="species">barackobamai</tp:taxon-name-part>
                    <object-id xmlns:xlink="http://www.w3.org/1999/xlink" xlink:type="simple">‘The Barack Obama Trapdoor Spider’</object-id>
                    <object-id xmlns:xlink="http://www.w3.org/1999/xlink" xlink:type="simple">urn:lsid:zoobank.org:act:D037F7E4-D4FD-432B-93A8-C9D7DB932808</object-id>
                    <object-id xmlns:xlink="http://www.w3.org/1999/xlink" xlink:type="simple">http://species-id.net/wiki/Aptostichus_barackobamai</object-id>
                    </tp:taxon-name><tp:taxon-status xmlns:xlink="http://www.w3.org/1999/xlink" xlink:type="simple">sp. n.</tp:taxon-status><xref ref-type="fig" rid="F45">Figures 174</xref><xref ref-type="fig" rid="F46"/><xref ref-type="fig" rid="F47">–187</xref><xref ref-type="fig" rid="F48">Maps 18, 19</xref></tp:nomenclature><tp:treatment-sec sec-type="Types"><title>Types.</title><p>Male holotype (AP411) and male paratype (AP411) from California, Mendocino County, Hopland Field Station, <named-content xmlns:xlink="http://www.w3.org/1999/xlink" content-type="dwc:verbatimCoordinates" xlink:type="simple">39.0016, -123.0855</named-content><sup>3</sup>, 253m, coll. M. Bentzien 29.viii.1973, 21.xii.1972; deposited in AMNH. Male paratype (MY3805) from California, Tehama County, Cottonwood, <named-content xmlns:xlink="http://www.w3.org/1999/xlink" content-type="dwc:verbatimCoordinates" xlink:type="simple">40.31677, -122.34998</named-content><sup>1</sup>, 183m, coll. C. Will 15.x.2009; female paratype (MY3158) from California, Mendocino County, County Rd 201, 6.8km N of JCT w/ Hwy 175, <named-content xmlns:xlink="http://www.w3.org/1999/xlink" content-type="dwc:verbatimCoordinates" xlink:type="simple">39.02832, -123.13034</named-content><sup>3</sup>, coll. A. Stockman 18.v.2005; deposited in AUMNH.</p></tp:treatment-sec><tp:treatment-sec sec-type="Etymology"><title>Etymology.</title><p>The specific epithet is a patronym in honor of Barack Obama, first African American President of the United State and reputed fan of spiders.</p></tp:treatment-sec><tp:treatment-sec sec-type="Diagnosis"><title>Diagnosis.</title><p><italic><tp:taxon-name>Aptostichus barackobamai</tp:taxon-name></italic> males (<xref ref-type="fig" rid="F45">Fig. 174</xref>) can be distinguished from all other <italic><tp:taxon-name>Aptostichus</tp:taxon-name></italic> species on the basis of a unique TSrd spination pattern which comprise numerous spines offset proximally (similar to <italic><tp:taxon-name>Aptostichus isabella</tp:taxon-name></italic>) in combination with a triangular shaped metatarsal mating apophysis (<xref ref-type="fig" rid="F45">Figs 175-178</xref>); male <italic><tp:taxon-name>Aptostichus isabella</tp:taxon-name></italic> specimens have a similar TSrd pattern but have a rectangular mating apophysis. Females can be distinguished from all other known <italic><tp:taxon-name>Aptostichus</tp:taxon-name></italic> species by having a medial auxiliary spermathecal bulb (<xref ref-type="fig" rid="F46">Figs 181, 182</xref>).</p></tp:treatment-sec><tp:treatment-sec sec-type="Description"><title>Description of male holotype.</title><p><italic>Specimen preparation and condition</italic>. Specimen collected live, preserved in 70% EtOH. Coloration presumed faded. Pedipalp, leg I left side removed, stored in vial with specimen. <italic>General coloration</italic>. Carapace, chelicerae, legs dark red 2.5YR 3/6. Abdomen reddish brown 5YR 4/4, distinct mottled striping <!--PageBreak-->dorsally <xref ref-type="fig" rid="F45">Figs 174</xref>, <xref ref-type="fig" rid="F47">183, 184, 186, 187</xref>). <italic>Cephalothorax</italic>. Carapace 5.94 long, 5.06 wide, covered in thin white setae, stout black bristles along fringe; surface smooth, pars cephalica elevated. Fringe, posterior margin with few black bristles. Narrow foveal groove deep, slightly procurved. Eyes on low mound. AER slightly procurved, PER slightly recurved. PME, AME subequal diameter. Sternum moderately setose, STRl 3.16, STRw 2.64. Posterior sternal sigilla moderate in size, positioned towards margin, not contiguous, anterior sigilla pairs small, oval, marginal. Chelicerae with distinct anterior tooth row comprising 6 teeth, posterior margin with single row of small denticles. Palpal endites with single cuspules on proximal, inner margin, labium lacks cuspules, LBw 0.94, LBl 0.53. Rastellum consists of 6 stout spines not on mound. <italic>Abdomen</italic>. Setose, heavy black setae intermingled with fine black setae. <italic>Legs</italic>. Leg I: 5.45, 4.05, 3.80, 2.79, 2.00; leg IV: 5.69, 3.20. Heavy to moderate scopulae on tarsus, metatarsus legs I, II; light scopulae on tarsus legs III, IV. Tarsus I with single, slightly staggered row of 12 trichobothria. Leg I spination pattern illustrated in <xref ref-type="fig" rid="F45">Figures 175-178</xref>; TSp 4, TSr 6, TSrd 7. <italic>Pedipalp</italic>. Articles slender, lacking distinct spines (<xref ref-type="fig" rid="F45">Fig. 179</xref>). PTw 0.75, PTl 2.55, Bl 1.29. Embolus broad, tapering sharply towards very thin tip, curved distally, lacking serrations (<xref ref-type="fig" rid="F45">Fig. 179</xref>).</p><p><bold>Variation (4).</bold> Cl 5.00-6.25, 5.81±0.28; Cw 4.08-5.06, 4.79±0.24; STRl 2.75-3.47, 3.14±0.15; STRw 2.23-2.79, 2.58±0.12; LBw 0.78-0.94, 0.9±0.04; LBl 0.43-<!--PageBreak-->0.60, 0.54±0.04; leg I: 4.55-6.13, 5.53±0.36; 3.26-4.45, 4.02±0.27; 3.04-4.00, 3.66±0.21; 2.13-2.79, 2.62±0.16; 1.70-2.17, 1.97±0.1; leg IV: 5.00-6.38, 5.83±0.31; 2.52-3.20, 3.01±0.16; PTl 2.18-2.95, 2.62±0.17; PTw 0.60-0.77, 0.72±0.04; Bl 1.07-1.33, 1.25±0.06; TSp 4-4, 4.00±0; TSr 1-6, 3.25±1.11; TSrd 5-9, 7.00±0.82.</p><!--PageBreak--></tp:treatment-sec><tp:treatment-sec sec-type="Description"><title>Description of female paratype.</title><p><italic>Specimen preparation and condition</italic>. Female collected live from burrow, prepared in same manner as male holotype. Genital plate removed, cleared in trypsin, stored in microvial with specimen. <italic>General coloration</italic>. Carapace, legs, chelicerae, dark reddish brown 2.5YR 2.5/4. Abdomen dark brown dorsally 10YR 3/3, distinct mottled chevron marking pattern. <italic>Cephalothorax</italic>. Carapace 8.00 long, 6.88 wide, lightly hirsute with fine black setae intermingled with white setae; generally smooth surface, pars cephalica moderately elevated. Fringe lacks setae. Foveal groove deep, slightly procurved. Eye group slightly elevated on low mound. AER slightly procurved, PER slightly recurved. PME-AME subequal diameter. Sternum widest at coxae II/III, moderately setose, STRl 4.56, STRw 3.76. Three pairs of sternal sigilla anterior pairs small in size, oval, marginal; posterior pair moderate in size, oval, positioned between margin, midpoint. Chelicerae anterior tooth row comprising 8 teeth with posterior margin denticle patch. Palpal endites with 12 cuspules concentrated at the inner promargin posterior heel; labium with 3 cuspules, LBw 1.39, LBl 1.02. Rastellum consists of 7 very stout spines not positioned on mound, forming a contiguous row; fringe of short spines along distal promargin extending upward from rastellum. <italic>Abdomen</italic>. Moderately setose. PLS all 3 segments with spigots. Terminal segment 1/2 length of medial segment, 2 enlarged spigots visible at tip. PMS single segment, with spigots, short with rounded terminus. <italic>Legs</italic>. Anterior two pairs noticeably more slender than posterior pairs. Leg I 17.25 long. Tarsus I with 12 trichobothria arranged in three staggered rows. Legs I, II with moderately heavy scopulae on tarsus, metatarsus; heavy scopulae distal most aspect tibia I, light scopulae on distal aspect tarsus legs III, IV. PTLs 17, TBs 3. Distinct preening comb on retrolateral distal surface, tarsus-metatarsus joint, of metatarsus III, IV. <italic>Spermathecae</italic>. 2 complex spermathecal bulbs with an elongate curved stalk, large basal extension, third medial bulb (<xref ref-type="fig" rid="F46">Fig. 181, 182</xref>).</p><p><bold>Variation (5).</bold> Cl 7.52-8.56, 8.05±0.19; Cw 6.31-7.52, 6.90±0.20; STRl 4.56-5.35, 4.88±0.16; STRw 3.72-4.40, 3.87±0.13; LBw 1.36-1.65, 1.43±0.06; LBl 0.82-1.11, 0.97±0.05; Leg I: 16.04-19.55, 17.66±0.63; ANTd 8-10, 8.60±0.40; PTLs 13-19, 17.00±1.41; TBs 2-5, 3.50±0.65.</p><fig id="F45" position="float" orientation="portrait"><label>Figures 174–180.</label><caption><p><italic><tp:taxon-name>Aptostichus barackobamai</tp:taxon-name></italic> sp. n. <bold>174–176</bold> male holotype from Mendocino Co. (AP411) <bold>174</bold> habitus [<ext-link xmlns:xlink="http://www.w3.org/1999/xlink" ext-link-type="uri" xlink:href="http://www.morphbank.net/Browse/ByImage/?tsn=806630" xlink:type="simple">806630</ext-link>] <bold>175</bold> retrolateral aspect, leg I [<ext-link xmlns:xlink="http://www.w3.org/1999/xlink" ext-link-type="uri" xlink:href="http://www.morphbank.net/Browse/ByImage/?tsn=806634" xlink:type="simple">806634</ext-link>] <bold>176</bold> prolateral aspect, leg I [<ext-link xmlns:xlink="http://www.w3.org/1999/xlink" ext-link-type="uri" xlink:href="http://www.morphbank.net/Browse/ByImage/?tsn=806636" xlink:type="simple">806636</ext-link>] <bold>177–179</bold> male paratype from Tehama Co. (MY3805) <bold>177</bold> retrolateral aspect, leg I [<ext-link xmlns:xlink="http://www.w3.org/1999/xlink" ext-link-type="uri" xlink:href="http://www.morphbank.net/Browse/ByImage/?tsn=806638" xlink:type="simple">806638</ext-link>] <bold>178</bold> prolateral aspect, leg I [<ext-link xmlns:xlink="http://www.w3.org/1999/xlink" ext-link-type="uri" xlink:href="http://www.morphbank.net/Browse/ByImage/?tsn=806642" xlink:type="simple">806642</ext-link>] <bold>179</bold> retrolateral aspect, pedipalp [<ext-link xmlns:xlink="http://www.w3.org/1999/xlink" ext-link-type="uri" xlink:href="http://www.morphbank.net/Browse/ByImage/?tsn=806644" xlink:type="simple">806644</ext-link>] <bold>180</bold> line drawings of leg I holotype and paratype specimens; retrolateral aspect of holotype pedipalp. Scale bars = 1.0mm.</p></caption><graphic xmlns:xlink="http://www.w3.org/1999/xlink" xlink:href="ZooKeys-252-001-g045.jpg" position="float" orientation="portrait" xlink:type="simple"/></fig><fig id="F46" position="float" orientation="portrait"><label>Figures 181, 182.</label><caption><p><italic><tp:taxon-name>Aptostichus barackobamai</tp:taxon-name></italic> sp. n. cleared spermathecae; scale bars = 0.1mm. <bold>181</bold> paratype from Mendocino Co. (MY3158) [<ext-link xmlns:xlink="http://www.w3.org/1999/xlink" ext-link-type="uri" xlink:href="http://www.morphbank.net/Browse/ByImage/?tsn=806709" xlink:type="simple">806709</ext-link>] <bold>182</bold> from Sutter Co. (AP285) [<ext-link xmlns:xlink="http://www.w3.org/1999/xlink" ext-link-type="uri" xlink:href="http://www.morphbank.net/Browse/ByImage/?tsn=806712" xlink:type="simple">806712</ext-link>].</p></caption><graphic xmlns:xlink="http://www.w3.org/1999/xlink" xlink:href="ZooKeys-252-001-g046.jpg" position="float" orientation="portrait" xlink:type="simple"/></fig><fig id="F47" position="float" orientation="portrait"><label>Figures 183–187.</label><caption><p>Photographs of live <italic><tp:taxon-name>Aptostichus barackobamai</tp:taxon-name></italic> sp. n. <bold>183, 184</bold> male paratype specimen from Tehama Co. (MY3805) <bold>185</bold> female specimen from Tehama Co. (MY3804) <bold>186, 187</bold> male specimen from Marin Co. (AUMS001).</p></caption><graphic xmlns:xlink="http://www.w3.org/1999/xlink" xlink:href="ZooKeys-252-001-g047.jpg" position="float" orientation="portrait" xlink:type="simple"/></fig></tp:treatment-sec><tp:treatment-sec sec-type="Material examined"><title>Material examined.</title><p><bold>United States: California: Mendocino Co.:</bold> Hopland Field Station, <named-content xmlns:xlink="http://www.w3.org/1999/xlink" content-type="dwc:verbatimCoordinates" xlink:type="simple">39.0016, -123.0855</named-content><sup>3</sup>, 253m, M Bentzien 21.xii.1972 [AP410, 1♂, AMNH], 29.viii.1973 [AP411, 1♂, AMNH], 6.x.1972 [AP525, 1juv, AMNH], 7.iv.1972 [AP526, 1♀, AMNH], 27.ix.1972 [AP527, 1♂, AMNH], 10.x.1972 [AP528, 1♀, AMNH]; Hwy 253, SW Ukiah, 10.8km W jct W/Hwy 101, <named-content xmlns:xlink="http://www.w3.org/1999/xlink" content-type="dwc:verbatimCoordinates" xlink:type="simple">39.0552, -123.245</named-content><sup>1</sup>, 600m, M Hedin, J. Starrett, D Leavitt 20.xii.2007 [MY3625, 1♀, AUMNH]; Co Rd 201, 6.8km N jct w/hwy 175, <named-content xmlns:xlink="http://www.w3.org/1999/xlink" content-type="dwc:verbatimCoordinates" xlink:type="simple">39.0283, -123.1303</named-content><sup>1</sup>, 175m, A Stockman 18.v.2005 [MY3158, 1♀, AUMNH]; Orr Springs Rd, Ackerman Creek- 1st stream crossing W hwy 101, <named-content xmlns:xlink="http://www.w3.org/1999/xlink" content-type="dwc:verbatimCoordinates" xlink:type="simple">39.1807, -123.233</named-content><sup>1</sup>, 211m, J Bond 14.iii.2005 [MY3025, 1♀, AUMNH]; Orr Springs Rd, 3.8km W bridge, <named-content xmlns:xlink="http://www.w3.org/1999/xlink" content-type="dwc:verbatimCoordinates" xlink:type="simple">39.1924, -123.2659</named-content><sup>1</sup>, 543m, J Bond 14.iii.2005 [MY3026, 1♀, AMNH]; Orr Springs Rd, W of Hwy 101, 13.4km W 1st bridge, <named-content xmlns:xlink="http://www.w3.org/1999/xlink" content-type="dwc:verbatimCoordinates" xlink:type="simple">39.2293, -123.3426</named-content><sup>1</sup>, 571m, J Bond 14.iii.2005 [MY3027, 1♀, FMNH], [MY3028, 1juv, AUMNH]; Orr Springs Rd, 19.5km W Ackerman Creek, <named-content xmlns:xlink="http://www.w3.org/1999/xlink" content-type="dwc:verbatimCoordinates" xlink:type="simple">39.2352, -123.3941</named-content><sup>1</sup>, 225m, J Bond 14.iii.2005 [MY3029, 1♀, AUMNH]; Orr Springs Rd, 38.8km W Ackerman Creek, <!--PageBreak--><named-content xmlns:xlink="http://www.w3.org/1999/xlink" content-type="dwc:verbatimCoordinates" xlink:type="simple">39.2609, -123.5485</named-content><sup>1</sup>, 246m, J Bond 14.iii.2005 [MY3038, 1♀, AUMNH]; <bold>Napa Co.:</bold> Berryessa Knoxville Rd, <named-content xmlns:xlink="http://www.w3.org/1999/xlink" content-type="dwc:verbatimCoordinates" xlink:type="simple">38.7235, -122.2656</named-content><sup>1</sup>, 195m, A Stockman 16.v.2005 [MY3138, 1♀, AUMNH]; <bold>Shasta Co.:</bold> Rock Creek Rd, crossing Rock Creek, E Manton, <named-content xmlns:xlink="http://www.w3.org/1999/xlink" content-type="dwc:verbatimCoordinates" xlink:type="simple">40.4591, -121.7828</named-content><sup>1</sup>, <!--PageBreak-->970m, M Hedin, J Starrett, D Leavitt 19.xii.2007 [MY3629, 1♀, AUMNH]; hwy 44, intersection hwy and Bear Creek, 32.2km E Redding, 6.4km E Millville, <named-content xmlns:xlink="http://www.w3.org/1999/xlink" content-type="dwc:verbatimCoordinates" xlink:type="simple">40.5333, -122.1202</named-content><sup>5</sup>, 252m, W Icenogle 7.xi.1972 [AP518, 1♀, AMNH]; Platina Rd, 4.7km NE Hwy 36, <named-content xmlns:xlink="http://www.w3.org/1999/xlink" content-type="dwc:verbatimCoordinates" xlink:type="simple">40.3656, -122.858</named-content><sup>1</sup>, 724m, A Stockman 22.v.2005 [MY3173, 1juv, AUMNH]; Lower Springs Rd, 0.8km S Hwy 299, <named-content xmlns:xlink="http://www.w3.org/1999/xlink" content-type="dwc:verbatimCoordinates" xlink:type="simple">40.5807, -122.4501</named-content><sup>1</sup>, 225m, A Stockman 23.v.2005 [MY3175, 1♀, FMNH], [MY3176, 1juv, AUMNH]; <bold>Sutter Co.:</bold> Sutter Buttes, Moore Canyon, <named-content xmlns:xlink="http://www.w3.org/1999/xlink" content-type="dwc:verbatimCoordinates" xlink:type="simple">39.2085, -121.7993</named-content><sup>3</sup>, 61m, W Icenogle 19.vii.1974 [AP285, 1♀, CAS]; Sutter Buttes, Dean Place, <named-content xmlns:xlink="http://www.w3.org/1999/xlink" content-type="dwc:verbatimCoordinates" xlink:type="simple">39.223, -121.7812</named-content><sup>1</sup>, 259m, M. Hedin, P Paquin, J Starrett 4.iv.2003 [MY729, 1♀, AUMNH]; Sutter Buttes, Hough Canyon, Pete &amp; Margit Sand Ranch, NW Mallot Rd, <named-content xmlns:xlink="http://www.w3.org/1999/xlink" content-type="dwc:verbatimCoordinates" xlink:type="simple">39.2236, -121.7892</named-content><sup>1</sup>, 239m, A Stockman 13.vi.2005 [MY3336, 3382, 1♀, 1juv, AUMNH]; <bold>Tehama Co.:</bold> Hwy32, S Deer Creek, 5.3km SW Potato Patch CG, <named-content xmlns:xlink="http://www.w3.org/1999/xlink" content-type="dwc:verbatimCoordinates" xlink:type="simple">40.1599, -121.5704</named-content><sup>1</sup>, 1100m, M Hedin, J Starrett, D Leavitt 19.xii.2007 [MY3622, 1♀, AUMNH]; Cottonwood, <named-content xmlns:xlink="http://www.w3.org/1999/xlink" content-type="dwc:verbatimCoordinates" xlink:type="simple">40.3159, -122.3476</named-content><sup>1</sup>, 183m, C Will 27.ix.2009 [MY3802, MY3804, 1♂, 1♀, AUMNH], 15.x.2009 [MY3803, MY3805, 1♀, 1♂, AUMNH].</p></tp:treatment-sec><tp:treatment-sec sec-type="GenBank accessions"><title>GenBank accessions.</title><p>16S-tRNAval-12S: <ext-link xmlns:xlink="http://www.w3.org/1999/xlink" ext-link-type="uri" xlink:href="http://www.ncbi.nlm.nih.gov/nuccore/JX103422" xlink:type="simple">JX103422</ext-link>-<ext-link xmlns:xlink="http://www.w3.org/1999/xlink" ext-link-type="uri" xlink:href="http://www.ncbi.nlm.nih.gov/nuccore/JX103440" xlink:type="simple">JX103440</ext-link>.</p></tp:treatment-sec><tp:treatment-sec sec-type="Distribution"><title>Distribution and natural history.</title><p>Distributed widely throughout north-central California with populations known from Mendocino, Napa, Shasta, Sutter, and Tehama Counties (<xref ref-type="fig" rid="F48">Map 18</xref>). <italic><tp:taxon-name>Aptostichus barackobamai</tp:taxon-name></italic> has been collected in the Mayacamas Mountains in the west, Sutter Butte in the Central Valley, and the ridges to the north ringing the northernmost extension of the Central Valley. The DM (<xref ref-type="fig" rid="F48">Map 19</xref>) indicates that the species is likely to be more widely distributed throughout the region and should occur further to the south along the Central Valley eastern ranges. The primary habitat type is mixed redwood and coniferous forest. Males have been collected in August, September, and December.</p><fig id="F48" position="float" orientation="portrait"><label>Maps 18, 19.</label><caption><p><italic><tp:taxon-name>Aptostichus barackobamai</tp:taxon-name></italic> sp. n. <bold>18</bold> distribution of known specimens <bold>19</bold> predicted distribution; cooler colors–blue shades–represent areas of high probability of occurrence, warmer colors–yellow and orange shades–represent areas of low probability of occurrence.</p></caption><graphic xmlns:xlink="http://www.w3.org/1999/xlink" xlink:href="ZooKeys-252-001-g048.jpg" position="float" orientation="portrait" xlink:type="simple"/></fig></tp:treatment-sec><tp:treatment-sec sec-type="Conservation status"><title>Conservation status.</title><p>The conservation status of this species is likely to be secure due to its abundance and widespread distribution; however, may be locally vulnerable (e.g., Sutter Butte locality).</p></tp:treatment-sec><tp:treatment-sec sec-type="Species concept applied"><title>Species concept applied.</title><p>Morphological/Phylogenetic.</p></tp:treatment-sec><tp:treatment-sec sec-type="Remarks"><title>Remarks.</title><p>Originally thought to be rare, only a few specimens were originally known from the Hopland Field Station locality, collecting efforts in recent years have recovered considerably more specimens and have significantly extended the known distribution of the species.</p><sec sec-type="The Hesperus species group"><title>The <italic><tp:taxon-name>Hesperus</tp:taxon-name></italic> species group</title><p><bold>Included species.</bold></p><p><italic><tp:taxon-name>Aptostichus hesperus</tp:taxon-name></italic> Chamberlin, 1919</p><p><italic><tp:taxon-name>Aptostichus hedinorum</tp:taxon-name></italic> Bond sp. n.</p><p><italic><tp:taxon-name>Aptostichus cahuilla</tp:taxon-name></italic> Bond sp. n.</p><p><italic><tp:taxon-name>Aptostichus killerdana</tp:taxon-name></italic> Bond sp. n.</p><p><italic><tp:taxon-name>Aptostichus serrano</tp:taxon-name></italic> Bond sp. n.</p><!--PageBreak--><p><italic><tp:taxon-name>Aptostichus aguacaliente</tp:taxon-name></italic> Bond sp. n.</p><p><italic><tp:taxon-name>Aptostichus chemehuevi</tp:taxon-name></italic> Bond sp. n.</p><p><italic><tp:taxon-name>Aptostichus sarlacc</tp:taxon-name></italic> Bond sp. n.</p><p><italic><tp:taxon-name>Aptostichus derhamgiulianii</tp:taxon-name></italic> Bond sp. n.</p><p><italic><tp:taxon-name>Aptostichus mikeradtkei</tp:taxon-name></italic> Bond sp. n.</p><p><italic><tp:taxon-name>Aptostichus edwardabbeyi</tp:taxon-name></italic> Bond sp. n.</p><p><italic><tp:taxon-name>Aptostichus anzaborrego</tp:taxon-name></italic> Bond sp. n.</p><p><italic><tp:taxon-name>Aptostichus sinnombre</tp:taxon-name></italic> Bond sp. n.</p></sec></tp:treatment-sec></tp:taxon-treatment>
