# Supplementary material for: Phylogenetic treatment and taxonomic revision of the trapdoor spider genus Aptostichus Simon (Araneae, Mygalomorphae, Euctenizidae)
Source: Zookeys. 2012 Dec 19;(252):1–209. doi: 10.3897/zookeys.252.3588 (PMC3560839; doi:10.3897/zookeys.252.3588)
Supplement: XML Treatment for Aptostichus hesperus [file zookeys.252.3588-treatment19.xml]

<!DOCTYPE tp:taxon-treatment
  PUBLIC "-//TaxonX//DTD Taxonomic Treatment Publishing DTD v0 20100105//EN" "tax-treatment-NSO.dtd">
<tp:taxon-treatment xmlns:tp="http://www.plazi.org/taxpub"><tp:treatment-meta><mixed-citation publication-type="journal"><person-group><name><surname>Bond</surname><given-names>Jason E.</given-names></name></person-group><article-title>Phylogenetic treatment and taxonomic revision of the trapdoor spider genus 
                    <italic>Aptostichus</italic> Simon (Araneae, Mygalomorphae, Euctenizidae)
                </article-title><source>Zookeys</source><day>19</day><month>12</month><year>2012</year><volume>2012</volume><issue>252</issue><fpage>1</fpage><lpage>209</lpage><pub-id pub-id-type="doi">10.3897/zookeys.252.3588</pub-id></mixed-citation></tp:treatment-meta><tp:nomenclature><tp:taxon-name>
                        <tp:taxon-name-part taxon-name-part-type="genus">Aptostichus</tp:taxon-name-part>
                        <tp:taxon-name-part taxon-name-part-type="species">hesperus</tp:taxon-name-part>
                    <object-id xmlns:xlink="http://www.w3.org/1999/xlink" xlink:type="simple">‘The Riverside Trapdoor Spider’</object-id>
								<object-id xmlns:xlink="http://www.w3.org/1999/xlink" xlink:type="simple">urn:lsid:zoobank.org:act:FDCD8714-9BD8-4F48-824F-D33D657AF392</object-id>
                    <object-id xmlns:xlink="http://www.w3.org/1999/xlink" xlink:type="simple">http://species-id.net/wiki/Aptostichus_hesperus</object-id>
								</tp:taxon-name><tp:taxon-authority>Chamberlin, 1919</tp:taxon-authority><xref ref-type="fig" rid="F49">Figures 188</xref><xref ref-type="fig" rid="F50">–196</xref><xref ref-type="fig" rid="F51">Maps 20, 21</xref><tp:nomenclature-citation-list><tp:nomenclature-citation><tp:taxon-name>Nemesoides hespera</tp:taxon-name><comment> Chamberlin, 1919: 2. Male holotype (379), California, Los Angeles County, Claremont, <named-content xmlns:xlink="http://www.w3.org/1999/xlink" content-type="dwc:verbatimCoordinates" xlink:type="simple">34.0968, -117.7195</named-content><sup>5</sup>, coll. W. Hilton, in MCZ, examined.</comment></tp:nomenclature-citation><tp:nomenclature-citation><tp:taxon-name>Aptostichus hesperus</tp:taxon-name><comment>–<xref ref-type="bibr" rid="B8">Bond and Opell 2002</xref>: 518.</comment></tp:nomenclature-citation></tp:nomenclature-citation-list></tp:nomenclature><tp:treatment-sec sec-type="Diagnosis"><title>Diagnosis.</title><p>Female (<xref ref-type="fig" rid="F49">Figs 188–191</xref>) and male (<xref ref-type="fig" rid="F50">Figs 192–196</xref>) <italic><tp:taxon-name>Aptostichus hesperus</tp:taxon-name></italic> can be distinguished from all other <italic><tp:taxon-name>Aptostichus</tp:taxon-name></italic> species by having posterior sternal sigilla that are positioned mid - ventrally and are either very closely positioned, or contiguous (<xref ref-type="fig" rid="F49">Fig. 188</xref>). The sigilla of other <italic><tp:taxon-name>Aptostichus</tp:taxon-name></italic> species are distinctly separated and tend to be positioned more posteriorly. A longer palpal bulb length and greater PTw/PTl ratio (<xref ref-type="fig" rid="F50">Figs 195, 196</xref>) also help to distinguish this species from <italic><tp:taxon-name>Aptostichus atomarius</tp:taxon-name></italic>, <italic><tp:taxon-name>Aptostichus cahuilla</tp:taxon-name></italic> and <italic><tp:taxon-name>Aptostichus icenoglei</tp:taxon-name></italic> that potentially occur sympatrically with <italic><tp:taxon-name>Aptostichus hesperus</tp:taxon-name></italic>. All <italic><tp:taxon-name>Hesperus</tp:taxon-name></italic> group taxa have an offset rastellar spine (<xref ref-type="fig" rid="F49">Fig. 189</xref>).</p></tp:treatment-sec><tp:treatment-sec sec-type="Description"><title>Descriptions.</title><p>Described by <xref ref-type="bibr" rid="B13">Chamberlin (1919</xref>: 1-2).</p></tp:treatment-sec><tp:treatment-sec sec-type="Material examined"><title>Material examined.</title><p><bold>United States: California: Orange Co.:</bold> S Limestone Canyon, N The Sinks, <named-content xmlns:xlink="http://www.w3.org/1999/xlink" content-type="dwc:verbatimCoordinates" xlink:type="simple">33.7231, -117.6663</named-content><sup>1</sup>, 378m, USGS-BRD San Diego Sta. 1.v.2001 [AP1054, 1♀, CAS]; Loma Ridge, W Limestone Canyon, <named-content xmlns:xlink="http://www.w3.org/1999/xlink" content-type="dwc:verbatimCoordinates" xlink:type="simple">33.7358, -117.6877</named-content><sup>1</sup>, 327m, USGS-BRD San Diego Field Sta. 1.xi.2000 [AP1056, 2♂, CAS], 1.xi.1998 [AP1055, 1♂, CAS]; NE Lemon Heights, Lomas de Santiago, E Peters Canyon, <named-content xmlns:xlink="http://www.w3.org/1999/xlink" content-type="dwc:verbatimCoordinates" xlink:type="simple">33.7672, -117.7637</named-content><sup>1</sup>, 295m, USGS-BRD San Diego Sta. 1.iv.1999, [AP960, 1♂, CAS]; Weir Canyon, <named-content xmlns:xlink="http://www.w3.org/1999/xlink" content-type="dwc:verbatimCoordinates" xlink:type="simple">33.8155, -117.7471</named-content><sup>1</sup>, 232m, USGS-BRD San Diego Field Sta. 1.iv.2000 [AP1124, 1♂, CAS]; Anaheim, <named-content xmlns:xlink="http://www.w3.org/1999/xlink" content-type="dwc:verbatimCoordinates" xlink:type="simple">33.8197, -117.8963</named-content><sup>7</sup>, 50m, F Handsfield 1.vii.1962 [AP618, 1♀, AMNH]; Ridge NE Weir Canyon, <named-content xmlns:xlink="http://www.w3.org/1999/xlink" content-type="dwc:verbatimCoordinates" xlink:type="simple">33.8376, -117.7219</named-content><sup>1</sup>, 354m, USGS-BRD San Diego Sta. 1.i.2000 [AP1097, 1♂, CAS], 1.iv.1999 [AP1098, 1♂, CAS]; Chino Hills, ridge S Telegraph Canyon, <named-content xmlns:xlink="http://www.w3.org/1999/xlink" content-type="dwc:verbatimCoordinates" xlink:type="simple">33.9116, -117.7887</named-content><sup>1</sup>, 355m, USGS-BRD San Diego Field Sta. 1.x.1998 [AP1039, 1♂, CAS]; <bold>Riverside Co.:</bold> S Santa Margarita River, NW Royal Oak ranch, <named-content xmlns:xlink="http://www.w3.org/1999/xlink" content-type="dwc:verbatimCoordinates" xlink:type="simple">33.4463, -117.1719</named-content><sup>1</sup>, 353m, USGS-BRD San Diego Sta. 1.v.2000 [AP896, 1♂, CAS]; between Squaw Mountain &amp; Redonda Mesa, N Tenaja <!--PageBreak--><!--PageBreak-->Rd., <named-content xmlns:xlink="http://www.w3.org/1999/xlink" content-type="dwc:verbatimCoordinates" xlink:type="simple">33.5025, -117.3386</named-content><sup>1</sup>, 1020m, USGS-BRD San Diego Sta. 1.ii.2000 [AP968, 1♂, CAS]; between Squaw Mountain &amp; Redonda Mesa, N Tenaja Rd, <named-content xmlns:xlink="http://www.w3.org/1999/xlink" content-type="dwc:verbatimCoordinates" xlink:type="simple">33.5028, -117.3406</named-content><sup>1</sup>, 690m, USGS-BRD San Diego Sta. 1.vi.1999 [AP966, 1♂, CAS]; SE Skinner Reservoir, <named-content xmlns:xlink="http://www.w3.org/1999/xlink" content-type="dwc:verbatimCoordinates" xlink:type="simple">33.5766, -117.0316</named-content><sup>1</sup>, 482m, USGS-BRD San Diego Sta. 1.viii.1999 [AP1023, 1♂, CAS]; S Skinner Reservoir, <named-content xmlns:xlink="http://www.w3.org/1999/xlink" content-type="dwc:verbatimCoordinates" xlink:type="simple">33.5774, -117.0545</named-content><sup>1</sup>, 469m, USGS-BRD San Diego Field Sta. 1.iv.1999 [AP1020, 1♂, CAS]; E Skinner Reservoir, <named-content xmlns:xlink="http://www.w3.org/1999/xlink" content-type="dwc:verbatimCoordinates" xlink:type="simple">33.5819, -117.0189</named-content><sup>1</sup>, 488m, USGS-BRD San Diego Field Sta. 1.ii.2000 [AP1006, 1♂, CAS], 1.iv.1999 [AP1003, 1♂, CAS]; E Skinner Reservoir, <named-content xmlns:xlink="http://www.w3.org/1999/xlink" content-type="dwc:verbatimCoordinates" xlink:type="simple">33.585, -117.0236</named-content><sup>1</sup>, 514m, USGS-BRD San Diego Field Sta. 1.ii.2000 [AP1013, 1♂, CAS]; E Skinner Reservoir, <named-content xmlns:xlink="http://www.w3.org/1999/xlink" content-type="dwc:verbatimCoordinates" xlink:type="simple">33.5869, -117.0212</named-content><sup>1</sup>, 501m, USGS-BRD San Diego Sta. 1.iv.1999 [AP1005, 1010, 1011, 3♂, CAS], 1.v.1999 [AP1004, 1008, 2♂, CAS]; E Skinner Reservoir, <named-content xmlns:xlink="http://www.w3.org/1999/xlink" content-type="dwc:verbatimCoordinates" xlink:type="simple">33.5898, -117.0233</named-content><sup>1</sup>, 452m, USGS-BRD San Diego Sta. 1.iv.1999 [AP1002, 1♂, CAS]; E Skinner Reservoir, <named-content xmlns:xlink="http://www.w3.org/1999/xlink" content-type="dwc:verbatimCoordinates" xlink:type="simple">33.5947, -117.0253</named-content><sup>1</sup>, 468m, USGS-BRD San Diego Sta. 1.ii.2000 [AP1030, 1♂, CAS], 1.iv.1999 [AP1031, 1♂, CAS]; E Skinner Reservoir, <named-content xmlns:xlink="http://www.w3.org/1999/xlink" content-type="dwc:verbatimCoordinates" xlink:type="simple">33.5977, -117.024</named-content><sup>1</sup>, 464m, USGS-BRD San Diego Field Sta. 1.ii.2000 [AP1029, 1♂, CAS], 1.iv.1999, [AP1028, 1♂, CAS]; E Skinner Reservoir, <named-content xmlns:xlink="http://www.w3.org/1999/xlink" content-type="dwc:verbatimCoordinates" xlink:type="simple">33.5989, -117.0235</named-content><sup>1</sup>, 467m, USGS-BRD San Diego Field Sta. 1.ii.2000 [AP1024, 1025, 2♂, CAS]; E Rawson Canyon, S Crown Valley, <named-content xmlns:xlink="http://www.w3.org/1999/xlink" content-type="dwc:verbatimCoordinates" xlink:type="simple">33.631, -117.0086</named-content><sup>1</sup>, 655m, USGS-BRD San Diego Sta. 1.v.2000 [AP1119, 1♂, CAS]; E Rawson Canyon, S Crown Valley, <named-content xmlns:xlink="http://www.w3.org/1999/xlink" content-type="dwc:verbatimCoordinates" xlink:type="simple">33.6369, -117.0022</named-content><sup>1</sup>, 677m, USGS-BRD San Diego Field Sta. 1.v.2000 [AP1117, 1♂, CAS]; just S Winchester on Leona Rd, ~1.6km S intersection w/Patton Avenue, <named-content xmlns:xlink="http://www.w3.org/1999/xlink" content-type="dwc:verbatimCoordinates" xlink:type="simple">33.6771, -117.1157</named-content><sup>1</sup>, 444m, J Bond 1.ii.2004 [MY2510, 2516 2♀, AUMNH]; Winchester, <named-content xmlns:xlink="http://www.w3.org/1999/xlink" content-type="dwc:verbatimCoordinates" xlink:type="simple">33.7138, -117.0915</named-content><sup>1</sup>, 470m, W Icenogle 7.ii.1972 [AP143, 1♂, AUMNH], 28.i.1973 [AP146, 1♂, AMNH], W Icenogle 14.vi.1980 [AP145, 1♂, AUMNH], 26.i.1983 [AP144, 1♂, AUMNH]; 1.6km NW Winchester Town Center, <named-content xmlns:xlink="http://www.w3.org/1999/xlink" content-type="dwc:verbatimCoordinates" xlink:type="simple">33.7148, -117.0921</named-content><sup>1</sup>, 470m, W Icenogle 11.i.1998 [AP358, 1♂, CAS]; Winchester, 1.6km NW of town center, vicinity of Double Butte, <named-content xmlns:xlink="http://www.w3.org/1999/xlink" content-type="dwc:verbatimCoordinates" xlink:type="simple">33.7149, -117.0922</named-content><sup>1</sup>, 478m, W Icenogle 21.iii.1977 [AP107, 1♂, AMNH], 26.xii.1977 [AP100, 1♂, AMNH], 28.xii.1977 [AP139, 1♂, AMNH], 18.v.1988 [AP129, 1♂, AMNH], 29.xii.1968 [AP140, 2♂, AMNH], 12.ii.1967 [AP112, 1♀, CAS], 19.iii.1967 [AP617, 1♀, AMNH], 28.v.1967 [AP118, 1♀, 10juv, CAS], 11.vi.1967 [AP124, 1juv, AMNH], 6.viii.1967 [AP123, 1♀, AMNH], 23.viii.67 [AP125, 1♀, 45juv, AMNH], 23.viii.1967 [AP126, 1♂, CAS], 15.x.1967 [AP111, 1♀, 35juv, AMNH], 15.x.1967 [AP113, 1♀, AMNH], 12.xi.1967 [AP114, 1♀, 49juv, AMNH], 12.xi.1967 [AP117, 1♀, 46juv, AMNH], 22.xi.1967 [AP120, 1♂, AMNH], 12.xii.1967 [AP099, 1♂, AMNH], 17.viii.1968 [AP108, 1♀, 35juv, AMNH], 29.xii.1968 [AP135, 1♂, AMNH], 16.i.1969 [AP133, 3juv, AMNH], 6.ii.1972 [AP098, 1♂, AMNH]; Winchester, 1.6km NW of town center, vicinity of Double Butte, <named-content xmlns:xlink="http://www.w3.org/1999/xlink" content-type="dwc:verbatimCoordinates" xlink:type="simple">33.7156, -117.0936</named-content><sup>1</sup>, 465m, J Bond 29.i.2004 [MY2496, 1♀, AUMNH]; ravine NW Icenogle residence, <named-content xmlns:xlink="http://www.w3.org/1999/xlink" content-type="dwc:verbatimCoordinates" xlink:type="simple">33.72, -117.0922</named-content><sup>1</sup>, 523m, J Bond 26.iii.1996 [AP725, 2♀, AUMNH]; Winchester, deep ravine NW Icenogle residence Grand Ave, <named-content xmlns:xlink="http://www.w3.org/1999/xlink" content-type="dwc:verbatimCoordinates" xlink:type="simple">33.7222, -117.0913</named-content><sup>1</sup>, 600m, J Bond 7.xi.1998 [AP690, AP733, 1♀, AUMNH]; N of Perris, E of Mayer Farms, <named-content xmlns:xlink="http://www.w3.org/1999/xlink" content-type="dwc:verbatimCoordinates" xlink:type="simple">33.8049, -117.254</named-content><sup>1</sup>, 559m, USGS-BRD San Diego Field Sta. 1.ii.1999 [AP1101, 1♂, CAS]; N of Perris, E of Mayer Farms, <named-content xmlns:xlink="http://www.w3.org/1999/xlink" content-type="dwc:verbatimCoordinates" xlink:type="simple">33.8115, -117.257</named-content><sup>1</sup>,<!--PageBreak--> 588m, USGS-BRD San Diego Field Sta. 1.i.2000 [AP1104, 1♂, CAS]; E of Perris, E of Mayer Farms, <named-content xmlns:xlink="http://www.w3.org/1999/xlink" content-type="dwc:verbatimCoordinates" xlink:type="simple">33.8136, -117.2587</named-content><sup>1</sup>, 577m, USGS-BRD San Diego Field Sta. 1.i.2000 [AP1105, 1♂, CAS]; Lake Matthews, <named-content xmlns:xlink="http://www.w3.org/1999/xlink" content-type="dwc:verbatimCoordinates" xlink:type="simple">33.82667, -117.438</named-content><sup>1</sup>, 446m, J Bond 22.xi.1998 <!--PageBreak-->[AP692, 1♀, AUMNH]; NE Perris Reservoir, <named-content xmlns:xlink="http://www.w3.org/1999/xlink" content-type="dwc:verbatimCoordinates" xlink:type="simple">33.8666, -117.1938</named-content><sup>1</sup>, 533m, USGS-BRD San Diego Sta. 1.ii.1999 [AP925, 1♂, CAS]; Hwy 79, ~6km S Beaumont, N facing slope small ravine, <named-content xmlns:xlink="http://www.w3.org/1999/xlink" content-type="dwc:verbatimCoordinates" xlink:type="simple">33.87, -116.9963</named-content><sup>1</sup>, 655m, J Bond 19.i.1997 [MY2286, 1juv,<!--PageBreak--> AUMNH]; 9.65 road km S of Banning, <named-content xmlns:xlink="http://www.w3.org/1999/xlink" content-type="dwc:verbatimCoordinates" xlink:type="simple">33.8797, -116.8458</named-content><sup>6</sup>, 1221m, W Icenogle 7.x.1968 [AP103, AP104, 2♂, AMNH], [AP137, 2♀, 2juv, CAS]; E Perris Reservoir, between Bernasconi Hills &amp; Mount Russell, <named-content xmlns:xlink="http://www.w3.org/1999/xlink" content-type="dwc:verbatimCoordinates" xlink:type="simple">33.8864, -117.1349</named-content><sup>1</sup>, 507m, USGS-BRD San Diego Sta. 1.i.2000 [AP926, 1♂, CAS]; University of California Riverside, <named-content xmlns:xlink="http://www.w3.org/1999/xlink" content-type="dwc:verbatimCoordinates" xlink:type="simple">33.9533, -117.3953</named-content><sup>6</sup>, 252m, D Bixler 10.v.1968 [AP119, 1juv, AMNH], E Schlinger 6.vii.1957 [AP134, AP142, 5♀, 7juv, AMNH]; University of California, Riverside Campus, <named-content xmlns:xlink="http://www.w3.org/1999/xlink" content-type="dwc:verbatimCoordinates" xlink:type="simple">33.9742, -117.3251</named-content><sup>3</sup>, 327m, W Icenogle 17.xii.1969 [AP619, 2♀, CAS], 13.ix.1967 [AP110, AP136, 1♀, 26juv, AMNH], 17.ix.1967 [AP101, 1♂, AMNH], 19.ix.1967 [AP109, 1♀, 25juv, AMNH], 25.ix.1967 [AP116, AP616 2♀, 105juv, AMNH], 5.x.1967 [AP127, 1juv, AMNH], 10.x.1967 [AP106, 115, 128, 1♂, 2♀, 51juv, AMNH], 20.xi.1967 [AP105, 1♂, AMNH], 27.x.1967 [AP121, 130, 138, 141, 147, 5♂, AMNH], 31.x.1968 [AP131, 1♀, AMNH], H Nakakihara 11.iv.1974 [AP584, 1♂, UCR]; <bold>San Bernardino Co.:</bold> Yucaipa, bluffs behind city municipal office, <named-content xmlns:xlink="http://www.w3.org/1999/xlink" content-type="dwc:verbatimCoordinates" xlink:type="simple">34.035, -117.0597</named-content><sup>2</sup>, 737m, J Bond 19.i.1997 [MY2287, MY2289, MY2291, 3juv, AUMNH]; Yucaipa, Jct Yucaipa Blvd &amp; 7th Street, <named-content xmlns:xlink="http://www.w3.org/1999/xlink" content-type="dwc:verbatimCoordinates" xlink:type="simple">34.0362, -117.0638</named-content><sup>3</sup>, 722m, W Icenogle 3.xii.1995 [AP102, 1♂, CAS]; Yucaipa, Bluff behind city municipal office on barren eroded bank, <named-content xmlns:xlink="http://www.w3.org/1999/xlink" content-type="dwc:verbatimCoordinates" xlink:type="simple">34.0362, -117.0598</named-content><sup>1</sup>, 737m, J Bond 19.i.1997 [AP1206, 1juv, AUMNH]; Yucaipa, Oak Glen Creek, just N jct 6th St &amp; Yucaipa Blvd, <named-content xmlns:xlink="http://www.w3.org/1999/xlink" content-type="dwc:verbatimCoordinates" xlink:type="simple">34.0382, -117.0599</named-content><sup>1</sup>, 792m, W Icenogle 29.x.1995 [AP352, 1♂, CAS]; Yucaipa, 0.8km W junction Grape Ave &amp; Bryant St, <named-content xmlns:xlink="http://www.w3.org/1999/xlink" content-type="dwc:verbatimCoordinates" xlink:type="simple">34.0641, -117.0425</named-content><sup>1</sup>, 853m, W Icenogle 3.ii.2000 [AP363, 1♂, CAS]; Yucaipa, Grape Rd, housing development, <named-content xmlns:xlink="http://www.w3.org/1999/xlink" content-type="dwc:verbatimCoordinates" xlink:type="simple">34.065, -117.0422</named-content><sup>1</sup>, 852m, J Bond 17.xii.1997 [AP703, 005, 708, 1♂, 2♀, AUMNH]; Yucaipa, Grape St, 0.6km from intersection Grape &amp; Bryant, <named-content xmlns:xlink="http://www.w3.org/1999/xlink" content-type="dwc:verbatimCoordinates" xlink:type="simple">34.0653, -117.0425</named-content><sup>1</sup>, 863m, J Bond, W Icenogle 28.i.2004 [MY2526, 1♀, AUMNH].</p><p><bold>Variation, males (10).</bold> Cl 5.25-5.90, 5.54±0.05; Cw 4.38-4.88, 4.61±0.05; STRl 3.00-3.57, 3.23±0.05; STRw 2.46-2.79, 2.65±0.03; LBw 0.78-0.96, 0.88±0.02; LBl 0.42-0.68, 0.54±0.03; leg I: 4.81-5.56, 5.24±0.07; 3.45-3.88, 3.67±0.05; 3.33-3.81, 3.56±0.05; 2.10-2.37, 2.25±0.03; 1.86-2.16, 2.01±0.03; leg IV: 4.88-5.56, 5.25±0.07; 2.19-2.88, 2.60±0.06; PTl 2.25-2.52, 2.38±0.03; PTw 0.99-1.05, 1.03±0.01; Bl 1.20-1.38, 1.31±0.02; TSp 3-6, 3.30±0.30; TSr 1-2, 1.70±0.15; TSrd 4-6, 5.00±0.26.</p><p><bold>Variation, females (10).</bold> Cl 5.38-7.50, 6.60±0.25; Cw 4.13-6.13, 5.33±0.22; STRl 3.27-5.06, 4.08±0.19; STRw 2.46-3.69, 3.29±0.13; LBw 0.92-1.37, 1.11±0.05; LBl 0.50-0.78, 0.65±0.03; Leg I: 12.01-17.13, 15.02±0.53; ANTd 6-8, 6.80±0.20; PTLs 7-14, 10.60±0.56; TBs 3-5, 3.90±0.28.</p><fig id="F49" position="float" orientation="portrait"><label>Figures 188–191.</label><caption><p><italic><tp:taxon-name>Aptostichus hesperus</tp:taxon-name></italic> (Chamberlin, 1919). <bold>188</bold> sternal sigilla pattern (indicated by circled area, labium at top of photograph; MY2526)) [<ext-link xmlns:xlink="http://www.w3.org/1999/xlink" ext-link-type="uri" xlink:href="http://www.morphbank.net/Browse/ByImage/?tsn=805941" xlink:type="simple">805941</ext-link>] <bold>189</bold> line drawing of rastellar spine pattern for <italic><tp:taxon-name>Aptostichus hesperus</tp:taxon-name></italic> and other <italic><tp:taxon-name>Hesperus</tp:taxon-name></italic> group species <bold>190</bold> cleared spermathecae, specimen from San Bernardino Co., Yucaipa (MY2526) [<ext-link xmlns:xlink="http://www.w3.org/1999/xlink" ext-link-type="uri" xlink:href="http://www.morphbank.net/Browse/ByImage/?tsn=805942" xlink:type="simple">805942</ext-link>]; scale bar = 0.1mm <bold>191</bold> photograph of live specimen from Riverside Co., Winchester(MY2496).</p></caption><graphic xmlns:xlink="http://www.w3.org/1999/xlink" xlink:href="ZooKeys-252-001-g049.jpg" position="float" orientation="portrait" xlink:type="simple"/></fig><fig id="F50" position="float" orientation="portrait"><label>Figures 192–196.</label><caption><p><italic><tp:taxon-name>Aptostichus hesperus</tp:taxon-name></italic> male, photographs of specimen from Riverside Co., Winchester (AP098). <bold>192–194</bold> leg I; scale bars = 1.0mm. <bold>192</bold> retrolateral aspect [<ext-link xmlns:xlink="http://www.w3.org/1999/xlink" ext-link-type="uri" xlink:href="http://www.morphbank.net/Browse/ByImage/?tsn=805929" xlink:type="simple">805929</ext-link>] <bold>193</bold> prolateral aspect [<ext-link xmlns:xlink="http://www.w3.org/1999/xlink" ext-link-type="uri" xlink:href="http://www.morphbank.net/Browse/ByImage/?tsn=805925" xlink:type="simple">805925</ext-link>] <bold>194</bold> line drawings of spination pattern variation of leg I <bold>195–196</bold> pedipalp; scale bars = 1.0mm <bold>195</bold> ventral view [<ext-link xmlns:xlink="http://www.w3.org/1999/xlink" ext-link-type="uri" xlink:href="http://www.morphbank.net/Browse/ByImage/?tsn=805935" xlink:type="simple">805935</ext-link>] <bold>196</bold> retrolateral aspect 805933].</p></caption><graphic xmlns:xlink="http://www.w3.org/1999/xlink" xlink:href="ZooKeys-252-001-g050.jpg" position="float" orientation="portrait" xlink:type="simple"/></fig></tp:treatment-sec><tp:treatment-sec sec-type="GenBank accessions"><title>GenBank accessions.</title><p>16S-tRNAval-12S: <ext-link xmlns:xlink="http://www.w3.org/1999/xlink" ext-link-type="uri" xlink:href="http://www.ncbi.nlm.nih.gov/nuccore/JX103313" xlink:type="simple">JX103313</ext-link>-<ext-link xmlns:xlink="http://www.w3.org/1999/xlink" ext-link-type="uri" xlink:href="http://www.ncbi.nlm.nih.gov/nuccore/JX103318" xlink:type="simple">JX103318</ext-link></p></tp:treatment-sec><tp:treatment-sec sec-type="Distribution"><title>Distribution and natural history.</title><p><italic><tp:taxon-name>Aptostichus hesperus</tp:taxon-name></italic> is distributed in the Santa Ana, San Jacinto, San Bernardino Mountains, and intervening areas. County records include Orange, the western extent of Riverside, and a few localities in San Bernardino (<xref ref-type="fig" rid="F51">Map 20</xref>). The primary habitat type throughout this area comprises chaparral forest and shrub, open woodland shrub, and coniferous forest. <italic><tp:taxon-name>Aptostichus hesperus</tp:taxon-name></italic> is particularly prevalent in chaparral habitat and is often collected from burrows at the base of large boulders and along steep inclines of north facing slopes. The DM (<xref ref-type="fig" rid="F51">Map 21</xref>) corresponds well with the known distribution but indicates that <italic><tp:taxon-name>Aptostichus hesperus</tp:taxon-name></italic> should be <!--PageBreak-->more prevalent throughout open woodland shrub habitat in the southwestern extent of San Bernardino County; the species has not been collected in the areas of higher probability to the south in San Diego County. Although a few males have been recovered from pitfall traps in the spring and summer, the majority of wandering males have been collected during late fall and winter months (October-February).</p><fig id="F51" position="float" orientation="portrait"><label>Map 20, 21.</label><caption><p><italic><tp:taxon-name>Aptostichus hesperus</tp:taxon-name></italic> Chamberlin, 1919. <bold>20</bold> distribution of known specimens <bold>21</bold> predicted distribution; cooler colors–blue shades–represent areas of high probability of occurrence, warmer colors–yellow and orange shades–represent areas of low probability of occurrence.</p></caption><graphic xmlns:xlink="http://www.w3.org/1999/xlink" xlink:href="ZooKeys-252-001-g051.jpg" position="float" orientation="portrait" xlink:type="simple"/></fig></tp:treatment-sec><tp:treatment-sec sec-type="Conservation status"><title>Conservation status.</title><p>This species is relatively abundant across its range thus the conservation status of <italic><tp:taxon-name>Aptostichus hesperus</tp:taxon-name></italic> is likely secure.</p></tp:treatment-sec><tp:treatment-sec sec-type="Species concept applied"><title>Species concept applied.</title><p>Morphological/Phylogenetic.</p></tp:treatment-sec><tp:treatment-sec sec-type="Remarks"><title>Remarks.</title><p><italic><tp:taxon-name>Aptostichus hesperus</tp:taxon-name></italic> is one of the easier species to identify because of its unique sternal sigilla morphology and its range is relatively restricted in Orange and Riverside Counties. However, all male specimens collected as part of the USGS survey in the southernmost extent of the species distribution in Riverside County lack a foveal groove. Although this form seems anomalous, the fact that multiple individuals from a number of populations share it suggests that it may be a diagnostic feature that would set these populations aside as a separate species. However, I have conservatively included these specimens as part of the <italic><tp:taxon-name>Aptostichus hesperus</tp:taxon-name></italic> hypothesis until molecular data are available to confirm that these morphological distinct populations are an exclusive lineage.</p></tp:treatment-sec><ref-list><ref id="B8"><mixed-citation xmlns:xlink="http://www.w3.org/1999/xlink" xlink:type="simple"><person-group><name name-style="western"><surname>Bond</surname><given-names>JE</given-names></name><name name-style="western"><surname>Opell</surname><given-names>BD</given-names></name></person-group> (<year>2002</year>)<article-title> Phylogeny and taxonomy of the genera of south-western North American Euctenizinae trapdoor spiders and their relatives (Araneae : Mygalomorphae, Cyrtaucheniidae).</article-title><source>Zoological Journal of the Linnaean Society </source><volume>136</volume>: <fpage>487</fpage>-<lpage>534</lpage>. doi: <ext-link ext-link-type="uri" xlink:href="http://dx.doi.org/10.1046/j.1096-3642.2002.00035.x" xlink:type="simple">10.1046/j.1096-3642.2002.00035.x</ext-link></mixed-citation></ref><ref id="B13"><mixed-citation xmlns:xlink="http://www.w3.org/1999/xlink" xlink:type="simple"><person-group><name name-style="western"><surname>Chamberlin</surname><given-names>RV</given-names></name></person-group> (<year>1919</year>)<article-title> New Californian spiders.</article-title><source>Journal of Entomology and Zoology, Claremont </source><volume>12</volume>: <fpage>1</fpage>-<lpage>17</lpage>.</mixed-citation></ref></ref-list></tp:taxon-treatment>
