# Supplementary material for: Phylogenetic treatment and taxonomic revision of the trapdoor spider genus Aptostichus Simon (Araneae, Mygalomorphae, Euctenizidae)
Source: Zookeys. 2012 Dec 19;(252):1–209. doi: 10.3897/zookeys.252.3588 (PMC3560839; doi:10.3897/zookeys.252.3588)
Supplement: XML Treatment for Aptostichus cahuilla [file zookeys.252.3588-treatment21.xml]

<!DOCTYPE tp:taxon-treatment
  PUBLIC "-//TaxonX//DTD Taxonomic Treatment Publishing DTD v0 20100105//EN" "tax-treatment-NSO.dtd">
<tp:taxon-treatment xmlns:tp="http://www.plazi.org/taxpub"><tp:treatment-meta><mixed-citation publication-type="journal"><person-group><name><surname>Bond</surname><given-names>Jason E.</given-names></name></person-group><article-title>Phylogenetic treatment and taxonomic revision of the trapdoor spider genus 
                    <italic>Aptostichus</italic> Simon (Araneae, Mygalomorphae, Euctenizidae)
                </article-title><source>Zookeys</source><day>19</day><month>12</month><year>2012</year><volume>2012</volume><issue>252</issue><fpage>1</fpage><lpage>209</lpage><pub-id pub-id-type="doi">10.3897/zookeys.252.3588</pub-id></mixed-citation></tp:treatment-meta><tp:nomenclature><tp:taxon-name>
                        <tp:taxon-name-part taxon-name-part-type="genus">Aptostichus</tp:taxon-name-part>
                        <tp:taxon-name-part taxon-name-part-type="species">cahuilla</tp:taxon-name-part>
                    <object-id xmlns:xlink="http://www.w3.org/1999/xlink" xlink:type="simple">‘The Winchester Trapdoor Spider’</object-id>
								<object-id xmlns:xlink="http://www.w3.org/1999/xlink" xlink:type="simple">urn:lsid:zoobank.org:act:138FA005-949E-45D0-8C95-2F418133AC8D</object-id>
                    <object-id xmlns:xlink="http://www.w3.org/1999/xlink" xlink:type="simple">http://species-id.net/wiki/Aptostichus_cahuilla</object-id>
								</tp:taxon-name><tp:taxon-status xmlns:xlink="http://www.w3.org/1999/xlink" xlink:type="simple">sp. n.</tp:taxon-status><xref ref-type="fig" rid="F54">Figures 204–209</xref><xref ref-type="fig" rid="F55">Map 23, 24</xref></tp:nomenclature><tp:treatment-sec sec-type="Types"><title>Types.</title><p>Male holotype (AP392) and female paratype (AP221) from California, Riverside County, Winchester, 1.6km NW of town center, vicinity of Double <!--PageBreak-->Butte, <named-content xmlns:xlink="http://www.w3.org/1999/xlink" content-type="dwc:verbatimCoordinates" xlink:type="simple">33.714924, -117.092205</named-content><sup>1</sup>, 478m, coll. W. Icenogle 3.ix.1967 &amp; 15.x.1967, deposited in AUMNH.</p></tp:treatment-sec><tp:treatment-sec sec-type="Etymology"><title>Etymology.</title><p>The specific epithet is a noun in apposition taken from the Cahuilla Native American Tribal Group, which once resided in Southern California.</p></tp:treatment-sec><tp:treatment-sec sec-type="Diagnosis"><title>Diagnosis.</title><p>Males (<xref ref-type="fig" rid="F54">Fig. 204</xref>) can be diagnosed on the basis of a unique conformation of the distal - most spination pattern of tibia I which consists of 5-9 short spines that are always overlapping (<xref ref-type="fig" rid="F54">Figs 205, 208</xref>). This spination pattern is most similar to <italic><tp:taxon-name>Aptostichus derhamgiulianii</tp:taxon-name></italic>, however the retrolateral cymbium surface of <italic><tp:taxon-name>Aptostichus derhamgiulianii</tp:taxon-name></italic> bears a number of small, distinct spines, whereas that of <italic><tp:taxon-name>Aptostichus cahuilla</tp:taxon-name></italic> does not. Additionally, the MA4/MF4 ratio (<xref ref-type="fig" rid="F4">Fig. 19</xref>) of <italic><tp:taxon-name>Aptostichus derhamgiulianii</tp:taxon-name></italic> is greater than that of <italic><tp:taxon-name>Aptostichus cahuilla</tp:taxon-name></italic> (i.e., the overall length of tarsus IV is greater for <italic><tp:taxon-name>Aptostichus derhamgiulianii</tp:taxon-name></italic>). Females can be distinguished from those of other known sympatric species of <italic><tp:taxon-name>Aptostichus</tp:taxon-name></italic> (<italic><tp:taxon-name>Aptostichus icenoglei</tp:taxon-name></italic>, <italic><tp:taxon-name>Aptostichus hesperus</tp:taxon-name></italic>, and <italic><tp:taxon-name>Aptostichus atomarius</tp:taxon-name></italic>) simply by their small size (Cl &lt; 4.6). Additional features that distinguish females of this species from others that are closely related (<italic><tp:taxon-name>Aptostichus hesperus</tp:taxon-name></italic> and <italic><tp:taxon-name>Aptostichus aguacaliente</tp:taxon-name></italic>) is the presence of smaller sigilla that tend to be more widely spaced. Males can be further diagnosed on the basis of a greater PTw/PTl ratio (<xref ref-type="fig" rid="F5">Fig. 23</xref>).</p></tp:treatment-sec><tp:treatment-sec sec-type="Description"><title>Description of male holotype.</title><p><italic>Specimen preparation and condition</italic>. Specimen collected live from pitfall trap, preserved in 80% EtOH. Coloration moderately faded. Pedipalp, leg I left side removed, stored in vial with specimen. <italic>General coloration</italic>. Carapace, chelicerae, legs strong brown 7.5YR 4/6; dusky purple markings along anterior margins of carapace. Abdomen uniform yellowish brown 10YR 5/4 dorsally, ventrum, spinnerets pale yellow; mottled chevron pattern (<xref ref-type="fig" rid="F54">Fig. 204</xref>). <italic>Cephalothorax</italic>. Carapace 3.88 long, 3.28 wide, lightly hirsute, stout black bristles along fringe; surface smooth, pars cephalica elevated. Fringe, posterior margin with black bristles. Foveal groove deep, straight. Eyes on mound. AER slightly procurved, PER slightly recurved. PME slightly larger in diameter than AME. Sternum moderately setose, STRl 2.00, STRw 1.84. Posterior sternal sigilla small, positioned laterally, anterior sigilla pairs small, oval, marginal. Chelicerae with distinct anterior tooth row comprising 5 teeth, posterior margin with single row of small denticles. Palpal endites with patch of small cuspules on proximal, inner margin, labium with few cuspules, LBw 0.68, LBl 0.43. Rastellum consists of 5 very stout spines, one spine separated laterally. <italic>Abdomen</italic>. Setose, heavy black setae intermingled with fine black setae. <italic>Legs</italic>. Leg I: 3.76, 2.60, 2.29, 1.55, 1.30; leg IV: 3.52, 1.70. Light tarsal scopulae on legs I, II. Tarsus I with single, slightly staggered row of 10 trichobothria. Leg I spination pattern illustrated in <xref ref-type="fig" rid="F54">Figures 205, 206, 208</xref>; TSp 3, TSr 3, TSrd 5. <italic>Pedipalp</italic>. Articles stout, lacking distinct spines (<xref ref-type="fig" rid="F54">Figs 207</xref>). PTw 0.80, PTl 1.68, Bl 0.85. Embolus slender, with slight curvature at terminus (<xref ref-type="fig" rid="F54">Fig. 207</xref>).</p><p><bold>Variation (9).</bold> Cl 3.42-4.38, 3.89±0.09; Cw 2.79-3.63, 3.11±0.08; STRl 1.92-2.46, 2.09±0.05; STRw 1.65-2.13, 1.84±0.05; LBw 0.57-0.69, 0.64±0.01; LBl 0.30-0.44, 0.37±0.02; leg I: 3.18-4.13, 3.60±0.10; 2.16-2.94, 2.52±0.08; 1.92-2.40, 2.20±0.05; 1.32-1.68, 1.55±0.04; 1.14-1.38, 1.27±0.02; leg IV: 3.00-3.75, 3.38±0.09; 1.5-1.81, 1.65±0.04; PTl 1.44-1.79, 1.62±0.04; PTw 0.72-0.81, 0.77±0.01; Bl 0.75-0.90, 0.81±0.02; TSp 3-5, 3.78±0.28; TSr 2-5, 4.11±0.35; TSrd 5-9, 6.22±0.46.</p><!--PageBreak--></tp:treatment-sec><tp:treatment-sec sec-type="Description"><title>Description of female paratype.</title><p><italic>Specimen preparation and condition</italic>. Female collected live from burrow, prepared in same manner as male holotype. Genital plate removed, cleared in trypsin, stored in microvial with specimen. <italic>General coloration</italic>. <!--PageBreak-->Carapace, legs, chelicerae, strong brown 7.5YR 4/6. Abdomen uniform dark grayish brown dorsally 10YR 4/2 with mottled striping, ventral, spinnerets pale yellow; more recently collected specimens much darker in color. <italic>Cephalothorax</italic>. Carapace 4.55 long, 3.64 wide, glabrous; generally smooth surface, pars cephalica moderately elevated. Fringe lacks setae. Foveal groove deep, slightly procurved, straight in most specimens. Eye group slightly elevated on low mound. AER slightly procurved, PER slightly recurved. PME-AME subequal diameter. Sternum widest at coxae II/III, moderately setose, STRl 2.58, STRw 2.15. Three pairs of sternal sigilla anterior pairs small, oval, marginal, posterior pair small, oval-suboval, mid-marginally positioned. Chelicerae anterior tooth row comprising 5 teeth with posterior margin denticle patch comprising 3 rows. Palpal endites with 27 cuspules concentrated at inner (promargin) posterior heel; labium with 6 cuspules, LBw 1.25, LBl 0.41. Rastellum consists of 5 very stout spines not on mound, one spine positioned laterally; fringe of short spines along distal promargin extending upward from rastellum. <italic>Abdomen</italic>. Moderately setose, appears elongate relative to other species. PLS all 3 segments with spigots. Terminal segment 1/2 length of medial segment, 2 enlarged spigots visible at tip. PMS single segment, with spigots, short with rounded terminus. <italic>Legs</italic>. Anterior two pairs noticeably more slender than posterior pairs. Leg I 10.08 long. Tarsus I with single staggered row of 12 trichobothria. Legs I, II with moderately heavy scopulae on tarsi, metatarsi; light sparse scopulae on legs III, IV tarsi, PTLs 8, TBs 3. Rudimentary preening comb on retrolateral distal surface at tarsus - metatarsus joint of metatarsus III, IV. <italic>Spermathecae</italic>. Simple spermathecal bulbs with elongate, heavily sclerotized median stalk neck, sinuous; basal extension comprises a small bulb (<xref ref-type="fig" rid="F54">Fig. 209</xref>).</p><p><bold>Variation (4).</bold> Cl 3.47-4.55, 3.98±0.22; Cw 2.98-3.8, 3.45±0.18; STRl 2.00-2.58, 2.30±0.12; STRw 1.72-2.15, 1.98±0.1; LBw 0.75-1.25, 0.91±0.12; LBl 0.34-0.51, 0.41±0.04; Leg I: 7.73-10.08, 8.96±0.51; ANTd 5-6, 5.25±0.25; PTLs 8-10, 9.00±1.00; TBs 2-3, 2.50±0.50.</p><fig id="F54" position="float" orientation="portrait"><label>Figures 204–209.</label><caption><p><italic><tp:taxon-name>Aptostichus cahuilla</tp:taxon-name></italic> sp. n. <bold>204–207</bold> male holotype from Riverside County, Winchester (AP392); scale bars = 1.0mm <bold>204</bold> habitus [<ext-link xmlns:xlink="http://www.w3.org/1999/xlink" ext-link-type="uri" xlink:href="http://www.morphbank.net/Browse/ByImage/?tsn=805952" xlink:type="simple">805952</ext-link>] <bold>205</bold> retrolateral aspect, leg I [<ext-link xmlns:xlink="http://www.w3.org/1999/xlink" ext-link-type="uri" xlink:href="http://www.morphbank.net/Browse/ByImage/?tsn=805944" xlink:type="simple">805944</ext-link>] <bold>206 </bold>prolateral aspect, leg I [<ext-link xmlns:xlink="http://www.w3.org/1999/xlink" ext-link-type="uri" xlink:href="http://www.morphbank.net/Browse/ByImage/?tsn=805948" xlink:type="simple">805948</ext-link>] <bold>207</bold> retrolateral aspect, pedipalp [<ext-link xmlns:xlink="http://www.w3.org/1999/xlink" ext-link-type="uri" xlink:href="http://www.morphbank.net/Browse/ByImage/?tsn=805950" xlink:type="simple">805950</ext-link>] <bold>208</bold> line drawings of male leg I tibia and metatarsus spination pattern variation <bold>209</bold> cleared spermathecae, female paratype (AP221) [<ext-link xmlns:xlink="http://www.w3.org/1999/xlink" ext-link-type="uri" xlink:href="http://www.morphbank.net/Browse/ByImage/?tsn=806626" xlink:type="simple">806626</ext-link>]; scale bar = 0.1mm.</p></caption><graphic xmlns:xlink="http://www.w3.org/1999/xlink" xlink:href="ZooKeys-252-001-g054.jpg" position="float" orientation="portrait" xlink:type="simple"/></fig></tp:treatment-sec><tp:treatment-sec sec-type="Material examined"><title>Material examined.</title><p><bold>United States: California: Riverside Co.:</bold> just S Winchester on Leona Rd, ~1.6km S intersection w/Patton Ave, <named-content xmlns:xlink="http://www.w3.org/1999/xlink" content-type="dwc:verbatimCoordinates" xlink:type="simple">33.6771, -117.1157</named-content><sup>1</sup>, 444m, J Bond 01.ii.2004 [MY2521, 1juv, AUMNH]; Winchester, <named-content xmlns:xlink="http://www.w3.org/1999/xlink" content-type="dwc:verbatimCoordinates" xlink:type="simple">33.7138, -117.0915</named-content><sup>1</sup>, 470m, W Icenogle 18.i.1970 [AP245, 1♂, AMNH]; Winchester, 1.6km NW of town center, vicinity of Double Butte, <named-content xmlns:xlink="http://www.w3.org/1999/xlink" content-type="dwc:verbatimCoordinates" xlink:type="simple">33.7138, -117.0913</named-content><sup>1</sup>, 466m, J Bond, W Icenogle 25.iii.1996 [AP737, 1♀, AUMNH]; Winchester, 1.6km NW of town center, vicinity of Double Butte, <named-content xmlns:xlink="http://www.w3.org/1999/xlink" content-type="dwc:verbatimCoordinates" xlink:type="simple">33.7148, -117.0922</named-content><sup>1</sup>, 476m, J Bond 29.i.1997 [AP1203, 1♀, AUMNH], W Icenogle 23.ii.1973 [AP246, 1♂, AMNH], 05.i.1977 [AP2471♂AMNH], 27.xii.1977 [AP241, 1♂, CAS], 03.ix.1967 [AP392, 1♀, 1♂, CAS], 15.x.1967 [AP221, 1♀, 29juv, AMNH], 20.xi.1967 [AP227, 1♂, AMNH], 04.ii.1968 [AP240, 1♂, AMNH], 17.xi.1972 [AP238, 1♂, AMNH]; University of California, Riverside Campus, <named-content xmlns:xlink="http://www.w3.org/1999/xlink" content-type="dwc:verbatimCoordinates" xlink:type="simple">33.9742, -117.3251</named-content><sup>3</sup>, 327m, W Icenogle 05.x.1967 [AP232, 1♀, 12juv, AMNH], 10.x.1967 [AP222, 1♀, 31juv, CAS], 27.x.1967 [AP239, 1♂, AMNH]; <bold>San Bernardino Co.:</bold> Alta Loma, <named-content xmlns:xlink="http://www.w3.org/1999/xlink" content-type="dwc:verbatimCoordinates" xlink:type="simple">34.122, -117.597</named-content><sup>3</sup>, 412m, D Bixler 04.iv.1969 [AP337, 1♂, AMNH], 15.iv.1969 [AP338, 1♂, AMNH], 20.iv.1969 [AP336, 1♂, AMNH].</p></tp:treatment-sec><tp:treatment-sec sec-type="GenBank accession"><title>GenBank accession.</title><p>16S-tRNAval-12S: <ext-link xmlns:xlink="http://www.w3.org/1999/xlink" ext-link-type="uri" xlink:href="http://www.ncbi.nlm.nih.gov/nuccore/JX103293" xlink:type="simple">JX103293</ext-link></p><!--PageBreak--></tp:treatment-sec><tp:treatment-sec sec-type="Distribution"><title>Distribution and natural history.</title><p><italic><tp:taxon-name>Aptostichus cahuilla</tp:taxon-name></italic> is known from only from a few localities in Riverside County and one in southwestern San Bernardino County. Experience collecting this species indicates that it is found primarily in chaparral habitat <!--PageBreak-->but is considerably less abundant than the species with which it is sympatric (e.g., <italic><tp:taxon-name>Aptostichus atomarius</tp:taxon-name></italic>, <italic><tp:taxon-name>Aptostichus icenoglei</tp:taxon-name></italic>, and <italic><tp:taxon-name>Aptostichus hesperus</tp:taxon-name></italic>).</p><fig id="F55" position="float" orientation="portrait"><label>Maps 23, 24.</label><caption><p><italic><tp:taxon-name>Aptostichus cahuilla</tp:taxon-name></italic> Bond sp. n. <bold>23</bold> distribution of known specimens <bold>24</bold> predicted distribution; cooler colors–blue shades–represent areas of high probability of occurrence, warmer colors–yellow and orange shades–represent areas of low probability of occurrence.</p></caption><graphic xmlns:xlink="http://www.w3.org/1999/xlink" xlink:href="ZooKeys-252-001-g055.jpg" position="float" orientation="portrait" xlink:type="simple"/></fig></tp:treatment-sec><tp:treatment-sec sec-type="Conservation status"><title>Conservation status.</title><p>The conservation status of <italic><tp:taxon-name>Aptostichus cahuilla</tp:taxon-name></italic> is likely to be considered imperiled; it is rare in collections, abundance is very low, and it is relatively restricted in distribution.</p></tp:treatment-sec><tp:treatment-sec sec-type="Species concept applied"><title>Species concept applied.</title><p>Morphological/Phylogenetic.</p></tp:treatment-sec><tp:treatment-sec><!--Section generated to contain objects referenced in tp:taxon-treatment.--><fig id="F4" position="float" orientation="portrait"><label>Figures 17–20.</label><caption><p>Box plots for quantitative measurements used in phylogenetic analysis and species diagnosis; ratios are given in values multiplied by 100 (y-axis); characters states are indicated above and below horizontal line bisecting graph; species abbreviations (x-axis) defined in Table 1. <bold>17</bold> sternum length to width <bold>18</bold> labium length to width <bold>19</bold> leg IV tarsus length to femur length <bold>20</bold> leg I tibia length to femur length.</p></caption><graphic xmlns:xlink="http://www.w3.org/1999/xlink" xlink:href="ZooKeys-252-001-g004.jpg" position="float" orientation="portrait" xlink:type="simple"/></fig><fig id="F5" position="float" orientation="portrait"><label>Figures 21–24.</label><caption><p>Box plots for quantitative measurements used in phylogenetic analysis and species diagnosis; ratios are given in values multiplied by 100 (y-axis); characters states are indicated above and below horizontal line bisecting graph; species abbreviations (x-axis) defined in Table 1. <bold>21</bold> leg I metatarsus length to femur length <bold>22</bold> leg I tarsus length to femur length <bold>23</bold> male palpal tibia width to length <bold>24  </bold>palpal tibia length to carapace length.</p></caption><graphic xmlns:xlink="http://www.w3.org/1999/xlink" xlink:href="ZooKeys-252-001-g005.jpg" position="float" orientation="portrait" xlink:type="simple"/></fig></tp:treatment-sec></tp:taxon-treatment>
