# Supplementary material for: Phylogenetic treatment and taxonomic revision of the trapdoor spider genus Aptostichus Simon (Araneae, Mygalomorphae, Euctenizidae)
Source: Zookeys. 2012 Dec 19;(252):1–209. doi: 10.3897/zookeys.252.3588 (PMC3560839; doi:10.3897/zookeys.252.3588)
Supplement: XML Treatment for Aptostichus serrano [file zookeys.252.3588-treatment23.xml]

<!DOCTYPE tp:taxon-treatment
  PUBLIC "-//TaxonX//DTD Taxonomic Treatment Publishing DTD v0 20100105//EN" "tax-treatment-NSO.dtd">
<tp:taxon-treatment xmlns:tp="http://www.plazi.org/taxpub"><tp:treatment-meta><mixed-citation publication-type="journal"><person-group><name><surname>Bond</surname><given-names>Jason E.</given-names></name></person-group><article-title>Phylogenetic treatment and taxonomic revision of the trapdoor spider genus 
                    <italic>Aptostichus</italic> Simon (Araneae, Mygalomorphae, Euctenizidae)
                </article-title><source>Zookeys</source><day>19</day><month>12</month><year>2012</year><volume>2012</volume><issue>252</issue><fpage>1</fpage><lpage>209</lpage><pub-id pub-id-type="doi">10.3897/zookeys.252.3588</pub-id></mixed-citation></tp:treatment-meta><tp:nomenclature><tp:taxon-name>
                        <tp:taxon-name-part taxon-name-part-type="genus">Aptostichus</tp:taxon-name-part>
                        <tp:taxon-name-part taxon-name-part-type="species">serrano</tp:taxon-name-part>
                    <object-id xmlns:xlink="http://www.w3.org/1999/xlink" xlink:type="simple">‘The Joshua Tree Serrano Trapdoor Spider’</object-id>
								<object-id xmlns:xlink="http://www.w3.org/1999/xlink" xlink:type="simple">urn:lsid:zoobank.org:act:BE163831-1BAA-42C4-ABE4-7E60B2AE77A0</object-id>
                    <object-id xmlns:xlink="http://www.w3.org/1999/xlink" xlink:type="simple">http://species-id.net/wiki/Aptostichus_serrano</object-id>
								</tp:taxon-name><tp:taxon-status xmlns:xlink="http://www.w3.org/1999/xlink" xlink:type="simple">sp. n.</tp:taxon-status><xref ref-type="fig" rid="F58">Figures 215–219</xref><xref ref-type="fig" rid="F57">Map 25, 26</xref></tp:nomenclature><tp:treatment-sec sec-type="Types"><title>Types.</title><p>Male holotype (AP395) and male paratype (AP396) from California, Riverside County, Joshua Tree National Park, Pleasant Valley, <named-content xmlns:xlink="http://www.w3.org/1999/xlink" content-type="dwc:verbatimCoordinates" xlink:type="simple">33.9102, -115.9931</named-content><sup>3</sup>, 1066m, coll. E. Sleeper &amp; S. Jenkins 20.iii.1966 &amp; 8.i.1966, deposited in AMNH; Female paratypes<!--PageBreak--> (AP712, 714) from California, San Bernardino Co., Joshua Tree National Park, ~2.7km S of bend in road, HWY 62, <named-content xmlns:xlink="http://www.w3.org/1999/xlink" content-type="dwc:verbatimCoordinates" xlink:type="simple">34.08667, -115.47778</named-content><sup>1</sup>, 684m, coll. J. Bond &amp; W. Icenogle 17.i.1997, deposited in AUMNH.</p></tp:treatment-sec><tp:treatment-sec sec-type="Etymology"><title>Etymology.</title><p>The specific epithet is a noun in apposition taken from the Serrano Native American Tribal group, which once resided throughout what are now the California counties of Riverside and San Bernardino.</p></tp:treatment-sec><tp:treatment-sec sec-type="Diagnosis"><title>Diagnosis.</title><p>Males (<xref ref-type="fig" rid="F58">Fig. 215</xref>) are easily distinguished from the other known sympatric species of <italic><tp:taxon-name>Aptostichus</tp:taxon-name></italic>, <italic><tp:taxon-name>Aptostichus bonoi</tp:taxon-name></italic>, by lacking spines on the ventral surface of tarsus I (<xref ref-type="fig" rid="F58">Fig. 216</xref>). The TSrd spination of <italic><tp:taxon-name>Aptostichus serrano</tp:taxon-name></italic> (<xref ref-type="fig" rid="F58">Fig. 216</xref>) is most similar to that of <italic><tp:taxon-name>Aptostichus atomarius</tp:taxon-name></italic>, however male <italic><tp:taxon-name>Aptostichus serrano</tp:taxon-name></italic> individuals can be distinguished by having a retrolaterally offset rastellar spine. Female <italic><tp:taxon-name>Aptostichus serrano</tp:taxon-name></italic> individuals can be distinguished from <italic><tp:taxon-name>Aptostichus atomarius</tp:taxon-name></italic> females by virtue of their smaller size and a rastellar configuration similar to that of the males. Male and females are both lighter in coloration and lack the distinct mottled striping of the non-desert species (<xref ref-type="fig" rid="F58">Fig. 215</xref>).</p></tp:treatment-sec><tp:treatment-sec sec-type="Description"><title>Description of male holotype.</title><p><italic>Specimen preparation and condition</italic>. Specimen presumed to have been collected live from a pitfall trap array, preserved in 70% EtOH. Coloration lightly faded. Pedipalp, leg I left side removed, stored in vial with specimen. <italic>General coloration</italic>. Carapace, chelicerae, legs strong brown 7.5YR 4/6. Abdomen dorsally light yellowish brown 10YR 6/4, light mid dorsal stripes (<xref ref-type="fig" rid="F58">Fig. 215</xref>), ventral aspect similar coloration. <italic>Cephalothorax</italic>. Carapace 4.75 long, 4.06 wide, lightly hirsute, thin white spines, stout black bristles along fringe; surface smooth, pars cephalica elevated. Fringe, posterior margin with black bristles. Foveal groove deep, straight, almost forming a pit. Eyes on low mound. AER slightly procurved, PER slightly recurved. PME, AME subequal diameter. Sternum moderately setose, STRl 2.63, STRw 2.40. Posterior sternal sigilla moderate in size, positioned mid to central, not contiguous, anterior sigilla pairs small, oval, marginal. Chelicerae with distinct anterior tooth row comprising 5 teeth, posterior margin with row of small denticles. Palpal endites with patch of small cuspules on proximal, inner margin, labium with 3 cuspules, LBw 0.77, LBl 0.41. Rastellum consists of 5 stout spines not on prominent mound, one spine offset laterally. <italic>Abdomen</italic>. Setose, heavy black setae intermingled with fine black setae. <italic>Legs</italic>. Leg I: 4.85, 3.50, 3.10, 1.90, 1.75; leg IV: 4.69, 2.44. Light tarsal scopulae on legs I, II. Tarsus I with single, staggered row of 11 trichobothria. Leg I spination pattern illustrated in <xref ref-type="fig" rid="F58">Figures 216, 217</xref>; TSp 5, TSr 4, TSrd 6. <italic>Pedipalp</italic>. Articles stout, lacking distinct spines (<xref ref-type="fig" rid="F58">Fig. 218</xref>). PTw 0.80, PTl 2.03, Bl 0.96. Embolus slender, slight curvature at midpoint, lacking serrations (<xref ref-type="fig" rid="F58">Fig. 218</xref>).</p><p><bold>Variation (7).</bold> Cl 4.44-5.00, 4.73±0.1; Cw 3.54-4.13, 3.93±0.08; STRl 2.40-2.76, 2.60±0.05; STRw 1.98-2.40, 2.22±0.05; LBw 0.68-0.83, 0.75±0.02; LBl 0.39-0.45, 0.43±0.01; leg I: 4.50-5.13, 4.81±0.08; 3.25-3.56, 3.39±0.05; 2.73-3.15, 2.95±0.07; 1.80-2.04, 1.90±0.03; 1.50-3.25, 1.89±0.23; leg IV: 4.38-4.88, 4.59±0.07; 2.13-2.44, 2.28±0.04; PTl 1.86-2.10, 2.01±0.03; PTw 0.69-0.80, 0.75±0.01; Bl 0.90-1.02, 0.95±0.01; TSp 3-8, 4.29±0.68; TSr 2-4, 3.00±0.31; TSrd 4-6, 4.71±0.29.</p><p><bold>Description of female paratype (AP712).</bold> <italic>Specimen preparation and condition</italic>. Female collected live from burrow, prepared in same manner as male holotype. Genital <!--PageBreak-->plate removed, cleared in trypsin, stored in microvial with specimen. <italic>General coloration</italic>. Carapace, legs, chelicerae, yellowish brown 10YR 5/4. Abdomen uniform pale brown 10YR 6/3, markings similar to males; recently collected specimens slightly darker in coloration. <italic>Cephalothorax</italic>. Carapace 4.05 long, 3.60 wide, generally glabrous with light thin setae; generally smooth surface, pars cephalica moderately elevated. Fringe lacks setae. Foveal groove deep, slightly procurved. Eye group slightly elevated on low mound. AER slightly procurved, PER slightly recurved. PME-AME subequal diameter. Sternum widest at coxae II/III, moderately setose, STRl 2.63, <!--PageBreak-->STRw 2.29. Three pairs of sternal sigilla anterior pairs small, oval, marginal, posterior pair larger, oval, mesially positioned but not contiguous. Chelicerae anterior tooth row comprising 6 teeth with posterior margin denticle patch. Palpal endites with 23 cuspules concentrated at inner (promargin) posterior heel; labium with 3 cuspules, LBw 0.95, LBl 0.49. Rastellum consists of 6 very stout spines positioned not on mound, one spine offset laterally; fringe of short spines along distal promargin extending upward from rastellum. <italic>Abdomen</italic>. Moderately setose. PLS all 3 segments with spigots. Terminal segment 1/2 length of medial segment, 2 enlarged spigots visible at tip. PMS single segment, with spigots, short with rounded terminus. <italic>Legs</italic>. Anterior two pairs noticeably more slender than posterior pairs. Leg I 10.44 long. Tarsus I with single staggered row of 10 trichobothria. Legs I, II, with moderately light scopulae on tarsi, metatarsi, legs III, IV with light tarsal scopulae. PTLs 9, TBs 3. Rudimentary preening comb on retrolateral distal surface (at tarsus - metatarsus joint) of metatarsus III, IV. <italic>Spermathecae</italic>. 2 simple spermathecal bulbs with elongate neck, small lateral basal extension (<xref ref-type="fig" rid="F58">Fig. 219</xref>).</p><p><bold>Variation (5).</bold> Cl 3.52-5.00, 4.29±0.31; Cw 2.73-4.20, 3.60±0.28; STRl 2.30-3.10, 2.70±0.16; STRw 1.70-2.50, 2.18±0.15; LBw 0.77-1.00, 0.92±0.04; LBl 0.44-0.51, 0.48±0.02; Leg I: 8.45-12.23, 10.67±0.73; ANTd 5-6, 5.80±0.22; PTLs 8-12, 10.2±0.89; TBs 2-4, 3.00±0.35.</p><fig id="F58" position="float" orientation="portrait"><label>Figures 215–219.</label><caption><p><italic><tp:taxon-name>Aptostichus serrano</tp:taxon-name></italic> sp. n. <bold>215–218</bold> male holotype (AP395); scale bars = 1.0mm. <bold>215</bold> habitus [<ext-link xmlns:xlink="http://www.w3.org/1999/xlink" ext-link-type="uri" xlink:href="http://www.morphbank.net/Browse/ByImage/?tsn=805962" xlink:type="simple">805962</ext-link>] <bold>216</bold> retrolateral aspect, leg I [<ext-link xmlns:xlink="http://www.w3.org/1999/xlink" ext-link-type="uri" xlink:href="http://www.morphbank.net/Browse/ByImage/?tsn=805954" xlink:type="simple">805954</ext-link>] <bold>217</bold> prolateral aspect, leg I [<ext-link xmlns:xlink="http://www.w3.org/1999/xlink" ext-link-type="uri" xlink:href="http://www.morphbank.net/Browse/ByImage/?tsn=805960" xlink:type="simple">805960</ext-link>] <bold>218 </bold>retrolateral aspect, pedipalp [<ext-link xmlns:xlink="http://www.w3.org/1999/xlink" ext-link-type="uri" xlink:href="http://www.morphbank.net/Browse/ByImage/?tsn=805958" xlink:type="simple">805958</ext-link>] <bold>219</bold> cleared spermathecae (AP712) [<ext-link xmlns:xlink="http://www.w3.org/1999/xlink" ext-link-type="uri" xlink:href="http://www.morphbank.net/Browse/ByImage/?tsn=806611" xlink:type="simple">806611</ext-link>]; scale bar = 0.1mm.</p></caption><graphic xmlns:xlink="http://www.w3.org/1999/xlink" xlink:href="ZooKeys-252-001-g058.jpg" position="float" orientation="portrait" xlink:type="simple"/></fig></tp:treatment-sec><tp:treatment-sec sec-type="Material examined"><title>Material examined.</title><p><bold>United States: California: Riverside Co.:</bold> Joshua Tree Natl Park, Turkey Flats, jct main rd &amp; Black Eagle Rd, <named-content xmlns:xlink="http://www.w3.org/1999/xlink" content-type="dwc:verbatimCoordinates" xlink:type="simple">33.8283, -115.7586</named-content><sup>1</sup>, 738m, J Bond 11.xii.1997 [AP672, 674, 679, 683, 687, 5juv, AUMNH]; Joshua Tree Natl Park, Pleasant Valley, <named-content xmlns:xlink="http://www.w3.org/1999/xlink" content-type="dwc:verbatimCoordinates" xlink:type="simple">33.9102, -115.9931</named-content><sup>4</sup>, 1066m, E Sleeper, S Jenkins 20.iii.1965 [AP395, 535, 2♂, AMNH], 8.i.1966 [AP396, 1♂, AMNH], 8.i.1965 [AP542, 1♂, AMNH], 26.iii.1966 [AP532, 1♀, AMNH], 7.i.1967 [AP536, 2♂, AMNH], 4.ii.1967 [AP541, 1♂, AMNH]; Quail Guzzler, Pleasant Valley, <named-content xmlns:xlink="http://www.w3.org/1999/xlink" content-type="dwc:verbatimCoordinates" xlink:type="simple">33.9114, -116.0628</named-content><sup>4</sup>, 1016m, E Sleeper, S Jenkins 29.vii.1966 [AP568, 1♂, CAS]; Joshua Tree Natl Park, 1.3km S Squaw Tanks, <named-content xmlns:xlink="http://www.w3.org/1999/xlink" content-type="dwc:verbatimCoordinates" xlink:type="simple">33.9185, -116.0785</named-content><sup>4</sup>, 1036m, E Sleeper, S Jenkins 20.iii.1965 [AP539, 1♂, AMNH]; 1.1km S Squaw Tanks, <named-content xmlns:xlink="http://www.w3.org/1999/xlink" content-type="dwc:verbatimCoordinates" xlink:type="simple">33.9198, -116.0779</named-content><sup>4</sup>, 1036m, 18.xii.1965 [AP540, 1juv, AMNH]; Pinto Wells, <named-content xmlns:xlink="http://www.w3.org/1999/xlink" content-type="dwc:verbatimCoordinates" xlink:type="simple">33.9408, -115.4161</named-content><sup>4</sup>, 305m, W Sakai 17.iii.1996 [AP599, 1♂, UCR]; Joshua Tree Natl Park, Pinyon Wells, <named-content xmlns:xlink="http://www.w3.org/1999/xlink" content-type="dwc:verbatimCoordinates" xlink:type="simple">33.9642, -116.2472</named-content><sup>5</sup>, 1364m, E Sleeper 7.iv.1968 [AP530, 1♀, AMNH], E Sleeper, S Jenkins 4.iii.1967 [AP534, 1♂, AMNH]; <bold>San Bernardino Co.:</bold> Joshua Tree Natl Park, Lower Covington Flat, <named-content xmlns:xlink="http://www.w3.org/1999/xlink" content-type="dwc:verbatimCoordinates" xlink:type="simple">34.0401, -116.3102</named-content><sup>4</sup>, 1433m, E Sleeper 16.ii.1962 [AP531, 1♂, AMNH], E Sleeper, S Jenkins 20.iii.1965 [AP533, 538, 2♂, AMNH]; Pisgah Crater, <named-content xmlns:xlink="http://www.w3.org/1999/xlink" content-type="dwc:verbatimCoordinates" xlink:type="simple">34.7465, -116.3755</named-content><sup>1</sup>, 666m, Norris, Heath 11.ii.1961 [AP567, 620, 2♂, AMNH]; Joshua Tree Natl Park,  ~2.7km S of bend in road, hwy 62, <named-content xmlns:xlink="http://www.w3.org/1999/xlink" content-type="dwc:verbatimCoordinates" xlink:type="simple">34.0866, -115.4777</named-content><sup>1</sup>, 684m, J Bond, W Icenogle 17.i.1997 [AP712, 714, 2♀, 2juv, AUMNH]; NE Pinto Mountains, <named-content xmlns:xlink="http://www.w3.org/1999/xlink" content-type="dwc:verbatimCoordinates" xlink:type="simple">34.0866, -115.4777</named-content><sup>5</sup>, 610m, W Icenogle, T Prentice 7.ii.1991 [AP394, 1♀, CAS].</p></tp:treatment-sec><tp:treatment-sec sec-type="Distribution"><title>Distribution and natural history.</title><p><italic><tp:taxon-name>Aptostichus serrano</tp:taxon-name></italic> is a Mojave Desert endemic that has been collected in Riverside and San Bernardino Counties. Males apparently disperse during the later winter months, January–March. The DM indicates the species is probably more spread throughout the Mojave.</p><!--PageBreak--></tp:treatment-sec><tp:treatment-sec sec-type="Conservation status"><title>Conservation status.</title><p>The conservation status of <italic><tp:taxon-name>Aptostichus serrano</tp:taxon-name></italic> is considered to be secure because it is widespread and found in areas that are generally well protected (e.g., Joshua Tree National Park).</p></tp:treatment-sec><tp:treatment-sec sec-type="Species concept applied"><title>Species concept applied.</title><p>Morphological.</p></tp:treatment-sec><tp:treatment-sec><!--Section generated to contain objects referenced in tp:taxon-treatment.--><fig id="F57" position="float" orientation="portrait"><label>Maps 25, 26.</label><caption><p><italic><tp:taxon-name>Aptostichus killerdana</tp:taxon-name></italic> sp. n. (filled square), <italic><tp:taxon-name>Aptostichus serrano</tp:taxon-name></italic> sp. n. (filled circles), <italic><tp:taxon-name>Aptostichus chemehuevi</tp:taxon-name></italic> sp. n. (filled triangles). <bold>25</bold> known distributions <bold>26</bold> predicted distribution of <italic><tp:taxon-name>Aptostichus serrano</tp:taxon-name></italic>; cooler colors–blue shades–represent areas of high probability of occurrence, warmer colors–yellow and orange shades–represent areas of low probability of occurrence.</p></caption><graphic xmlns:xlink="http://www.w3.org/1999/xlink" xlink:href="ZooKeys-252-001-g057.jpg" position="float" orientation="portrait" xlink:type="simple"/></fig></tp:treatment-sec></tp:taxon-treatment>
