# Supplementary material for: Phylogenetic treatment and taxonomic revision of the trapdoor spider genus Aptostichus Simon (Araneae, Mygalomorphae, Euctenizidae)
Source: Zookeys. 2012 Dec 19;(252):1–209. doi: 10.3897/zookeys.252.3588 (PMC3560839; doi:10.3897/zookeys.252.3588)
Supplement: XML Treatment for Aptostichus chemehuevi [file zookeys.252.3588-treatment25.xml]

<!DOCTYPE tp:taxon-treatment
  PUBLIC "-//TaxonX//DTD Taxonomic Treatment Publishing DTD v0 20100105//EN" "tax-treatment-NSO.dtd">
<tp:taxon-treatment xmlns:tp="http://www.plazi.org/taxpub"><tp:treatment-meta><mixed-citation publication-type="journal"><person-group><name><surname>Bond</surname><given-names>Jason E.</given-names></name></person-group><article-title>Phylogenetic treatment and taxonomic revision of the trapdoor spider genus 
                    <italic>Aptostichus</italic> Simon (Araneae, Mygalomorphae, Euctenizidae)
                </article-title><source>Zookeys</source><day>19</day><month>12</month><year>2012</year><volume>2012</volume><issue>252</issue><fpage>1</fpage><lpage>209</lpage><pub-id pub-id-type="doi">10.3897/zookeys.252.3588</pub-id></mixed-citation></tp:treatment-meta><tp:nomenclature><tp:taxon-name>
                        <tp:taxon-name-part taxon-name-part-type="genus">Aptostichus</tp:taxon-name-part>
                        <tp:taxon-name-part taxon-name-part-type="species">chemehuevi</tp:taxon-name-part>
                    <object-id xmlns:xlink="http://www.w3.org/1999/xlink" xlink:type="simple">‘The Chemehuevi Desert Trapdoor Spider’</object-id>
								<object-id xmlns:xlink="http://www.w3.org/1999/xlink" xlink:type="simple">urn:lsid:zoobank.org:act:B78EEE09-995D-4E54-980F-44D52F4C626E</object-id>
                    <object-id xmlns:xlink="http://www.w3.org/1999/xlink" xlink:type="simple">http://species-id.net/wiki/Aptostichus_chemehuevi</object-id>
								</tp:taxon-name><tp:taxon-status xmlns:xlink="http://www.w3.org/1999/xlink" xlink:type="simple">sp. n.</tp:taxon-status><xref ref-type="fig" rid="F62">Figures 228–235</xref><xref ref-type="fig" rid="F57">Map 25</xref></tp:nomenclature><tp:treatment-sec sec-type="Types"><title>Types.</title><p>Male holotype and paratype (AP398) from California, San Bernardino County, Pisgah Crater, <named-content xmlns:xlink="http://www.w3.org/1999/xlink" content-type="dwc:verbatimCoordinates" xlink:type="simple">34.7465, -116.3755</named-content><sup>1</sup>, 666m, coll. Norris &amp; Heath 17.ii.1967, deposited in AMNH.</p></tp:treatment-sec><tp:treatment-sec sec-type="Etymology"><title>Etymology.</title><p>The specific epithet is a noun in apposition taken from the Chemehuevi Band of the Southern Paiute Native American People.</p></tp:treatment-sec><tp:treatment-sec sec-type="Diagnosis"><title>Diagnosis.</title><p>Males (<xref ref-type="fig" rid="F62">Fig. 228</xref>) can be diagnosed from all known species of <italic><tp:taxon-name>Aptostichus</tp:taxon-name></italic> by having many spines on metatarsus I that form two distinct rows and by having a linear row of multiple spines on the prolateral surface of tibia I (<xref ref-type="fig" rid="F62">Figs 230-234</xref>). Males of all other known species of <italic><tp:taxon-name>Aptostichus</tp:taxon-name></italic> have a single row of very few spines on metatarsus I and/or have very many spines dispersed across the prolateral surface of tibia I or have only three spines composing the row.</p></tp:treatment-sec><tp:treatment-sec sec-type="Description"><title>Description of male holotype.</title><p><italic>Specimen preparation and condition</italic>. Specimen collected from pitfall, preserved in 70% EtOH. Coloration faded. Pedipalp, leg I left side removed, stored in vial with specimen. <italic>General coloration</italic>. Carapace, chelicerae, legs strong brown 7.5YR 4/6. Abdomen uniform pale brown 10YR 7/4, light markings dorsally (<xref ref-type="fig" rid="F62">Fig. 228</xref>). <italic>Cephalothorax</italic>. Carapace 4.75 long, 4.15 wide, glabrous, stout black bristles along fringe; surface smooth, pars cephalica elevated. Fringe, posterior margin with black bristles. Foveal groove deep, moderately recurved. Eyes on low mound. AER slightly procurved, PER slightly recurved. PME, AME subequal diameter. Sternum moderately setose, STRl 2.91, STRw 2.33. Posterior sternal sigilla moderate in size, positioned toward center, not contiguous, anterior sigilla pairs small, oval, marginal. Chelicerae with distinct anterior tooth row comprising 6 teeth, posterior margin with single row of small denticles. Palpal endites with patch of small cuspules on proximal, inner margin, labium with 1 cuspule, LBw 0.80, LBl 0.44. Rastellum <!--PageBreak-->consists of 5 very stout spines arranged along anterior cheliceral margin, not on mound. <italic>Abdomen</italic>. Setose, heavy black setae intermingled with fine black setae. <italic>Legs</italic>. Leg I: 4.80, 3.40, 3.20, 1.98, 1.65; leg IV: 4.78, 2.17. Light tarsal scopulae on tarsus, metatarsus legs I, tarsus leg II. Tarsus I with single, slightly staggered row of 13 trichobothria. Leg I spination pattern illustrated in <xref ref-type="fig" rid="F62">Figures 230, 231</xref>; TSp 6, TSr 4, TSrd 7. <italic>Pedipalp</italic>. Articles stout, lacking distinct spines (<xref ref-type="fig" rid="F62">Fig. 229</xref>). PTw 1.02, PTl 2.17, Bl 1.04. Embolus slender, tapering sharply toward tip, without serrations (<xref ref-type="fig" rid="F61">Fig. 229</xref>).</p><!--PageBreak--><p><bold>Variation (10).</bold> Cl 4.06-5.63, 4.77±0.13; Cw 3.38-4.75, 4.04±0.11; STRl 2.46-2.91, 2.69±0.05; STRw 1.77-2.49, 2.13±0.06; LBw 0.68-0.83, 0.75±0.02; LBl 0.44-0.56, 0.47±0.01; leg I: 4.19-5.44, 4.74±0.12; 2.81-3.81, 3.30±0.1; 2.79-3.50, 3.14±0.07; 1.65-2.10, 1.86±0.05; 1.53-1.86, 1.66±0.03; leg IV: 4.00-4.88, 4.53±0.09; 1.88-2.25, 2.12±0.04; PTl 1.89-2.37, 2.07±0.05; PTw 0.87-1.08, 0.96±0.02; Bl 0.98-1.20, 1.07±0.02; TSp 5-8, 6.20±0.29; TSr 4-8, 5.20±0.49; TSrd 6-9, 7.70±0.4.</p></tp:treatment-sec><tp:treatment-sec sec-type="Description"><title>Description of female.</title><p>Known only from male specimens.</p></tp:treatment-sec><tp:treatment-sec sec-type="Material examined"><title>Material examined.</title><p><bold>United States: California: San Bernardino Co.:</bold> 29 Palms Joshua Tree National Park Headquarters, <named-content xmlns:xlink="http://www.w3.org/1999/xlink" content-type="dwc:verbatimCoordinates" xlink:type="simple">34.1296, -116.0359</named-content><sup>3</sup>, 602m, J. Freilid 9.ii.1994 [AP601, 1♂, UCR]; Pisgah Crater, <named-content xmlns:xlink="http://www.w3.org/1999/xlink" content-type="dwc:verbatimCoordinates" xlink:type="simple">34.7465, -116.3755</named-content><sup>1</sup>, 666m, Norris &amp; Heath 11.xi.1961 [AP566, 1♂, AMNH], 17.ii.1962 [AP344, 346, 398, 349, 4♂, AMNH], 6.i.1963 [AP345, 397, 2♂, AMNH], 6.i.1967 [AP565, 1♂, AMNH], 1.ii.1961 [AP342, 347, 2♂, AMNH], 25.ii.1961 [AP343, 1♂, AMNH], 11.ii.1961 [AP348, 1♂, AMNH]; Kelso Dunes, <named-content xmlns:xlink="http://www.w3.org/1999/xlink" content-type="dwc:verbatimCoordinates" xlink:type="simple">34.9108, -115.7303</named-content><sup>3</sup>, 770m, D. Weisman 20.xii.1986 [AP340, 1♂, AMNH], V. &amp; B. Roth 4.i.1981 [AP341, 2juv., CAS].</p><fig id="F62" position="float" orientation="portrait"><label>Figures 228–235.</label><caption><p><italic><tp:taxon-name>Aptostichus chemehuevi</tp:taxon-name></italic> sp. n. male specimens; scale bars = 1.0mm. <bold>228–231</bold> holotype (AP398) <bold>228</bold> habitus <bold>229</bold> retrolateral aspect, pedipalp [<ext-link xmlns:xlink="http://www.w3.org/1999/xlink" ext-link-type="uri" xlink:href="http://www.morphbank.net/Browse/ByImage/?tsn=805982" xlink:type="simple">805982</ext-link>] <bold>230</bold> retrolateral aspect, leg I [<ext-link xmlns:xlink="http://www.w3.org/1999/xlink" ext-link-type="uri" xlink:href="http://www.morphbank.net/Browse/ByImage/?tsn=805978" xlink:type="simple">805978</ext-link>] <bold>231 </bold>prolateral aspect, leg I [<ext-link xmlns:xlink="http://www.w3.org/1999/xlink" ext-link-type="uri" xlink:href="http://www.morphbank.net/Browse/ByImage/?tsn=805980" xlink:type="simple">805980</ext-link>] <bold>232, 233</bold> paratype (AP397) retrolateral and prolateral aspects, leg I [805984, 805988] <bold>234, 235</bold> line drawings of leg I tibia and metatarsus spination variation.</p></caption><graphic xmlns:xlink="http://www.w3.org/1999/xlink" xlink:href="ZooKeys-252-001-g062.jpg" position="float" orientation="portrait" xlink:type="simple"/></fig></tp:treatment-sec><tp:treatment-sec sec-type="Distribution"><title>Distribution and natural history.</title><p><italic><tp:taxon-name>Aptostichus chemehuevi</tp:taxon-name></italic> is known from only three Mojave Desert localities in San Bernardino County (<xref ref-type="fig" rid="F64">Map 25</xref>); despite extensive collecting efforts at the type locality females have never been collected thus little is known of this species natural history. Males appear to disperse during the winter months, November-February. This species is considered to be syntopic with <italic><tp:taxon-name>Aptostichus elisabethae</tp:taxon-name></italic>.</p></tp:treatment-sec><tp:treatment-sec sec-type="Conservation status"><title>Conservation status.</title><p>Although little information is available, the conservation status of <italic><tp:taxon-name>Aptostichus chemehuevi</tp:taxon-name></italic> is likely imperiled (also see discussion of <italic><tp:taxon-name>Aptostichus elisabethae</tp:taxon-name></italic>) given its paucity of specimens in collections and distribution restricted to three locations.</p></tp:treatment-sec><tp:treatment-sec sec-type="Species concept applied"><title>Species concept applied.</title><p>Morphological.</p></tp:treatment-sec><tp:treatment-sec><!--Section generated to contain objects referenced in tp:taxon-treatment.--><fig id="F57" position="float" orientation="portrait"><label>Maps 25, 26.</label><caption><p><italic><tp:taxon-name>Aptostichus killerdana</tp:taxon-name></italic> sp. n. (filled square), <italic><tp:taxon-name>Aptostichus serrano</tp:taxon-name></italic> sp. n. (filled circles), <italic><tp:taxon-name>Aptostichus chemehuevi</tp:taxon-name></italic> sp. n. (filled triangles). <bold>25</bold> known distributions <bold>26</bold> predicted distribution of <italic><tp:taxon-name>Aptostichus serrano</tp:taxon-name></italic>; cooler colors–blue shades–represent areas of high probability of occurrence, warmer colors–yellow and orange shades–represent areas of low probability of occurrence.</p></caption><graphic xmlns:xlink="http://www.w3.org/1999/xlink" xlink:href="ZooKeys-252-001-g057.jpg" position="float" orientation="portrait" xlink:type="simple"/></fig><fig id="F61" position="float" orientation="portrait"><label>Maps 27, 28.</label><caption><p><italic><tp:taxon-name>Aptostichus aguacaliente</tp:taxon-name></italic> sp. n. <bold>27</bold> distribution of known specimens <bold>28</bold> predicted distribution; cooler colors–blue shades–represent areas of high probability of occurrence, warmer colors–yellow and orange shades–represent areas of low probability of occurrence.</p></caption><graphic xmlns:xlink="http://www.w3.org/1999/xlink" xlink:href="ZooKeys-252-001-g061.jpg" position="float" orientation="portrait" xlink:type="simple"/></fig><fig id="F64" position="float" orientation="portrait"><label>Map 29.</label><caption><p>Distribution of <italic><tp:taxon-name>Aptostichus sarlacc</tp:taxon-name></italic> sp. n. (filled squares) and <italic><tp:taxon-name>Aptostichus derhamgiulianii</tp:taxon-name></italic> sp. n. (filled circles).</p></caption><graphic xmlns:xlink="http://www.w3.org/1999/xlink" xlink:href="ZooKeys-252-001-g064.jpg" position="float" orientation="portrait" xlink:type="simple"/></fig></tp:treatment-sec></tp:taxon-treatment>
