# Supplementary material for: Phylogenetic treatment and taxonomic revision of the trapdoor spider genus Aptostichus Simon (Araneae, Mygalomorphae, Euctenizidae)
Source: Zookeys. 2012 Dec 19;(252):1–209. doi: 10.3897/zookeys.252.3588 (PMC3560839; doi:10.3897/zookeys.252.3588)
Supplement: XML Treatment for Aptostichus sarlacc [file zookeys.252.3588-treatment26.xml]

<!DOCTYPE tp:taxon-treatment
  PUBLIC "-//TaxonX//DTD Taxonomic Treatment Publishing DTD v0 20100105//EN" "tax-treatment-NSO.dtd">
<tp:taxon-treatment xmlns:tp="http://www.plazi.org/taxpub"><tp:treatment-meta><mixed-citation publication-type="journal"><person-group><name><surname>Bond</surname><given-names>Jason E.</given-names></name></person-group><article-title>Phylogenetic treatment and taxonomic revision of the trapdoor spider genus 
                    <italic>Aptostichus</italic> Simon (Araneae, Mygalomorphae, Euctenizidae)
                </article-title><source>Zookeys</source><day>19</day><month>12</month><year>2012</year><volume>2012</volume><issue>252</issue><fpage>1</fpage><lpage>209</lpage><pub-id pub-id-type="doi">10.3897/zookeys.252.3588</pub-id></mixed-citation></tp:treatment-meta><tp:nomenclature><tp:taxon-name>
                        <tp:taxon-name-part taxon-name-part-type="genus">Aptostichus</tp:taxon-name-part>
                        <tp:taxon-name-part taxon-name-part-type="species">sarlacc</tp:taxon-name-part>
                    <object-id xmlns:xlink="http://www.w3.org/1999/xlink" xlink:type="simple">‘The Sarlacc Trapdoor Spider’</object-id>
								<object-id xmlns:xlink="http://www.w3.org/1999/xlink" xlink:type="simple">urn:lsid:zoobank.org:act:2FCA4B5E-04D4-4D23-A829-617B0DCCFDA5</object-id>
                    <object-id xmlns:xlink="http://www.w3.org/1999/xlink" xlink:type="simple">http://species-id.net/wiki/Aptostichus_sarlacc</object-id>
								</tp:taxon-name><tp:taxon-status xmlns:xlink="http://www.w3.org/1999/xlink" xlink:type="simple">sp. n.</tp:taxon-status><xref ref-type="fig" rid="F63">Figures 236–242</xref><xref ref-type="fig" rid="F64">Map 29</xref></tp:nomenclature><tp:treatment-sec sec-type="Types"><title>Types.</title><p>Male holotype (AP417) from California, San Bernardino County, 14.5km N, 16km E of Ridgecrest sand dunes, <named-content xmlns:xlink="http://www.w3.org/1999/xlink" content-type="dwc:verbatimCoordinates" xlink:type="simple">35.7553, -117.5006</named-content><sup>4</sup>, 960m, coll. D. Giuliani 15.ii.1981-12.iv.1981; male paratype (AP416) from California, Kern County, 11.3km, N 9.6km W of Inyokern, <named-content xmlns:xlink="http://www.w3.org/1999/xlink" content-type="dwc:verbatimCoordinates" xlink:type="simple">35.7362, -117.9849</named-content><sup>4</sup>, 2193m, coll. D. Giuliani 4.iv.1986; male paratype from California, Inyo County, Owens Valley, 9.6km S-SW of Independence, <named-content xmlns:xlink="http://www.w3.org/1999/xlink" content-type="dwc:verbatimCoordinates" xlink:type="simple">36.7414, -118.2623</named-content><sup>5</sup>, 1961m, coll. D. Giuliani 1.xi.1986-12.vi.1987. Deposited in CAS.</p></tp:treatment-sec><tp:treatment-sec sec-type="Etymology"><title>Etymology.</title><p>The specific epithet is a noun in apposition taken from the fictional creature in George Lucas’ science fiction saga, <italic>Star Wars: Return of the Jedi</italic>.</p></tp:treatment-sec><tp:treatment-sec sec-type="Diagnosis"><title>Diagnosis.</title><p>Males can be distinguished from other known closely related species of <italic><tp:taxon-name>Aptostichus</tp:taxon-name></italic> (e.g., <italic><tp:taxon-name>Aptostichus cahuilla</tp:taxon-name></italic>, <italic><tp:taxon-name>Aptostichus aguacaliente</tp:taxon-name></italic>) by having a long curved metatarsus IV <!--PageBreak-->relative to femur IV length and by having an abdomen devoid of any dorsal markings (<xref ref-type="fig" rid="F63">Fig. 236</xref>). This species can be distinguished from geographical proximate members of the <italic><tp:taxon-name>Simus</tp:taxon-name></italic> species group, with similarly long fourth tarsi and by having a longer,<!--PageBreak--> more slender palpal tibia (<xref ref-type="fig" rid="F63">Figs 241, 242</xref>). The distribution of <italic><tp:taxon-name>Aptostichus sarlacc</tp:taxon-name></italic> is distributed considerably further to the north of the aforementioned <italic><tp:taxon-name>Hesperus</tp:taxon-name></italic> species group taxa.</p></tp:treatment-sec><tp:treatment-sec sec-type="Description"><title>Description of male holotype.</title><p><italic>Specimen preparation and condition</italic>. Specimen collected dead from pitfall trap, preserved 70% EtOH. Coloration likely faded. Pedipalp, leg I left side removed, stored in vial with specimen. <italic>General coloration</italic>. Carapace, chelicerae, legs strong brown 7.5YR 4/6. Abdomen uniform very pale brown, lacking distinct dorsal markings (e.g., paratype coloration pattern, <xref ref-type="fig" rid="F63">Fig. 236</xref>). <italic>Cephalothorax</italic>. Carapace 3.41 long, 2.95 wide, glabrous with only sparse thin black setae, stout black bristles along fringe; surface smooth, pars cephalica elevated. Fringe, posterior margin with black bristles. Foveal groove deep, moderately procurved. Eyes on low mound. AER slightly procurved, PER slightly recurved. PME, AME subequal diameter. Sternum moderately setose, STRl 1.90, STRw 1.62. Posterior sternal sigilla small, positioned towards lateral margin, anterior sigilla pairs small, oval, marginal. Chelicerae with distinct anterior tooth row comprising 5 teeth, posterior margin with patch of very small denticles. Palpal endites with patch of small cuspules on proximal, inner margin, labium with 3 small cuspules, LBw 0.60, LBl 0.29. Rastellum consists of 6 stout spines, 2 offset prolaterally. <italic>Abdomen</italic>. Setose, heavy black setae intermingled with fine black setae. <italic>Legs</italic>. Leg I: 3.60, 2.40, 2.14, 1.67, 1.12; leg IV: 3.44, 2.16. Light tarsal scopulae on tarsi legs I, II. Tarsus I with single, slightly staggered row of 13 trichobothria. Leg I spination pattern illustrated in <xref ref-type="fig" rid="F63">Figures 239, 240</xref>; TSp 4, TSr 4, TSrd 3. <italic>Pedipalp</italic>. Articles slender, lacking distinct spines (<xref ref-type="fig" rid="F63">Figs 241, 242</xref>). PTw 0.48, PTl 1.40, Bl 0.70. Embolus slender, curved at midpoint, with slight curve distally, lacking serrations (<xref ref-type="fig" rid="F63">Figs 241, 242</xref>).</p><!--PageBreak--><p><bold>Variation (2).</bold> Cl 3.41-4.85, Cw 2.95-4.28, STRl 1.9-2.45, STRw 1.62-2.19, LBw 0.60-0.85, LBl 0.29-0.46, leg I: 3.60-5.00, 2.40-3.19, 2.14-2.97, 1.67-2.25, 1.12-1.53; leg IV: 3.44-4.75, 2.16-2.88; PTl 1.40-1.98, PTw 0.48-0.63, Bl 0.70-1.01, TSp 4-4, TSr 3-4, TSrd 3-3.</p><fig id="F63" position="float" orientation="portrait"><label>Figures 236–242.</label><caption><p><italic><tp:taxon-name>Aptostichus sarlacc</tp:taxon-name></italic> sp. n.; scale bars = 1.0mm. <bold>236–238</bold> male paratype (AP416) from Kern Co. <bold>236</bold> habitus [<ext-link xmlns:xlink="http://www.w3.org/1999/xlink" ext-link-type="uri" xlink:href="http://www.morphbank.net/Browse/ByImage/?tsn=806006" xlink:type="simple">806006</ext-link>] <bold>237</bold> retrolateral aspect, right leg I [<ext-link xmlns:xlink="http://www.w3.org/1999/xlink" ext-link-type="uri" xlink:href="http://www.morphbank.net/Browse/ByImage/?tsn=806000" xlink:type="simple">806000</ext-link>] <bold>238</bold> prolateral aspect, right leg I [<ext-link xmlns:xlink="http://www.w3.org/1999/xlink" ext-link-type="uri" xlink:href="http://www.morphbank.net/Browse/ByImage/?tsn=806004" xlink:type="simple">806004</ext-link>] <bold>239–242</bold> male holotype (AP417) <bold>239</bold> retrolateral aspect, leg I [<ext-link xmlns:xlink="http://www.w3.org/1999/xlink" ext-link-type="uri" xlink:href="http://www.morphbank.net/Browse/ByImage/?tsn=805992" xlink:type="simple">805992</ext-link>] <bold>240</bold> prolateral aspect, leg I [<ext-link xmlns:xlink="http://www.w3.org/1999/xlink" ext-link-type="uri" xlink:href="http://www.morphbank.net/Browse/ByImage/?tsn=805996" xlink:type="simple">805996</ext-link>] <bold>241</bold> retrolateral aspect, pedipalp [<ext-link xmlns:xlink="http://www.w3.org/1999/xlink" ext-link-type="uri" xlink:href="http://www.morphbank.net/Browse/ByImage/?tsn=805998" xlink:type="simple">805998</ext-link>] <bold>242</bold> line drawings (in descending order) of holotype leg I metatarsus and tibia spination pattern (retro and prolateral views), pedipalp (retrolateral view), lower inset, line drawing of paratype TSrd spination pattern.</p></caption><graphic xmlns:xlink="http://www.w3.org/1999/xlink" xlink:href="ZooKeys-252-001-g063.jpg" position="float" orientation="portrait" xlink:type="simple"/></fig></tp:treatment-sec><tp:treatment-sec sec-type="Description"><title>Description of female.</title><p>Known only from male specimens.</p></tp:treatment-sec><tp:treatment-sec sec-type="Material examined"><title>Material examined.</title><p>Known only from the type material.</p></tp:treatment-sec><tp:treatment-sec sec-type="Distribution"><title>Distribution and natural history.</title><p>Little is known about this species; it is very rare in collections and is only known from two specimens collected in the Mojave Desert in Inyo, Kern and San Bernardino Counties (<xref ref-type="fig" rid="F64">Map 29</xref>).</p><fig id="F64" position="float" orientation="portrait"><label>Map 29.</label><caption><p>Distribution of <italic><tp:taxon-name>Aptostichus sarlacc</tp:taxon-name></italic> sp. n. (filled squares) and <italic><tp:taxon-name>Aptostichus derhamgiulianii</tp:taxon-name></italic> sp. n. (filled circles).</p></caption><graphic xmlns:xlink="http://www.w3.org/1999/xlink" xlink:href="ZooKeys-252-001-g064.jpg" position="float" orientation="portrait" xlink:type="simple"/></fig></tp:treatment-sec><tp:treatment-sec sec-type="Conservation status"><title>Conservation status.</title><p>This species is rare in collections and is known from only two localities; its status is considered imperiled.</p></tp:treatment-sec><tp:treatment-sec sec-type="Species concept applied"><title>Species concept applied.</title><p>Morphological.</p></tp:treatment-sec></tp:taxon-treatment>
