# Supplementary material for: Phylogenetic treatment and taxonomic revision of the trapdoor spider genus Aptostichus Simon (Araneae, Mygalomorphae, Euctenizidae)
Source: Zookeys. 2012 Dec 19;(252):1–209. doi: 10.3897/zookeys.252.3588 (PMC3560839; doi:10.3897/zookeys.252.3588)
Supplement: XML Treatment for Aptostichus derhamgiulianii [file zookeys.252.3588-treatment27.xml]

<!DOCTYPE tp:taxon-treatment
  PUBLIC "-//TaxonX//DTD Taxonomic Treatment Publishing DTD v0 20100105//EN" "tax-treatment-NSO.dtd">
<tp:taxon-treatment xmlns:tp="http://www.plazi.org/taxpub"><tp:treatment-meta><mixed-citation publication-type="journal"><person-group><name><surname>Bond</surname><given-names>Jason E.</given-names></name></person-group><article-title>Phylogenetic treatment and taxonomic revision of the trapdoor spider genus 
                    <italic>Aptostichus</italic> Simon (Araneae, Mygalomorphae, Euctenizidae)
                </article-title><source>Zookeys</source><day>19</day><month>12</month><year>2012</year><volume>2012</volume><issue>252</issue><fpage>1</fpage><lpage>209</lpage><pub-id pub-id-type="doi">10.3897/zookeys.252.3588</pub-id></mixed-citation></tp:treatment-meta><tp:nomenclature><tp:taxon-name>
                        <tp:taxon-name-part taxon-name-part-type="genus">Aptostichus</tp:taxon-name-part>
                        <tp:taxon-name-part taxon-name-part-type="species">derhamgiulianii</tp:taxon-name-part>
                    <object-id xmlns:xlink="http://www.w3.org/1999/xlink" xlink:type="simple">‘Giuliani’s Desert Trapdoor Spider’</object-id>
								<object-id xmlns:xlink="http://www.w3.org/1999/xlink" xlink:type="simple">urn:lsid:zoobank.org:act:826298C4-9579-4C4D-9B3F-8A755AFE01D9</object-id>
                    <object-id xmlns:xlink="http://www.w3.org/1999/xlink" xlink:type="simple">http://species-id.net/wiki/Aptostichus_derhamgiulianii</object-id>
								</tp:taxon-name><tp:taxon-status xmlns:xlink="http://www.w3.org/1999/xlink" xlink:type="simple">sp. n.</tp:taxon-status><xref ref-type="fig" rid="F65">Figures 243–248</xref><xref ref-type="fig" rid="F64">Map 29</xref></tp:nomenclature><tp:treatment-sec sec-type="Types"><title>Types.</title><p>Male holotype (AP415) from California, Inyo County, Deep Springs Valley sand dunes, <named-content xmlns:xlink="http://www.w3.org/1999/xlink" content-type="dwc:verbatimCoordinates" xlink:type="simple">37.3333, -118.0167</named-content><sup>4</sup>, 1536m, coll. D. Giuliani 19.xii.1973; male paratype (AP424) from California, Mono County, 14.5km, N of Bishop, <named-content xmlns:xlink="http://www.w3.org/1999/xlink" content-type="dwc:verbatimCoordinates" xlink:type="simple">37.4939, -118.3977</named-content><sup>4</sup>, 1300m, coll. D. Giuliani 29.vii.1980. Deposited in CAS.</p></tp:treatment-sec><tp:treatment-sec sec-type="Etymology"><title>Etymology.</title><p>The specific epithet is a patronym in honor of California naturalist Derham Giuliani who collected a number of very rare <italic><tp:taxon-name>Aptostichus</tp:taxon-name></italic> specimens.</p></tp:treatment-sec><tp:treatment-sec sec-type="Diagnosis"><title>Diagnosis.</title><p>Males of this species can be distinguished by having the following unique combination of features: a wide sternum, a rastellum with a single offset retrolateral spine, PME’s smaller in diameter than AME’s, multiple TSrd spines that overlap (<xref ref-type="fig" rid="F65">Figs 244, 247, 248</xref>), and spines on the retrolateral surface of the cymbium (<xref ref-type="fig" rid="F65">Figs 246, 248</xref>). The overlapping TSrd spination pattern is similar to that of <italic><tp:taxon-name>Aptostichus cahuilla</tp:taxon-name></italic>, however, the spines on tibia I appear to be distributed more along the distal ventral surface in <italic><tp:taxon-name>Aptostichus derhamgiulianii</tp:taxon-name></italic> than <italic><tp:taxon-name>Aptostichus cahuilla</tp:taxon-name></italic>.</p></tp:treatment-sec><tp:treatment-sec sec-type="Description"><title>Description of male holotype.</title><p><italic>Specimen preparation and condition</italic>. Specimen presumed to have been collected from a pitfall trap, preserved in 70% EtOH. Coloration likely faded. Pedipalp, leg I left side removed, stored in vial with specimen. <italic>General coloration</italic>. Carapace, chelicerae, legs strong brown 7.5YR 4/6. Abdomen uniform light yellowish brown 10YR 6/4; dusky dorsal chevron marking (<xref ref-type="fig" rid="F65">Fig. 243</xref>). <italic>Cephalothorax</italic>. Carapace 4.05 long, 3.41 wide, glabrous posteriorly, fine white setae anteriorly, stout black bristles along fringe posterior half; surface smooth, pars cephalica elevated. Fringe, posterior margin with black bristles. Foveal groove deep, slightly procurved. Eyes on low mound. AER slightly procurved, PER slightly recurved. PME’s much smaller in<!--PageBreak--> diameter than AME’s. Sternum moderately setose, STRl 2.31, STRw 2.04. Posterior sternal sigilla very small, positioned laterally; anterior sigilla pairs small, oval, marginal. Chelicerae with distinct anterior tooth row comprising 5 teeth, posterior margin with single row of small denticles. Palpal endites with patch of small cuspules on proximal, <!--PageBreak-->inner margin, labium with 3 cuspules, LBw 0.71, LBl 0.35. Rastellum consists of 7 stout spines, 2 spines offset prolaterally. <italic>Legs</italic>. Leg I: 4.16, 2.92, 2.60, 1.83, 1.38; leg IV: 4.00, 2.25. Light scopulae on tarsus, metatarsus I, tarsus II. Tarsus I with single, slightly staggered row of 11 trichobothria. Leg I spination pattern illustrated in <xref ref-type="fig" rid="F65">Figures 244, 245, 247, 248</xref>; TSp 3, TSr 5, TSrd 7. <italic>Pedipalp</italic>. Articles stout, lacking distinct spines (<xref ref-type="fig" rid="F65">Figs 246</xref>); spines on retrolateral surface of cymbium. PTw 0.59, PTl 1.62, Bl 0.84. Embolus slender, tapering sharply toward tip, with serrations (<xref ref-type="fig" rid="F65">Figs 246, 248</xref>).</p><p><bold>Variation (3).</bold> Cl 4.05-4.50, 4.31±0.13; Cw 3.41-3.75, 3.62±0.10; STRl 2.31-2.34, 2.32±0.01; STRw 2.04-2.13, 2.07±0.03; LBw 0.63-0.78, 0.71±0.04; LBl 0.35-0.35, 0.35±0; leg I: 4.16-4.56, 4.39±0.12; 2.92-3.25, 3.04±0.11; 2.58-2.85, 2.68±0.09; 1.83-1.95, 1.89±0.03; 1.38-1.56, 1.48±0.05; leg IV: 4.00-4.25, 4.17±0.08; 2.25-2.44, 2.33±0.06; PTl 1.62-1.65, 1.64±0.01; PTw 0.56-0.62, 0.59±0.02; Bl 0.84-0.93, 0.87±0.03; TSp 2-5, 3.33±0.88; TSr 2-6, 4.33±1.2; TSrd 6-11, 8.00±1.53.</p><fig id="F65" position="float" orientation="portrait"><label>Figures 243–248.</label><caption><p><italic><tp:taxon-name>Aptostichus derhamgiulianii</tp:taxon-name></italic> sp. n.; scale bars = 1.0mm. <bold>243–246</bold> male holotype (AP 415) Inyo County <bold>243</bold> habitus [<ext-link xmlns:xlink="http://www.w3.org/1999/xlink" ext-link-type="uri" xlink:href="http://www.morphbank.net/Browse/ByImage/?tsn=806016" xlink:type="simple">806016</ext-link>] <bold>244</bold> retrolateral aspect, leg I [<ext-link xmlns:xlink="http://www.w3.org/1999/xlink" ext-link-type="uri" xlink:href="http://www.morphbank.net/Browse/ByImage/?tsn=806010" xlink:type="simple">806010</ext-link>] <bold>245</bold> prolateral aspect, leg I [<ext-link xmlns:xlink="http://www.w3.org/1999/xlink" ext-link-type="uri" xlink:href="http://www.morphbank.net/Browse/ByImage/?tsn=806014" xlink:type="simple">806014</ext-link>] <bold>246</bold> retrolateral aspect, pedipalp [<ext-link xmlns:xlink="http://www.w3.org/1999/xlink" ext-link-type="uri" xlink:href="http://www.morphbank.net/Browse/ByImage/?tsn=806018" xlink:type="simple">806018</ext-link>] <bold>247</bold> male paratype (AP424) from Mono County, retrolateral aspect, leg I [<ext-link xmlns:xlink="http://www.w3.org/1999/xlink" ext-link-type="uri" xlink:href="http://www.morphbank.net/Browse/ByImage/?tsn=806020" xlink:type="simple">806020</ext-link>] <bold>248</bold> line drawings, spination pattern, leg I tibia and metatarsus of holotype and paratype; retrolateral view, holotype pedipalp.</p></caption><graphic xmlns:xlink="http://www.w3.org/1999/xlink" xlink:href="ZooKeys-252-001-g065.jpg" position="float" orientation="portrait" xlink:type="simple"/></fig></tp:treatment-sec><tp:treatment-sec sec-type="Description"><title>Description of female.</title><p>Known only from male specimens.</p></tp:treatment-sec><tp:treatment-sec sec-type="Material examined"><title>Material examined.</title><p><bold>United States: California: Inyo Co.:</bold> Eureka Valley, 32.2km NW sand dunes, <named-content xmlns:xlink="http://www.w3.org/1999/xlink" content-type="dwc:verbatimCoordinates" xlink:type="simple">37.3297, -117.9029</named-content><sup>3</sup>, 1250m, D Giuliani 1.xii.1981-1.iv.1982 [AP571, 1♂, CAS]; Deep Springs Valley sand dunes, <named-content xmlns:xlink="http://www.w3.org/1999/xlink" content-type="dwc:verbatimCoordinates" xlink:type="simple">37.3333, -118.0167</named-content><sup>4</sup>, 1536m, D Giuliani 19.xii.1973 [AP415, 1♂, CAS]; <bold>Mono Co.:</bold> 14.5km, N of Bishop, <named-content xmlns:xlink="http://www.w3.org/1999/xlink" content-type="dwc:verbatimCoordinates" xlink:type="simple">37.4939, -118.3977</named-content><sup>4</sup>, 1300m, D Giuliani 29.vii.1980 [AP424, 1♂, CAS].</p></tp:treatment-sec><tp:treatment-sec sec-type="Distribution"><title>Distribution and natural history.</title><p><italic><tp:taxon-name>Aptostichus derhamgiulianii</tp:taxon-name></italic> is known from only a few male specimens, two of which were collected from pitfall traps during December (the other July), from sand dune habitats of the eastern foothills and ranges of the Mojave Desert (<xref ref-type="fig" rid="F64">Map 29</xref>) in Inyo and Mono Counties.</p></tp:treatment-sec><tp:treatment-sec sec-type="Conservation status"><title>Conservation status.</title><p>This species is rare in collections and is known from only a few localities; its status is considered imperiled.</p></tp:treatment-sec><tp:treatment-sec sec-type="Species concept applied"><title>Species concept applied.</title><p>Morphological.</p></tp:treatment-sec><tp:treatment-sec><!--Section generated to contain objects referenced in tp:taxon-treatment.--><fig id="F64" position="float" orientation="portrait"><label>Map 29.</label><caption><p>Distribution of <italic><tp:taxon-name>Aptostichus sarlacc</tp:taxon-name></italic> sp. n. (filled squares) and <italic><tp:taxon-name>Aptostichus derhamgiulianii</tp:taxon-name></italic> sp. n. (filled circles).</p></caption><graphic xmlns:xlink="http://www.w3.org/1999/xlink" xlink:href="ZooKeys-252-001-g064.jpg" position="float" orientation="portrait" xlink:type="simple"/></fig></tp:treatment-sec></tp:taxon-treatment>
