# Supplementary material for: Phylogenetic treatment and taxonomic revision of the trapdoor spider genus Aptostichus Simon (Araneae, Mygalomorphae, Euctenizidae)
Source: Zookeys. 2012 Dec 19;(252):1–209. doi: 10.3897/zookeys.252.3588 (PMC3560839; doi:10.3897/zookeys.252.3588)
Supplement: XML Treatment for Aptostichus mikeradtkei [file zookeys.252.3588-treatment28.xml]

<!DOCTYPE tp:taxon-treatment
  PUBLIC "-//TaxonX//DTD Taxonomic Treatment Publishing DTD v0 20100105//EN" "tax-treatment-NSO.dtd">
<tp:taxon-treatment xmlns:tp="http://www.plazi.org/taxpub"><tp:treatment-meta><mixed-citation publication-type="journal"><person-group><name><surname>Bond</surname><given-names>Jason E.</given-names></name></person-group><article-title>Phylogenetic treatment and taxonomic revision of the trapdoor spider genus 
                    <italic>Aptostichus</italic> Simon (Araneae, Mygalomorphae, Euctenizidae)
                </article-title><source>Zookeys</source><day>19</day><month>12</month><year>2012</year><volume>2012</volume><issue>252</issue><fpage>1</fpage><lpage>209</lpage><pub-id pub-id-type="doi">10.3897/zookeys.252.3588</pub-id></mixed-citation></tp:treatment-meta><tp:nomenclature><tp:taxon-name>
                        <tp:taxon-name-part taxon-name-part-type="genus">Aptostichus</tp:taxon-name-part>
                        <tp:taxon-name-part taxon-name-part-type="species">mikeradtkei</tp:taxon-name-part>
                    <object-id xmlns:xlink="http://www.w3.org/1999/xlink" xlink:type="simple">‘The Radtke Chula Vista Trapdoor Spider’</object-id>
								<object-id xmlns:xlink="http://www.w3.org/1999/xlink" xlink:type="simple">urn:lsid:zoobank.org:act:82756653-EA84-429B-A811-8A85AEE5775B</object-id>
                    <object-id xmlns:xlink="http://www.w3.org/1999/xlink" xlink:type="simple">http://species-id.net/wiki/Aptostichus_mikeradtkei</object-id>
								</tp:taxon-name><tp:taxon-status xmlns:xlink="http://www.w3.org/1999/xlink" xlink:type="simple">sp. n.</tp:taxon-status><xref ref-type="fig" rid="F66">Figures 249–256</xref><xref ref-type="fig" rid="F67">Map 30</xref></tp:nomenclature><tp:treatment-sec sec-type="Types"><title>Types.</title><p>Male holotype (AP1085) from California, San Diego County, Chula Vista, Terra Nova, north of Rice Canyon, <named-content xmlns:xlink="http://www.w3.org/1999/xlink" content-type="dwc:verbatimCoordinates" xlink:type="simple">32.64195, -117.03608</named-content><sup>1</sup>, 106m, coll. USGS-BRD San Diego Field Station 1.ii.2000; male paratype (AP1089) from same general vicinity of the type locality and by same collector, <named-content xmlns:xlink="http://www.w3.org/1999/xlink" content-type="dwc:verbatimCoordinates" xlink:type="simple">32.6409, -117.03632</named-content><sup>1</sup>, 88m, coll. 1.ii.2000; female paratype (AP1148) from Escondido Wild Animal Park, <named-content xmlns:xlink="http://www.w3.org/1999/xlink" content-type="dwc:verbatimCoordinates" xlink:type="simple">33.09157, -116.98298</named-content><sup>1</sup>, coll. 1.vi. 1998. Types deposited in CAS.</p></tp:treatment-sec><tp:treatment-sec sec-type="Etymology"><title>Etymology.</title><p>The specific epithet is a patronym in honor of Mike Radtke in recognition of his service to the National Institute of Health and his family’s support of the College of Sciences and Mathematics at Auburn University.</p><!--PageBreak--></tp:treatment-sec><tp:treatment-sec sec-type="Diagnosis"><title>Diagnosis.</title><p>Males and females of this species can be distinguished from all other known species of <italic><tp:taxon-name>Aptostichus</tp:taxon-name></italic> by their unusually round, raised sternum, and striking sigilla (<xref ref-type="fig" rid="F66">Fig. 256</xref>).</p></tp:treatment-sec><tp:treatment-sec sec-type="Description"><title>Description of male holotype.</title><p><italic>Specimen preparation and condition</italic>. Specimen collected from pitfall trap, preserved in 70% EtOH. Pedipalp, leg I left side removed, stored in vial with specimen. <italic>General coloration</italic>. Carapace, chelicerae, legs very dark brown 7.5YR 2.5/3. Abdomen brown 7.5YR 4/4, prominent mottled striping dorsally (<xref ref-type="fig" rid="F66">Fig. 249</xref>). <italic>Cephalothorax</italic>. Carapace 5.60 long, 4.85 wide, hirsute covered in light white setae, stout black bristles along fringe; surface smooth, pars cephalica elevated. Fringe, posterior margin with black bristles. Foveal groove deep, straight. Eyes on low mound. AER slightly procurved, PER slightly recurved. PME, AME subequal diameter. Sternum moderately setose, rounded, raised towards center (<xref ref-type="fig" rid="F66">Fig. 256</xref>), STRl 3.41, STRw 2.91. Posterior sternal sigilla large, heavily sclerotized, forming a depression, positioned centrally, but not contiguous; anterior sigilla medium in size, similar to posterior pair small, positioned towards margin. Chelicerae with distinct anterior tooth row comprising 11 teeth, posterior margin with single row of small denticles. Palpal endites with patch of small cuspules on proximal, inner margin, labium 5 cuspules, LBw 1.02, LBl 0.37. Rastellum consists of 6 stout spines not on prominent mound, one spine offset prolaterally. <italic>Abdomen</italic>. Setose, heavy black setae intermingled with fine black setae. <italic>Legs</italic>. Leg I: 5.35, 3.75, 3.44, 2.26, 1.86; leg IV: 5.25, 2.80. Moderate-light tarsal, metatarsal scopulae on leg I; tarsal scopulae leg II. Tarsus I with single, slightly staggered row of 11 trichobothria. Leg I spination pattern illustrated in <xref ref-type="fig" rid="F66">Figures 250, 251</xref>; TSp 3, TSr 3, TSrd 4. <italic>Pedipalp</italic>. Articles slender, lacking distinct spines (<xref ref-type="fig" rid="F66">Fig. 252</xref>). PTw 1.02, PTl 2.57, Bl 1.33. Embolus slender, curved slightly at midpoint, tip, lacks serrations (<xref ref-type="fig" rid="F66">Fig. 252</xref>).</p><p><bold>Variation (5).</bold> Cl 4.56-5.90, 5.42±0.23; Cw 3.84-5.10, 4.72±0.23; STRl 2.91-3.41, 3.20±0.09; STRw 2.38-3.12, 2.85±0.13; LBw 0.85-1.02, 0.96±0.03; LBl 0.37-0.60, 0.45±0.04; leg I: 4.35-5.35, 5.07±0.18; 3.20-3.80, 3.64±0.11; 2.88-3.56, 3.32±0.12; 2.03-2.33, 2.23±0.05; 1.63-2.0, 1.83±0.06; leg IV: 4.36-5.25, 5.03±0.17; 2.42-2.80, 2.68±0.07; PTl 2.13-2.57, 2.46±0.08; PTw 0.87-1.11, 1.01±0.04; Bl 1.07-1.33, 1.23±0.05; TSp 3-8, 4.2±0.97; TSr 1-6, 3±0.84; TSrd 3-5, 4.2±0.37.</p></tp:treatment-sec><tp:treatment-sec sec-type="Description"><title>Description of female paratype.</title><p><italic>Specimen preparation and condition</italic>. Female collected from pitfall trap, prepared in same manner as male holotype. Genital plate removed, stored in microvial with specimen. <italic>General coloration</italic>. Carapace, legs, chelicerae, dark reddish brown 5YR 3/4. Abdomen brown dorsally 7.5YR 4/3, distinct mottled chevron marking pattern. <italic>Cephalothorax</italic>. Carapace 5.92 long, 4.95 wide, glabrous; generally smooth surface, pars cephalica moderately elevated. Fringe lacks setae. Foveal groove deep, straight. Eye group slightly elevated on low mound. AER slightly procurved, PER slightly recurved. PME, AME subequal diameter. Sternum widest at coxae II/III, moderately setose, STRl 3.80, STRw 3.48. Three pairs of sternal sigilla anterior pairs moderate in size, oval, shifted away from margin, posterior pair larger, oval, mesially positioned. Chelicerae anterior tooth row comprising 5 teeth with posterior margin denticle patch. Palpal endites with 37 cuspules concentrated at the inner (promargin) posterior heel; labium with 5 cuspules, LBw 1.19, LBl 0.51. Rastellum consists of 6 very stout spines not positioned on mound, one spine offset prolaterally; fringe of short spines along distal promargin extending upward from rastellum. <italic>Abdomen</italic>. <!--PageBreak-->Moderately setose. PLS all 3 segments with spigots. Terminal segment 1/2 length of medial segment, 2 enlarged spigots visible at tip. PMS single segment, with spigots, short with rounded terminus. <italic>Legs</italic>. Anterior two pairs noticeably more slender than <!--PageBreak-->posterior pairs. Leg I 13.76 long. Tarsus I with single staggered row of 11 trichobothria. Legs I with moderately heavy scopulae on tarsus, metatarsus, distal aspect tibia; leg II scopulae on tarsus, metatarsus; legs III, IV with light scopulae on distal aspect tarsus. PTLs 11, TBs 3. Distinct preening comb on retrolateral distal surface, tarsus-metatarsus joint, of metatarsus III, IV. <italic>Spermathecae</italic>. 2 simple spermathecal bulbs with an elongate curved stalk; basal extension small (<xref ref-type="fig" rid="F66">Figs 253-255</xref>).</p><p><bold>Variation (3).</bold> Cl 5.13-5.95, 5.58±0.21; Cw 4.38-5.15, 4.73±0.19; STRl 3.27-3.92, 3.64±0.14; STRw 2.91-3.48, 3.27±0.13; LBw 0.90-1.19, 1.1±0.07; LBl 0.41-0.60, 0.53±0.05; Leg I: 11.65-13.83, 12.73±0.62; ANTd 5-6, 5.50±0.29; PTLs 11-12, 11.25±0.25; TBs 3-3, 3.00±0.00.</p><fig id="F66" position="float" orientation="portrait"><label>Figures 249–256.</label><caption><p><italic><tp:taxon-name>Aptostichus mikeradtkei</tp:taxon-name></italic> sp. n. <bold>249–252</bold> male holotype (AP1085), from San Diego Co.; scale bars = 1.0mm. <bold>249</bold> habitus [<ext-link xmlns:xlink="http://www.w3.org/1999/xlink" ext-link-type="uri" xlink:href="http://www.morphbank.net/Browse/ByImage/?tsn=806034" xlink:type="simple">806034</ext-link>] <bold>250</bold> retrolateral aspect, leg I [<ext-link xmlns:xlink="http://www.w3.org/1999/xlink" ext-link-type="uri" xlink:href="http://www.morphbank.net/Browse/ByImage/?tsn=806032" xlink:type="simple">806032</ext-link>] <bold>251</bold> prolateral aspect, leg I [<ext-link xmlns:xlink="http://www.w3.org/1999/xlink" ext-link-type="uri" xlink:href="http://www.morphbank.net/Browse/ByImage/?tsn=806028" xlink:type="simple">806028</ext-link>] <bold>252</bold> retrolateral aspect, pedipalp [<ext-link xmlns:xlink="http://www.w3.org/1999/xlink" ext-link-type="uri" xlink:href="http://www.morphbank.net/Browse/ByImage/?tsn=806036" xlink:type="simple">806036</ext-link>] <bold>253–255</bold> cleared spermathecae; scale bars = 0.1mm <bold>253</bold> female paratype (AP1148) [<ext-link xmlns:xlink="http://www.w3.org/1999/xlink" ext-link-type="uri" xlink:href="http://www.morphbank.net/Browse/ByImage/?tsn=806705" xlink:type="simple">806705</ext-link>] <bold>254, 255</bold> additional specimens from vicinity of type locality (AP1155, 1247) [806620, 806623] <bold>256</bold> sternum of paratype female (AP1148) [<ext-link xmlns:xlink="http://www.w3.org/1999/xlink" ext-link-type="uri" xlink:href="http://www.morphbank.net/Browse/ByImage/?tsn=806038" xlink:type="simple">806038</ext-link>].</p></caption><graphic xmlns:xlink="http://www.w3.org/1999/xlink" xlink:href="ZooKeys-252-001-g066.jpg" position="float" orientation="portrait" xlink:type="simple"/></fig></tp:treatment-sec><tp:treatment-sec sec-type="Material examined"><title>Material examined.</title><p><bold>United States: California: San Diego Co.:</bold> Little Cedar Canyon, SE of Otay Mountain, <named-content xmlns:xlink="http://www.w3.org/1999/xlink" content-type="dwc:verbatimCoordinates" xlink:type="simple">32.6164, -116.8604</named-content><sup>1</sup>, 443m, USGS-BRD San Diego Sta. 1.ii.1999 [AP913, 1♂, CAS]; Little Cedar Canyon, SE Otay Mountain, <named-content xmlns:xlink="http://www.w3.org/1999/xlink" content-type="dwc:verbatimCoordinates" xlink:type="simple">32.6252, -116.8634</named-content><sup>1</sup>, 373m, USGS-BRD San Diego Sta. [AP915, 2♂, CAS]; vic Chula Vista, <named-content xmlns:xlink="http://www.w3.org/1999/xlink" content-type="dwc:verbatimCoordinates" xlink:type="simple">32.6406, -117.1041</named-content><sup>3</sup>, 5m, R Fisher 21.ii.2000 [AP1222, 1251, 1283, 3♂, CAS]; Chula Vista, Terra Nova, N Rice Canyon, <named-content xmlns:xlink="http://www.w3.org/1999/xlink" content-type="dwc:verbatimCoordinates" xlink:type="simple">32.6409, -117.0363</named-content><sup>1</sup>, 88m, USGS-BRD San Diego Field Sta. 1.ii.2000 [AP1089, 1♂, CAS]; Chula Vista, Terra Nova, N Rice Canyon, <named-content xmlns:xlink="http://www.w3.org/1999/xlink" content-type="dwc:verbatimCoordinates" xlink:type="simple">32.6419, -117.036</named-content><sup>1</sup>, 106m, USGS-BRD San Diego Field Sta. 1.i.2001 [AP1083, 1♂, CAS], 1.ii.2000 [AP1085, 1♂, CAS]; Chula Vista, Terra Nova, N Rice Canyon, <named-content xmlns:xlink="http://www.w3.org/1999/xlink" content-type="dwc:verbatimCoordinates" xlink:type="simple">32.6432, -117.03778</named-content><sup>1</sup>, 105m, USGS-BRD San Diego Field Sta. 1.ii.2000 [AP1090, 1♂, CAS]; Chula Vista, E Long Canyon, <named-content xmlns:xlink="http://www.w3.org/1999/xlink" content-type="dwc:verbatimCoordinates" xlink:type="simple">32.65, -116.9908</named-content><sup>1</sup>, 91m, USGS-BRD San Diego Field Sta. 1.i.2001 [AP1071, 1♂, CAS]; Chula Vista, E Long Canyon, <named-content xmlns:xlink="http://www.w3.org/1999/xlink" content-type="dwc:verbatimCoordinates" xlink:type="simple">32.6501, -116.9921</named-content><sup>1</sup>, 90m, USGS-BRD San Diego Sta. 1.ii.2000 [AP1072, 1♂, CAS], 1.i.2001 [AP1075, 1♂, CAS], 1.xi.1998 [AP1077, 1♂, CAS]; Chula Vista, E Long Canyon, <named-content xmlns:xlink="http://www.w3.org/1999/xlink" content-type="dwc:verbatimCoordinates" xlink:type="simple">32.65292, -116.9972</named-content><sup>1</sup>, 87m, USGS-BRD San Diego Field Station 1.x.2000 [AP1080, 1♂, CAS]; Chula Vista, Proctor Valley, SE Horseshoe Bend, S Proctor Valley Rd, <named-content xmlns:xlink="http://www.w3.org/1999/xlink" content-type="dwc:verbatimCoordinates" xlink:type="simple">32.663, -116.9806</named-content><sup>1</sup>, 152m, USGS-BRD San Diego Sta. 1.ii.2000 [AP1065, 1♂, CAS]; Chula Vista, Proctor Valley, SE Horseshoe Bend, S Proctor Valley Rd, <named-content xmlns:xlink="http://www.w3.org/1999/xlink" content-type="dwc:verbatimCoordinates" xlink:type="simple">32.6637, -116.9798</named-content><sup>1</sup>, 151m, USGS-BRD San Diego Sta. 1.ii.2000 [AP1067, 1♂, CAS], 1.xi.1998 [AP1225, 1♂, CAS]; Pt Loma, Cabrillo Natl Monument, <named-content xmlns:xlink="http://www.w3.org/1999/xlink" content-type="dwc:verbatimCoordinates" xlink:type="simple">32.7101, -117.2523</named-content><sup>1</sup>, 79m, J Satler 13.vii.2009 [AP1247, 1♀, AUMNH]; San Diego, <named-content xmlns:xlink="http://www.w3.org/1999/xlink" content-type="dwc:verbatimCoordinates" xlink:type="simple">32.733, -117.102</named-content><sup>6</sup>, 85m, B Kaston 1.ii.1971 [AP122, 1♂, CAS], L Passmore 31.xii.1938 [AP489, 1♂, AMNH]; Alpine, <named-content xmlns:xlink="http://www.w3.org/1999/xlink" content-type="dwc:verbatimCoordinates" xlink:type="simple">32.835, -116.766</named-content><sup>5</sup>, 560m, P Lancaster 28.ii.1970 [AP430, 1♂, AMNH], P Sullivan, J Hark 22.iv.1973 [AP431, 1♀, CAS]; Flinn Springs, Rios Canyon, <named-content xmlns:xlink="http://www.w3.org/1999/xlink" content-type="dwc:verbatimCoordinates" xlink:type="simple">32.8408, -116.8719</named-content><sup>1</sup>, 260m, USGS-BRD San Diego Sta. 1.i.2001 [AP1082, 1♂, CAS]; Carmel Mountain, <named-content xmlns:xlink="http://www.w3.org/1999/xlink" content-type="dwc:verbatimCoordinates" xlink:type="simple">32.9283, -117.2227</named-content><sup>1</sup>, 118m, USGS-BRD San Diego Field Sta. 1.xii.2002 [AP1195, 1♂, CAS]; Del Mar Mesa, <named-content xmlns:xlink="http://www.w3.org/1999/xlink" content-type="dwc:verbatimCoordinates" xlink:type="simple">32.9423, -117.168</named-content><sup>1</sup>, 102m, USGS-BRD San Diego Field Sta. 1.xii.2002 [AP1063, 1♂, CAS]; Escondido Wild Animal Park, <named-content xmlns:xlink="http://www.w3.org/1999/xlink" content-type="dwc:verbatimCoordinates" xlink:type="simple">33.0893, -116.9888</named-content><sup>1</sup>, 177m, USGS-BRD San Diego Field Sta. 1.vi.2000 [AP1147, 1♂, CAS]; Escondido Wild Animal Park, <named-content xmlns:xlink="http://www.w3.org/1999/xlink" content-type="dwc:verbatimCoordinates" xlink:type="simple">33.0898, -116.9866</named-content><sup>1</sup>, 201m, USGS-BRD San Diego Field Sta. 1.i.2000 [AP1145, 1♂, CAS]; Escondido, San Diego Wild Animal Park, <named-content xmlns:xlink="http://www.w3.org/1999/xlink" content-type="dwc:verbatimCoordinates" xlink:type="simple">33.0912, -116.9829</named-content><sup>1</sup>, 173m, USGS-BRD San Diego Sta. 1.ii.2001 [AP1015, 2♂, CAS]; Escondido Wild Animal Park, <!--PageBreak--><named-content xmlns:xlink="http://www.w3.org/1999/xlink" content-type="dwc:verbatimCoordinates" xlink:type="simple">33.0915, -116.9861</named-content><sup>1</sup>, 194m, USGS-BRD San Diego Field Sta. 1.vi.1998 [AP1148, 1♀, CAS], 1.ii.2001 [AP1149, 1♂, CAS]; Escondido Wild Animal park, <named-content xmlns:xlink="http://www.w3.org/1999/xlink" content-type="dwc:verbatimCoordinates" xlink:type="simple">33.0951, -116.9832</named-content><sup>1</sup>, 247m, USGS-BRD San Diego Sta. 1.ii.2001 [AP1152, 1♂, CAS]; Escondido Wild Animal park, <named-content xmlns:xlink="http://www.w3.org/1999/xlink" content-type="dwc:verbatimCoordinates" xlink:type="simple">33.0967, -116.9812</named-content><sup>1</sup>, 236m, USGS-BRD San Diego Sta. 1.ii.2001 [AP1154, 1♂, CAS]; Escondido Wild Animal Park, <named-content xmlns:xlink="http://www.w3.org/1999/xlink" content-type="dwc:verbatimCoordinates" xlink:type="simple">33.0976, -116.9782</named-content><sup>1</sup>, 254m, USGS-BRD San Diego Field Sta. 1.ii.2001 [AP1146, 2♂, CAS], 1.xi.98 [AP1155, 1♀, CAS]; Escondido Wild Animal Park, <named-content xmlns:xlink="http://www.w3.org/1999/xlink" content-type="dwc:verbatimCoordinates" xlink:type="simple">33.1008, -116.9729</named-content><sup>1</sup>, 255m, USGS-BRD San Diego Sta. 1.ii.2001 [AP1158, 1♂, CAS].</p></tp:treatment-sec><tp:treatment-sec sec-type="Distribution"><title>Distribution and natural history.</title><p><italic><tp:taxon-name>Aptostichus mikeradtkei</tp:taxon-name></italic> is distributed primarily along the coast in San Diego County (<xref ref-type="fig" rid="F67">Map 30</xref>); the primary habitat type where it has been collected is characterized as coastal chaparral and shrub. Males appear to disperse early through mid-late winter during November-February. The DM for the species indicates that its distribution likely extends further up the coast and into Orange County.</p><fig id="F67" position="float" orientation="portrait"><label>Maps 30, 31.</label><caption><p><italic><tp:taxon-name>Aptostichus sinnombre</tp:taxon-name></italic> sp. n., <italic><tp:taxon-name>Aptostichus anzaborrego</tp:taxon-name></italic> sp. n., <italic><tp:taxon-name>Aptostichus mikeradtkei</tp:taxon-name></italic> sp. n. <bold>30</bold> known distributions <bold>31</bold> predicted distribution of <italic><tp:taxon-name>Aptostichus mikeradtkei</tp:taxon-name></italic>; cooler colors–blue shades–represent areas of high probability of occurrence, warmer colors–yellow and orange shades–represent areas of low probability of occurrence.</p></caption><graphic xmlns:xlink="http://www.w3.org/1999/xlink" xlink:href="ZooKeys-252-001-g067.jpg" position="float" orientation="portrait" xlink:type="simple"/></fig></tp:treatment-sec><tp:treatment-sec sec-type="Conservation status"><title>Conservation status.</title><p>Based on its abundance and relatively large number of populations sampled, the conservation status of <italic><tp:taxon-name>Aptostichus mikeradtkei</tp:taxon-name></italic> is likely secure.</p></tp:treatment-sec><tp:treatment-sec sec-type="Species concept applied"><title>Species concept applied.</title><p>Morphological.</p></tp:treatment-sec></tp:taxon-treatment>
