# Supplementary material for: Phylogenetic treatment and taxonomic revision of the trapdoor spider genus Aptostichus Simon (Araneae, Mygalomorphae, Euctenizidae)
Source: Zookeys. 2012 Dec 19;(252):1–209. doi: 10.3897/zookeys.252.3588 (PMC3560839; doi:10.3897/zookeys.252.3588)
Supplement: XML Treatment for Aptostichus edwardabbeyi [file zookeys.252.3588-treatment29.xml]

<!DOCTYPE tp:taxon-treatment
  PUBLIC "-//TaxonX//DTD Taxonomic Treatment Publishing DTD v0 20100105//EN" "tax-treatment-NSO.dtd">
<tp:taxon-treatment xmlns:tp="http://www.plazi.org/taxpub"><tp:treatment-meta><mixed-citation publication-type="journal"><person-group><name><surname>Bond</surname><given-names>Jason E.</given-names></name></person-group><article-title>Phylogenetic treatment and taxonomic revision of the trapdoor spider genus 
                    <italic>Aptostichus</italic> Simon (Araneae, Mygalomorphae, Euctenizidae)
                </article-title><source>Zookeys</source><day>19</day><month>12</month><year>2012</year><volume>2012</volume><issue>252</issue><fpage>1</fpage><lpage>209</lpage><pub-id pub-id-type="doi">10.3897/zookeys.252.3588</pub-id></mixed-citation></tp:treatment-meta><tp:nomenclature><tp:taxon-name>
                        <tp:taxon-name-part taxon-name-part-type="genus">Aptostichus</tp:taxon-name-part>
                        <tp:taxon-name-part taxon-name-part-type="species">edwardabbeyi</tp:taxon-name-part>
                    <object-id xmlns:xlink="http://www.w3.org/1999/xlink" xlink:type="simple">‘The Desert Solitare Trapdoor Spider’</object-id>
								<object-id xmlns:xlink="http://www.w3.org/1999/xlink" xlink:type="simple">urn:lsid:zoobank.org:act:45A106AE-A41F-4872-BFEB-8BF551A0E070</object-id>
                    <object-id xmlns:xlink="http://www.w3.org/1999/xlink" xlink:type="simple">http://species-id.net/wiki/Aptostichus_edwardabbeyi</object-id>
								</tp:taxon-name><tp:taxon-status xmlns:xlink="http://www.w3.org/1999/xlink" xlink:type="simple">sp. n.</tp:taxon-status><xref ref-type="fig" rid="F68">Figures 257–261</xref><xref ref-type="fig" rid="F14">Map 1</xref></tp:nomenclature><tp:treatment-sec sec-type="Types"><title>Types.</title><p>Male holotype (AP402) from Arizona, Cochise County, Chiricahua National Monument, <named-content xmlns:xlink="http://www.w3.org/1999/xlink" content-type="dwc:verbatimCoordinates" xlink:type="simple">32.0044, -109.3561</named-content><sup>4</sup>, 1650m, coll. V. LeMay 14.xi.1968; male paratype (AP403) from Arizona, Pima County, Tucson, <named-content xmlns:xlink="http://www.w3.org/1999/xlink" content-type="dwc:verbatimCoordinates" xlink:type="simple">32.224, -110.0955</named-content><sup>7</sup>, 700m, coll. 8.ii.1947; female paratype (MY2279) from Arizona, Santa Cruz County, <named-content xmlns:xlink="http://www.w3.org/1999/xlink" content-type="dwc:verbatimCoordinates" xlink:type="simple">31.725, -110.879</named-content><sup>3</sup>, coll. 6.v.1997. Male types deposited in AMNH, female paratype in AUMNH.</p></tp:treatment-sec><tp:treatment-sec sec-type="Etymology"><title>Etymology.</title><p>The specific epithet is a patronym in honor of author and environmentalist Edward P. Abbey (1927-1989).</p></tp:treatment-sec><tp:treatment-sec sec-type="Diagnosis"><title>Diagnosis.</title><p>Males can be diagnosed on the basis of a unique conformation of the distal most spination pattern of tibia I which consists of 4-7 short spines that overlap (<xref ref-type="fig" rid="F68">Fig. 259</xref>). This spination pattern is most similar to <italic><tp:taxon-name>Aptostichus cahuilla</tp:taxon-name></italic>, however <italic><tp:taxon-name>Aptostichus edwardabbeyi</tp:taxon-name></italic> males are lighter in coloration and are larger. Known only from southeastern Arizona.</p></tp:treatment-sec><tp:treatment-sec sec-type="Description"><title>Description of male holotype.</title><p><italic>Specimen preparation and condition</italic>. Specimen collected live, wandering, preserved in 70% EtOH. Coloration faded, specimen in relatively poor condition. Pedipalp, leg I left side removed, stored in vial with specimen. <italic>General coloration</italic>. Carapace, chelicerae, legs yellowish red 5YR 4/6. Abdomen strong brown 7.5YR 4/6, light mottled markings dorsally. <italic>Cephalothorax</italic>. Carapace 5.00 long, 4.40 wide, lightly hirsute with intermingled thin white, black setae; stout black bristles along fringe; surface smooth, pars cephalica elevated. Fringe, posterior <!--PageBreak-->margin with black bristles. Foveal groove deep, only slightly procurved. Eyes on low mound. AER slightly procurved, PER slightly recurved. PME, AME subequal diameter. Sternum moderately setose, STRl 2.80, STRw 2.38. Posterior sternal sigilla large, positioned towards center but not contiguous, anterior sigilla pairs small, oval, marginal. Chelicerae with distinct anterior tooth row comprising 6 teeth, posterior margin with patch of small denticles. Palpal endites with patch of small cuspules on proximal,<!--PageBreak--> inner margin, labium with 3 cuspules, LBw 0.80, LBl 0.43. Rastellum consists of 6 stout spines not on prominent mound, one spine offset prolaterally. <italic>Abdomen</italic>. Setose, heavy black setae intermingled with fine black setae. <italic>Legs</italic>. Leg I: 4.81, 3.30, 3.20, 2.10, 1.75; leg IV: 4.81, 2.28. Light tarsal scopulae on all legs, light scopulae on metatarsus I, II. Tarsus I with single, slightly staggered row of 12 trichobothria. Leg I spination pattern illustrated in <xref ref-type="fig" rid="F68">Figures 259, 260</xref>; TSp 4, TSr 3, TSrd 4. <italic>Pedipalp</italic>. Articles slender, lacking distinct spines (<xref ref-type="fig" rid="F68">Fig. 261</xref>). PTw 0.85, PTl 2.23, Bl 1.09. Embolus slender, tapering sharply toward tip, lacking serrations (<xref ref-type="fig" rid="F68">Fig. 261</xref>).</p><p><bold>Variation (2).</bold> Cl 4.60-5.00, Cw 3.95-4.40, STRl 2.75-2.8, STRw 2.15-2.38, LBw 0.80-0.82, LBl 0.43-0.43, leg I: 4.60-4.85, 3.16-3.30, 3.00-3.20, 1.70-2.10, 1.63-1.75; PTl 2.13-2.23, PTw 0.85-0.94, Bl 1.02-1.09, TSp 4-4, TSr 3-3, TSrd 4-8.</p></tp:treatment-sec><tp:treatment-sec sec-type="Description"><title>Description of female paratype.</title><p><italic>Specimen preparation and condition</italic>. Female collected at night, wandering, prepared in same manner as male holotype. Genital plate removed, cleared in trypsin, stored in microvial with specimen. <italic>General coloration</italic>. Carapace, legs, chelicerae, strong brown 7.5YR 4/6. Abdomen brown dorsally 7.5YR 4/3, distinct mottled chevron marking pattern (<xref ref-type="fig" rid="F68">Fig. 257</xref>). <italic>Cephalothorax</italic>. Carapace 5.25 long, 4.55 wide, lightly hirsute with fine black setae; generally smooth surface, pars cephalica moderately elevated. Fringe lacks setae. Foveal groove deep, slightly procurved. Eye group slightly elevated on low mound. AER slightly procurved, PER slightly recurved. PME-AME subequal diameter. Sternum widest at coxae II/III, moderately setose, STRl 3.16, STRw 2.64. Three pairs of sternal sigilla anterior pairs small in size, oval, marginal; posterior pair large, oval, mesially positioned but not continuous. Chelicerae anterior tooth row comprising 6 teeth with posterior margin denticle patch. Palpal endites with 37 cuspules concentrated at the inner (promargin) posterior heel; labium with 4 cuspules, LBw 1.07, LBl 0.60. Rastellum consists of 8 very stout spines not positioned on mound, one spine offset prolaterally; fringe of short spines along distal promargin extending upward from rastellum. <italic>Abdomen</italic>. Moderately setose. PLS all 3 segments with spigots. Terminal segment 1/2 length of medial segment, 2 enlarged spigots visible at tip. PMS single segment, with spigots, short with rounded terminus. <italic>Legs</italic>. Anterior two pairs noticeably more slender than posterior pairs. Leg I 11.46 long. Tarsus I with 15 trichobothria arranged in three staggered rows. Legs I, II with moderately heavy scopulae on tarsus, metatarsus; light scopulae on distal aspect tarsus legs III, IV. PTLs 12, TBs 4. Rudimentary preening comb on retrolateral distal surface, tarsus-metatarsus joint, of metatarsus III, IV. <italic>Spermathecae</italic>. 2 simple spermathecal bulbs with elongate curved stalk; basal extension small (<xref ref-type="fig" rid="F68">Fig. 258</xref>).</p><fig id="F68" position="float" orientation="portrait"><label>Figures 257–261.</label><caption><p><italic><tp:taxon-name>Aptostichus edwardabbeyi</tp:taxon-name></italic> sp. n. <bold>257, 258</bold> habitus and cleared spermathecae of female paratype from Santa Cruz Co., Arizona (MY2279); scale bar = 0.1mm [<ext-link xmlns:xlink="http://www.w3.org/1999/xlink" ext-link-type="uri" xlink:href="http://www.morphbank.net/Browse/ByImage/?tsn=806086" xlink:type="simple">806086</ext-link>] <bold>259–261</bold> male holotype (AP402) [<ext-link xmlns:xlink="http://www.w3.org/1999/xlink" ext-link-type="uri" xlink:href="http://www.morphbank.net/Browse/ByImage/?tsn=806706" xlink:type="simple">806706</ext-link>]; scale bar = 1.0mm <bold>259</bold> retrolateral aspect, leg I [<ext-link xmlns:xlink="http://www.w3.org/1999/xlink" ext-link-type="uri" xlink:href="http://www.morphbank.net/Browse/ByImage/?tsn=806078" xlink:type="simple">806078</ext-link>] <bold>260</bold> prolateral aspect, leg I [<ext-link xmlns:xlink="http://www.w3.org/1999/xlink" ext-link-type="uri" xlink:href="http://www.morphbank.net/Browse/ByImage/?tsn=806076" xlink:type="simple">806076</ext-link>] <bold>261</bold> retrolateral aspect, pedipalp [<ext-link xmlns:xlink="http://www.w3.org/1999/xlink" ext-link-type="uri" xlink:href="http://www.morphbank.net/Browse/ByImage/?tsn=806072" xlink:type="simple">806072</ext-link>].</p></caption><graphic xmlns:xlink="http://www.w3.org/1999/xlink" xlink:href="ZooKeys-252-001-g068.jpg" position="float" orientation="portrait" xlink:type="simple"/></fig></tp:treatment-sec><tp:treatment-sec sec-type="Material examined"><title>Material examined.</title><p>Known only from the type material.</p></tp:treatment-sec><tp:treatment-sec sec-type="GenBank accession"><title>GenBank accession.</title><p>16S-tRNAval-12S: <ext-link xmlns:xlink="http://www.w3.org/1999/xlink" ext-link-type="uri" xlink:href="http://www.ncbi.nlm.nih.gov/nuccore/JX103301" xlink:type="simple">JX103301</ext-link></p></tp:treatment-sec><tp:treatment-sec sec-type="Distribution"><title>Distribution and natural history.</title><p>Known only from a few specimens from the type locality in Cochise County, Arizona.</p></tp:treatment-sec><tp:treatment-sec sec-type="Conservation status"><title>Conservation status.</title><p>Undetermined but likely to be evaluated as vulnerable or imperiled as a consequence of its rarity in collections and restricted distribution.</p></tp:treatment-sec><tp:treatment-sec sec-type="Species concept applied"><title>Species concept applied.</title><p>Morphological.</p></tp:treatment-sec><tp:treatment-sec><!--Section generated to contain objects referenced in tp:taxon-treatment.--><fig id="F14" position="float" orientation="portrait"><label>Map 1.</label><caption><p>Distribution of type localities for all known species of <italic><tp:taxon-name>Aptostichus</tp:taxon-name></italic>. Three letter identifiers are defined in Table 1; inset shows approximate scope of study area.</p></caption><graphic xmlns:xlink="http://www.w3.org/1999/xlink" xlink:href="ZooKeys-252-001-g014.jpg" position="float" orientation="portrait" xlink:type="simple"/></fig></tp:treatment-sec></tp:taxon-treatment>
