# Supplementary material for: Phylogenetic treatment and taxonomic revision of the trapdoor spider genus Aptostichus Simon (Araneae, Mygalomorphae, Euctenizidae)
Source: Zookeys. 2012 Dec 19;(252):1–209. doi: 10.3897/zookeys.252.3588 (PMC3560839; doi:10.3897/zookeys.252.3588)
Supplement: XML Treatment for Aptostichus anzaborrego [file zookeys.252.3588-treatment30.xml]

<!DOCTYPE tp:taxon-treatment
  PUBLIC "-//TaxonX//DTD Taxonomic Treatment Publishing DTD v0 20100105//EN" "tax-treatment-NSO.dtd">
<tp:taxon-treatment xmlns:tp="http://www.plazi.org/taxpub"><tp:treatment-meta><mixed-citation publication-type="journal"><person-group><name><surname>Bond</surname><given-names>Jason E.</given-names></name></person-group><article-title>Phylogenetic treatment and taxonomic revision of the trapdoor spider genus 
                    <italic>Aptostichus</italic> Simon (Araneae, Mygalomorphae, Euctenizidae)
                </article-title><source>Zookeys</source><day>19</day><month>12</month><year>2012</year><volume>2012</volume><issue>252</issue><fpage>1</fpage><lpage>209</lpage><pub-id pub-id-type="doi">10.3897/zookeys.252.3588</pub-id></mixed-citation></tp:treatment-meta><tp:nomenclature><tp:taxon-name>
                        <tp:taxon-name-part taxon-name-part-type="genus">Aptostichus</tp:taxon-name-part>
                        <tp:taxon-name-part taxon-name-part-type="species">anzaborrego</tp:taxon-name-part>
                    <object-id xmlns:xlink="http://www.w3.org/1999/xlink" xlink:type="simple">‘The Anza-Borrego Desert State Park Trapdoor Spider’</object-id>
								<object-id xmlns:xlink="http://www.w3.org/1999/xlink" xlink:type="simple">urn:lsid:zoobank.org:act:5A3F1065-2EB3-4589-8F08-CE9726C17B71</object-id>
                    <object-id xmlns:xlink="http://www.w3.org/1999/xlink" xlink:type="simple">http://species-id.net/wiki/Aptostichus_anzaborrego</object-id>
								</tp:taxon-name><tp:taxon-status xmlns:xlink="http://www.w3.org/1999/xlink" xlink:type="simple">sp. n.</tp:taxon-status><xref ref-type="fig" rid="F69">Figures 262–265</xref><xref ref-type="fig" rid="F67">Map 30</xref></tp:nomenclature><tp:treatment-sec sec-type="Types"><title>Types.</title><p>Male holotype and male paratypes (AP1199) from California, San Diego County, Anza-Borrego Desert State Park, Indian Gorge, ~4.8km W of Hwy S-2, just W of Torote Canyon, <named-content xmlns:xlink="http://www.w3.org/1999/xlink" content-type="dwc:verbatimCoordinates" xlink:type="simple">32.8685, -116.2380</named-content><sup>1</sup>, 351m, coll. M. Hedin 27-29.xi.2002; deposited in AUMNH.</p></tp:treatment-sec><tp:treatment-sec sec-type="Etymology"><title>Etymology.</title><p>The specific epithet is a noun taken in apposition from the type locality, Anza-Borrego Desert State Park.</p></tp:treatment-sec><tp:treatment-sec sec-type="Diagnosis"><title>Diagnosis.</title><p>Males can be diagnosed on the basis of a unique conformation of the retrolateral distal-most spination pattern of tibia I, which comprises 8-10 short overlapping spines (<xref ref-type="fig" rid="F69">Fig. 263</xref>). This spination pattern is most similar to <italic><tp:taxon-name>Aptostichus cahuilla</tp:taxon-name></italic>, however <italic><tp:taxon-name>Aptostichus anzaborrego</tp:taxon-name></italic> males are lighter in coloration, have very light dorsal abdominal markings (<xref ref-type="fig" rid="F69">Fig. 262</xref>), and have numerous spines on the prolateral surface tibia and patella I (<xref ref-type="fig" rid="F69">Fig. 264</xref>).</p></tp:treatment-sec><tp:treatment-sec sec-type="Description"><title>Description of male holotype.</title><p><italic>Specimen preparation and condition</italic>. Specimen collected live, wandering, preserved in 80% EtOH. Coloration and specimen in relatively good condition. Pedipalp, leg I left side removed, stored in vial with specimen. <italic>General coloration</italic>. Carapace, chelicerae, strong brown 7.5YR 4/6. Abdomen brown 7.5YR 5/4, light dorsal markings (<xref ref-type="fig" rid="F69">Fig. 262</xref>). <italic>Cephalothorax</italic>. Carapace 5.15 long, 4.50 wide, very lightly hirsute with intermingled thin white, black setae; stout black bristles along fringe; surface smooth, pars cephalica elevated. Fringe, posterior margin with black bristles. Foveal groove deep, straight. Eyes elevated on high mound. AER slightly procurved, PER strongly recurved. PME, AME subequal diameter. Sternum moderately setose, STRl 3.00, STRw 2.50. Posterior sternal sigilla small in size, positioned towards margin, not contiguous, anterior sigilla pairs small, oval, marginal. Chelicerae with distinct anterior tooth row comprising 6 teeth, posterior margin with patch of small denticles. Palpal endites with patch of small cuspules on proximal, inner margin, labium with 2 cuspules, LBw 0.87, LBl 0.44. Rastellum consists of 7 stout spines not on prominent mound, two spines offset prolaterally. <italic>Abdomen</italic>. Setose, heavy black setae intermingled with fine black setae. <italic>Legs</italic>. Leg I: 5.45, 3.90, 3.68, 2.26, 1.75; leg IV: 5.10, 2.60. Tarsus I, swollen distally, tarsus IV straight. Light tarsal scopulae on all legs, light scopulae on metatarsus I, II. Tarsus I with single, slightly staggered row of 15 trichobothria. Leg I spination pattern illustrated in <xref ref-type="fig" rid="F69">Figures 263, 264</xref>; TSp 9, TSr 7, TSrd 7. <italic>Pedipalp</italic>. Articles slender, lacking distinct spines (<xref ref-type="fig" rid="F69">Fig. 265</xref>). PTw 1.04, PTl 2.48, Bl 1.29. Embolus slender, tapering sharply toward tip, lacking serrations (<xref ref-type="fig" rid="F69">Fig. 265</xref>).</p><p><bold>Variation (2).</bold> Cl 4.88-5.15, Cw 4.24-4.50, STRl 2.88-3.00, STRw 2.38-2.50, LBw 0.85-0.87, LBl 0.44-0.51, leg I: 4.75-5.45, 3.41-3.9, 3.26-3.68, 2.08-2.26, 1.55<!--PageBreak-->-1.75; leg IV: 4.60-5.10, 2.17-2.60; PTl 2.17-2.48, PTw 1.02-1.04, Bl 1.19-1.29, TSp 5-9, TSr 2-7, TSrd 7-9.</p></tp:treatment-sec><tp:treatment-sec sec-type="Description"><title>Description of female.</title><p>Known only from male specimens.</p><fig id="F69" position="float" orientation="portrait"><label>Figures 262–265.</label><caption><p><italic><tp:taxon-name>Aptostichus anzaborrego</tp:taxon-name></italic> sp. n., male holotype from San Diego County (AP1199); scale bars = 1.0mm. <bold>262</bold> habitus [<ext-link xmlns:xlink="http://www.w3.org/1999/xlink" ext-link-type="uri" xlink:href="http://www.morphbank.net/Browse/ByImage/?tsn=806106" xlink:type="simple">806106</ext-link>] <bold>263</bold> retrolateral aspect, leg I [<ext-link xmlns:xlink="http://www.w3.org/1999/xlink" ext-link-type="uri" xlink:href="http://www.morphbank.net/Browse/ByImage/?tsn=806102" xlink:type="simple">806102</ext-link>] <bold>264</bold> prolateral aspect, leg I [<ext-link xmlns:xlink="http://www.w3.org/1999/xlink" ext-link-type="uri" xlink:href="http://www.morphbank.net/Browse/ByImage/?tsn=806098" xlink:type="simple">806098</ext-link>] <bold>265</bold> retrolateral aspect, pedipalp [<ext-link xmlns:xlink="http://www.w3.org/1999/xlink" ext-link-type="uri" xlink:href="http://www.morphbank.net/Browse/ByImage/?tsn=806104" xlink:type="simple">806104</ext-link>].</p></caption><graphic xmlns:xlink="http://www.w3.org/1999/xlink" xlink:href="ZooKeys-252-001-g069.jpg" position="float" orientation="portrait" xlink:type="simple"/></fig></tp:treatment-sec><tp:treatment-sec sec-type="Material examined"><title>Material examined.</title><p>Known only from the type material.</p></tp:treatment-sec><tp:treatment-sec sec-type="Distribution"><title>Distribution and natural history.</title><p><italic><tp:taxon-name>Aptostichus anzaborrego</tp:taxon-name></italic> is known from only two specimens from the Anza-Borrego Desert State Park, Colorado Desert habitat, in San Diego County. Based on the limited data available males appear to disperse during the winter months (November).</p></tp:treatment-sec><tp:treatment-sec sec-type="Conservation status"><title>Conservation status.</title><p>The conservation status of <italic><tp:taxon-name>Aptostichus anzaborrego</tp:taxon-name></italic> is likely imperiled given its very restricted distribution and rarity in collections.</p></tp:treatment-sec><tp:treatment-sec sec-type="Species concept applied"><title>Species concept applied.</title><p>Morphological.</p></tp:treatment-sec><tp:treatment-sec><!--Section generated to contain objects referenced in tp:taxon-treatment.--><fig id="F67" position="float" orientation="portrait"><label>Maps 30, 31.</label><caption><p><italic><tp:taxon-name>Aptostichus sinnombre</tp:taxon-name></italic> sp. n., <italic><tp:taxon-name>Aptostichus anzaborrego</tp:taxon-name></italic> sp. n., <italic><tp:taxon-name>Aptostichus mikeradtkei</tp:taxon-name></italic> sp. n. <bold>30</bold> known distributions <bold>31</bold> predicted distribution of <italic><tp:taxon-name>Aptostichus mikeradtkei</tp:taxon-name></italic>; cooler colors–blue shades–represent areas of high probability of occurrence, warmer colors–yellow and orange shades–represent areas of low probability of occurrence.</p></caption><graphic xmlns:xlink="http://www.w3.org/1999/xlink" xlink:href="ZooKeys-252-001-g067.jpg" position="float" orientation="portrait" xlink:type="simple"/></fig></tp:treatment-sec></tp:taxon-treatment>
