# Supplementary material for: Phylogenetic treatment and taxonomic revision of the trapdoor spider genus Aptostichus Simon (Araneae, Mygalomorphae, Euctenizidae)
Source: Zookeys. 2012 Dec 19;(252):1–209. doi: 10.3897/zookeys.252.3588 (PMC3560839; doi:10.3897/zookeys.252.3588)
Supplement: XML Treatment for Aptostichus sinnombre [file zookeys.252.3588-treatment31.xml]

<!DOCTYPE tp:taxon-treatment
  PUBLIC "-//TaxonX//DTD Taxonomic Treatment Publishing DTD v0 20100105//EN" "tax-treatment-NSO.dtd">
<tp:taxon-treatment xmlns:tp="http://www.plazi.org/taxpub"><tp:treatment-meta><mixed-citation publication-type="journal"><person-group><name><surname>Bond</surname><given-names>Jason E.</given-names></name></person-group><article-title>Phylogenetic treatment and taxonomic revision of the trapdoor spider genus 
                    <italic>Aptostichus</italic> Simon (Araneae, Mygalomorphae, Euctenizidae)
                </article-title><source>Zookeys</source><day>19</day><month>12</month><year>2012</year><volume>2012</volume><issue>252</issue><fpage>1</fpage><lpage>209</lpage><pub-id pub-id-type="doi">10.3897/zookeys.252.3588</pub-id></mixed-citation></tp:treatment-meta><tp:nomenclature><tp:taxon-name>
                        <tp:taxon-name-part taxon-name-part-type="genus">Aptostichus</tp:taxon-name-part>
                        <tp:taxon-name-part taxon-name-part-type="species">sinnombre</tp:taxon-name-part>
                    <object-id xmlns:xlink="http://www.w3.org/1999/xlink" xlink:type="simple">‘The No-name Trapdoor Spider’</object-id>
								<object-id xmlns:xlink="http://www.w3.org/1999/xlink" xlink:type="simple">urn:lsid:zoobank.org:act:2ADC46DE-8C5E-4D67-B8A7-C60522405025</object-id>
                    <object-id xmlns:xlink="http://www.w3.org/1999/xlink" xlink:type="simple">http://species-id.net/wiki/Aptostichus_sinnombre</object-id>
								</tp:taxon-name><tp:taxon-status xmlns:xlink="http://www.w3.org/1999/xlink" xlink:type="simple">sp. n.</tp:taxon-status><xref ref-type="fig" rid="F70">Figures 266–273</xref><xref ref-type="fig" rid="F67">Map 30</xref></tp:nomenclature><tp:treatment-sec sec-type="Types"><title>Types.</title><p>Male holotype (MY3761) from California, San Diego County, Anza-Borrego Desert State Park, Indian Gorge, 0.4km W mouth of Torote Canyon, <named-content xmlns:xlink="http://www.w3.org/1999/xlink" content-type="dwc:verbatimCoordinates" xlink:type="simple">32.86923, -116.23740</named-content><sup>1</sup>, 350m, coll. M. Hedin 20.ii.2009; male paratype (MY3823) from near type locality, mouth of canyon Sin Nombre, <named-content xmlns:xlink="http://www.w3.org/1999/xlink" content-type="dwc:verbatimCoordinates" xlink:type="simple">32.8584, -116.1473</named-content><sup>1</sup>, 200m, coll. M. Hedin 13.iii.2010; deposited in AUMNH.</p></tp:treatment-sec><tp:treatment-sec sec-type="Etymology"><title>Etymology.</title><p>The specific epithet is a noun in apposition taken from name of canyon near the type locality, Sin Nombre.</p></tp:treatment-sec><tp:treatment-sec sec-type="Diagnosis"><title>Diagnosis.</title><p>Males can be differentiated from all other <italic><tp:taxon-name>Aptostichus</tp:taxon-name></italic> species on the basis of a unique conformation of the retrolateral distal-most spination pattern of tibia I, which comprises 3-6 spines arranged in a distinct cluster, a low rounded metatarsal mating apophysis that bears a single strong spine, and a convex shaped (curved) tarsus (<xref ref-type="fig" rid="F70">Figs 266, 269, 272</xref>); all other known species lack this combination.</p></tp:treatment-sec><tp:treatment-sec sec-type="Description"><title>Description of male holotype.</title><p><italic>Specimen preparation and condition</italic>. Specimen collected live, wandering, preserved in 80% EtOH. Coloration and specimen in relatively good condition. Pedipalp, leg I left side removed, stored in vial with specimen; legs right side removed for tissue storage. <italic>General coloration</italic>. Carapace, chelicerae, yellowish brown 10YR 5/4. Abdomen light yellowish brown 10YR 6/4, light dorsal chevron markings (<xref ref-type="fig" rid="F71">Fig. 273</xref>). <italic>Cephalothorax</italic>. Carapace 5.75 long, 5.05 wide, very hirsute with intermingled thin white, black setae; stout black bristles along fringe; surface smooth, pars cephalica elevated. Fringe, posterior margin lacks black bristles. Foveal groove deep, straight. Eyes elevated on low mound. AER slightly procurved, PER strongly recurved. PME’s smaller in diameter than AME’s. Sternum moderately setose, STRl 3.10, STRw 2.67. Posterior sternal sigilla moderate in size, positioned towards center, not contiguous, anterior sigilla pairs small, oval, marginal. Chelicerae with distinct anterior tooth row comprising 7 teeth, posterior margin with patch of small denticles. Palpal endites with patch of small cuspules on proximal, inner margin, labium lacks cuspules, LBw 0.97, LBl 0.65. Rastellum consists of 3 spines not on prominent mound. <italic>Abdomen</italic>. Setose, heavy black setae intermingled with fine black setae. <italic>Legs</italic>. Legs long; Leg I: 6.88, 5.19, 4.35, 2.88, 1.90; leg IV: 6.19, 3.05. Tarsus I, swollen distally, tarsus IV straight. Heavy short scopulae on tarsi I, II; lighter on legs III, IV. Tarsus I with single, slightly staggered row of 13 trichobothria. Leg I spination pattern illustrated in <xref ref-type="fig" rid="F70">Figures 266, 267, 269, 270, 272</xref>; TSp 4, TSr 4, TSrd 3. Knob-like metatarsal apophysis bearing a single large spine. <italic>Pedipalp</italic>. Articles slender (<xref ref-type="fig" rid="F70">Fig. 268</xref>), distal prolateral spine on tibia (<xref ref-type="fig" rid="F70">Fig. 271</xref>). PTw 0.85, PTl 2.57, Bl 1.45. Embolus slender, tapering sharply toward tip, lacking serrations (<xref ref-type="fig" rid="F70">Fig. 271</xref>).</p><p><bold>Variation (2).</bold> Cl 5.25-5.75, Cw 4.70-5.05, STRl 3.10-3.13, STRw 2.57-2.67, LBw 0.90-0.97, LBl 0.56-0.65, leg I: 6.38-6.88, 4.70-5.19, 4.15-4.35, 2.67-2.88,<!--PageBreak--> 1.75-1.90; leg IV: 5.88-6.19, 2.92-3.05; PTl 2.38-2.57, PTw 0.85-0.85, Bl 1.45-1.53, TSp 2-4, TSr 4-4, TSrd 3-6.</p></tp:treatment-sec><tp:treatment-sec sec-type="Description"><title>Description of female.</title><p>Known only from male specimens.</p><fig id="F70" position="float" orientation="portrait"><label>Figures 266–272.</label><caption><p><italic><tp:taxon-name>Aptostichus sinnombre</tp:taxon-name></italic> sp. n., male specimens from San Diego County; scale bars = 1.0mm. <bold>266–268</bold> male holotype (MY3761) <bold>266</bold> retrolateral aspect, leg I [<ext-link xmlns:xlink="http://www.w3.org/1999/xlink" ext-link-type="uri" xlink:href="http://www.morphbank.net/Browse/ByImage/?tsn=806546" xlink:type="simple">806546</ext-link>] <bold>267</bold> prolateral aspect, leg I [<ext-link xmlns:xlink="http://www.w3.org/1999/xlink" ext-link-type="uri" xlink:href="http://www.morphbank.net/Browse/ByImage/?tsn=806550" xlink:type="simple">806550</ext-link>] <bold>268</bold> retrolateral aspect, pedipalp [<ext-link xmlns:xlink="http://www.w3.org/1999/xlink" ext-link-type="uri" xlink:href="http://www.morphbank.net/Browse/ByImage/?tsn=806552" xlink:type="simple">806552</ext-link>] <bold>269–271</bold> male paratype (MY3823) <bold>269 </bold>retrolateral aspect, leg I [<ext-link xmlns:xlink="http://www.w3.org/1999/xlink" ext-link-type="uri" xlink:href="http://www.morphbank.net/Browse/ByImage/?tsn=806554" xlink:type="simple">806554</ext-link>] <bold>270</bold> prolateral aspect, leg I [<ext-link xmlns:xlink="http://www.w3.org/1999/xlink" ext-link-type="uri" xlink:href="http://www.morphbank.net/Browse/ByImage/?tsn=806558" xlink:type="simple">806558</ext-link>] <bold>271</bold> retrolateral aspect, pedipalp [<ext-link xmlns:xlink="http://www.w3.org/1999/xlink" ext-link-type="uri" xlink:href="http://www.morphbank.net/Browse/ByImage/?tsn=806560" xlink:type="simple">806560</ext-link>] <bold>272</bold> line drawing, spination pattern, leg I tibia and metatarsus of holotype.</p></caption><graphic xmlns:xlink="http://www.w3.org/1999/xlink" xlink:href="ZooKeys-252-001-g070.jpg" position="float" orientation="portrait" xlink:type="simple"/></fig><fig id="F71" position="float" orientation="portrait"><label>Figure 273.</label><caption><p>Live photograph, <italic><tp:taxon-name>Aptostichus sinnombre</tp:taxon-name></italic> sp. n. male holotype (MY3761); note leg I, right hand side missing.</p></caption><graphic xmlns:xlink="http://www.w3.org/1999/xlink" xlink:href="ZooKeys-252-001-g071.jpg" position="float" orientation="portrait" xlink:type="simple"/></fig></tp:treatment-sec><tp:treatment-sec sec-type="Material examined"><title>Material examined.</title><p>Known only from the type material.</p></tp:treatment-sec><tp:treatment-sec sec-type="Distribution"><title>Distribution and natural history.</title><p><italic><tp:taxon-name>Aptostichus sinnombre</tp:taxon-name></italic> is known from only two specimens from the Anza-Borrego Desert State Park, Colorado Desert habitat, in San Diego County and is sympatric with <italic><tp:taxon-name>Aptostichus anzaborrego</tp:taxon-name></italic>. Males appear to disperse during late winter months (February, March), based on the limited data available.</p></tp:treatment-sec><tp:treatment-sec sec-type="Conservation status"><title>Conservation status.</title><p>The conservation status of <italic><tp:taxon-name>Aptostichus sinnombre</tp:taxon-name></italic> is likely imperiled given its restricted distribution and rarity in collections.</p></tp:treatment-sec><tp:treatment-sec sec-type="Species concept applied"><title>Species concept applied.</title><p>Morphological/Phylogenetic.</p><sec sec-type="The Simus species group"><title>The <italic><tp:taxon-name>Simus</tp:taxon-name></italic> species group</title><p><bold>Included Species.</bold></p><p><italic><tp:taxon-name>Aptostichus simus</tp:taxon-name></italic> Chamberlin, 1917</p><p><italic><tp:taxon-name>Aptostichus satleri</tp:taxon-name></italic> sp. n.</p><p><italic><tp:taxon-name>Aptostichus elisabethae</tp:taxon-name></italic> sp. n.</p><p><italic><tp:taxon-name>Aptostichus fornax</tp:taxon-name></italic> sp. n.</p><p><italic><tp:taxon-name>Aptostichus lucerne</tp:taxon-name></italic> sp. n.</p><p><italic><tp:taxon-name>Aptostichus bonoi</tp:taxon-name></italic> sp. n.</p><p><italic><tp:taxon-name>Aptostichus fisheri</tp:taxon-name></italic> sp. n.</p><p><italic><tp:taxon-name>Aptostichus cajalco</tp:taxon-name></italic> sp. n.</p><!--PageBreak--></sec></tp:treatment-sec><tp:treatment-sec><!--Section generated to contain objects referenced in tp:taxon-treatment.--><fig id="F67" position="float" orientation="portrait"><label>Maps 30, 31.</label><caption><p><italic><tp:taxon-name>Aptostichus sinnombre</tp:taxon-name></italic> sp. n., <italic><tp:taxon-name>Aptostichus anzaborrego</tp:taxon-name></italic> sp. n., <italic><tp:taxon-name>Aptostichus mikeradtkei</tp:taxon-name></italic> sp. n. <bold>30</bold> known distributions <bold>31</bold> predicted distribution of <italic><tp:taxon-name>Aptostichus mikeradtkei</tp:taxon-name></italic>; cooler colors–blue shades–represent areas of high probability of occurrence, warmer colors–yellow and orange shades–represent areas of low probability of occurrence.</p></caption><graphic xmlns:xlink="http://www.w3.org/1999/xlink" xlink:href="ZooKeys-252-001-g067.jpg" position="float" orientation="portrait" xlink:type="simple"/></fig></tp:treatment-sec></tp:taxon-treatment>
