# Supplementary material for: Phylogenetic treatment and taxonomic revision of the trapdoor spider genus Aptostichus Simon (Araneae, Mygalomorphae, Euctenizidae)
Source: Zookeys. 2012 Dec 19;(252):1–209. doi: 10.3897/zookeys.252.3588 (PMC3560839; doi:10.3897/zookeys.252.3588)
Supplement: XML Treatment for Aptostichus simus [file zookeys.252.3588-treatment32.xml]

<!DOCTYPE tp:taxon-treatment
  PUBLIC "-//TaxonX//DTD Taxonomic Treatment Publishing DTD v0 20100105//EN" "tax-treatment-NSO.dtd">
<tp:taxon-treatment xmlns:tp="http://www.plazi.org/taxpub"><tp:treatment-meta><mixed-citation publication-type="journal"><person-group><name><surname>Bond</surname><given-names>Jason E.</given-names></name></person-group><article-title>Phylogenetic treatment and taxonomic revision of the trapdoor spider genus 
                    <italic>Aptostichus</italic> Simon (Araneae, Mygalomorphae, Euctenizidae)
                </article-title><source>Zookeys</source><day>19</day><month>12</month><year>2012</year><volume>2012</volume><issue>252</issue><fpage>1</fpage><lpage>209</lpage><pub-id pub-id-type="doi">10.3897/zookeys.252.3588</pub-id></mixed-citation></tp:treatment-meta><tp:nomenclature><tp:taxon-name>
                        <tp:taxon-name-part taxon-name-part-type="genus">Aptostichus</tp:taxon-name-part>
                        <tp:taxon-name-part taxon-name-part-type="species">simus</tp:taxon-name-part>
                    <object-id xmlns:xlink="http://www.w3.org/1999/xlink" xlink:type="simple">‘The Southern Coastal Dune Trapdoor Spider’</object-id>
								<object-id xmlns:xlink="http://www.w3.org/1999/xlink" xlink:type="simple">urn:lsid:zoobank.org:act:D5D006A2-9041-4118-8EE2-C49B2CCC02D9</object-id>
                    <object-id xmlns:xlink="http://www.w3.org/1999/xlink" xlink:type="simple">http://species-id.net/wiki/Aptostichus_simus</object-id>
								</tp:taxon-name><tp:taxon-authority>Chamberlin, 1917</tp:taxon-authority><xref ref-type="fig" rid="F72">Figures 274</xref><xref ref-type="fig" rid="F73"/><xref ref-type="fig" rid="F74">–284</xref><xref ref-type="fig" rid="F75">Map 32</xref><tp:nomenclature-citation-list><tp:nomenclature-citation><tp:taxon-name>Aptostichus simus</tp:taxon-name><comment> Chamberlin, 1917: 36. female holotype (No. 9), California, San Diego County Co., Silverstrand State Beach, <named-content xmlns:xlink="http://www.w3.org/1999/xlink" content-type="dwc:verbatimCoordinates" xlink:type="simple">32.6346, -117.1400</named-content><sup>4</sup>, 1m, coll. G.R. Crotch, in MCZ, examined.</comment></tp:nomenclature-citation></tp:nomenclature-citation-list></tp:nomenclature><tp:treatment-sec sec-type="Diagnosis"><title>Diagnosis.</title><p>Males of <italic><tp:taxon-name>Aptostichus simus</tp:taxon-name></italic> can be distinguished from species in the <italic><tp:taxon-name>Simus</tp:taxon-name></italic> species group by having a serrated embolus (<xref ref-type="fig" rid="F11">Figs 50</xref>, <xref ref-type="fig" rid="F72">277</xref>) and lacking both elongate ventral tibia I spines and ventral tarsal spines (<xref ref-type="fig" rid="F72">Figs 275, 276, 279</xref>). Females can be easily recognized by having a very large (&gt; 150), sharply delineated patch of endite cuspules (<xref ref-type="fig" rid="F11">Fig. 39</xref>, <xref ref-type="fig" rid="F73">283</xref>). The species is the only member of the <italic><tp:taxon-name>Simus</tp:taxon-name></italic> group that has been collected from coastal dune habitat.</p></tp:treatment-sec><tp:treatment-sec sec-type="Description"><title>Descriptions.</title><p>Described by <xref ref-type="bibr" rid="B12">Chamberlin (1917</xref>: 36).</p></tp:treatment-sec><tp:treatment-sec sec-type="Material examined"><title>Material examined:</title><p><bold>Mexico: Baja California:</bold> El Descanso, Descanso Dunes, <named-content xmlns:xlink="http://www.w3.org/1999/xlink" content-type="dwc:verbatimCoordinates" xlink:type="simple">32.2074, -116.9125</named-content><sup>5</sup>, 22m, D Weissman, V Lee 3.iii.1992 [AP63, 89, 2♀, CAS]; <bold>United States: California: Los Angeles County:</bold> San Clemente Island, <named-content xmlns:xlink="http://www.w3.org/1999/xlink" content-type="dwc:verbatimCoordinates" xlink:type="simple">32.878, -118.464</named-content><sup>6</sup>, 500m, J Scott 1.vi.1938 [AP093, 1♀, CAS]; S Huntington Beach, <named-content xmlns:xlink="http://www.w3.org/1999/xlink" content-type="dwc:verbatimCoordinates" xlink:type="simple">33.6354, -117.9656</named-content><sup>3</sup>, 3m, W Gertsch, W Ivie 28.ix.1961 [AP628, 1♀, 1♂, AMNH]; Dunes on beach just W Los Angeles Airport, <named-content xmlns:xlink="http://www.w3.org/1999/xlink" content-type="dwc:verbatimCoordinates" xlink:type="simple">33.9361, -118.4391</named-content><sup>5</sup>, 10m, W Icenogle 30.viii.1973 [AP073, 1♀, AMNH]; Los Angeles, El Segundo Sand Dunes, <named-content xmlns:xlink="http://www.w3.org/1999/xlink" content-type="dwc:verbatimCoordinates" xlink:type="simple">33.939, -118.439</named-content><sup>4</sup>, 35m, J George 9.xii.1987 [AP441, 442, 2♂, CAS]; Playa Del Rey Beach, sand dunes between intersection 66th &amp; Pacific &amp; Pacific &amp; Argonaut St, <named-content xmlns:xlink="http://www.w3.org/1999/xlink" content-type="dwc:verbatimCoordinates" xlink:type="simple">33.959, -118.4491</named-content><sup>3</sup>, 4m, M Ramirez, H David 6.xi.1982 [AP58, 78, 611, 2juv, 1♀, 1♂, AMNH]; Malibu, Broad Beach, <named-content xmlns:xlink="http://www.w3.org/1999/xlink" content-type="dwc:verbatimCoordinates" xlink:type="simple">34.0338, -118.8517</named-content><sup>3</sup>, 4m, M Ramirez [AP622, 626, 2♀, CAS]; <bold>Monterey Co.:</bold> Salinas River St Beach, <named-content xmlns:xlink="http://www.w3.org/1999/xlink" content-type="dwc:verbatimCoordinates" xlink:type="simple">36.7831, -121.7944</named-content><sup>1</sup>, 3m, J Bond 6.v.1997 [AP757, 1♀, AMNH], [AP777, 1264, 1♀, 1juv, AUMNH]; Moss Landing St Beach, <named-content xmlns:xlink="http://www.w3.org/1999/xlink" content-type="dwc:verbatimCoordinates" xlink:type="simple">36.8086, -121.7883</named-content><sup>1</sup>, 3m, J Bond 14.v.1997 [AP624, 794, 807, 808, 3♀, 1juv, AUMNH], [AP796, 1♀, AMNH]; Moss Landing St Beach, beachside dunes, <named-content xmlns:xlink="http://www.w3.org/1999/xlink" content-type="dwc:verbatimCoordinates" xlink:type="simple">36.8091, -121.7883</named-content><sup>1</sup>, 1m, J Bond, W Bond 27.vii.2008 [MY3749, 1♀, AUMNH]; Moss Landing St Beach, <named-content xmlns:xlink="http://www.w3.org/1999/xlink" content-type="dwc:verbatimCoordinates" xlink:type="simple">36.8109, -121.7894</named-content><sup>1</sup>, 6m, J Bond 17.iii.2005 [MY3080, 1♀, AUMNH], [MY3081, 1♀, FMNH], 8.xii.2005 [MY3466, 1♀, AUMNH], A Stockman, P Marek 30.i.2006 [MY3534, 1♀, FMNH]; <bold>San Diego Co.:</bold> Border Field St Park, S Monument Blvd, just N international border, <named-content xmlns:xlink="http://www.w3.org/1999/xlink" content-type="dwc:verbatimCoordinates" xlink:type="simple">32.5351, -117.1191</named-content><sup>1</sup>, 16m, USGS-BRD San Diego Sta. 16.i.2003 [AP917, 1♂, CAS], 1.ii.2000 [AP918, 1♀, CAS]; Border Field St Park, S Monument Blvd., <named-content xmlns:xlink="http://www.w3.org/1999/xlink" content-type="dwc:verbatimCoordinates" xlink:type="simple">32.5422, -117.1234</named-content><sup>1</sup>, 2m, R Fisher 2.x.1997 [AP819, 1♀, 4♂, CAS]; Border Field St Beach, <named-content xmlns:xlink="http://www.w3.org/1999/xlink" content-type="dwc:verbatimCoordinates" xlink:type="simple">32.5436, -117.1227</named-content><sup>1</sup>, 3m, J Bond 19.x.1998 [AP699, 701, 707 3♀, AUMNH]; Borderfield St Beach, <named-content xmlns:xlink="http://www.w3.org/1999/xlink" content-type="dwc:verbatimCoordinates" xlink:type="simple">32.5453, -117.1249</named-content><sup>3</sup>, 2m, W Icenogle 26.viii.1971 [AP054, 94, 2♀, 96juv, CAS], M Ramirez. H David 21.viii.1982 [AP071, 2 eggsacs, AMNH]; Tijuana <!--PageBreak--><!--PageBreak-->Estuary, N Monument Blvd., E of beach, <named-content xmlns:xlink="http://www.w3.org/1999/xlink" content-type="dwc:verbatimCoordinates" xlink:type="simple">32.5457, -117.1243</named-content><sup>1</sup>, 2m, USGS-BRD San Diego Field Sta. 1.x.1998 [AP1188-1190, 4♂, CAS]; Tijuana Estuary, N of Monument Blvd., E beach, <named-content xmlns:xlink="http://www.w3.org/1999/xlink" content-type="dwc:verbatimCoordinates" xlink:type="simple">32.5479, -117.1249</named-content><sup>1</sup>, 2m, USGS-BRD San Diego Sta. 26.ix.2002 [AP1182, 3♂, CAS], 1.vii.2002, [AP1183, 1♂, CAS], 1.ix.2002 [AP1184, 3♂, CAS], 1.viii.1998 [AP1185, 1♀, CAS], 1.x.1998 [AP1186, 2♂, CAS], 1.xi.2002 [AP1187, 3♂, CAS]; Tijuana Estuary, N of Monument Blvd., E beach, <named-content xmlns:xlink="http://www.w3.org/1999/xlink" content-type="dwc:verbatimCoordinates" xlink:type="simple">32.5503, -117.1261</named-content><sup>1</sup>, 1♂, USGS-BRD San Diego Sta. 1.x.1998 [AP1181, 2♂, CAS]; Otay Mesa, E Spring Canyon, N Wruck Canyon, <named-content xmlns:xlink="http://www.w3.org/1999/xlink" content-type="dwc:verbatimCoordinates" xlink:type="simple">32.5515, -116.9998</named-content><sup>1</sup>, 150m, R Fisher 1.viii.2002 [AP820, 2♂, CAS]; Imperial Beach, <named-content xmlns:xlink="http://www.w3.org/1999/xlink" content-type="dwc:verbatimCoordinates" xlink:type="simple">32.5805, -117.1325</named-content><sup>3</sup>, 0m, S Johnson 5.x.1978 [AP087, 4♀, AMNH], W Icenogle 2.x.1978 [AP091, 1♀, 62juv, AMNH], [AP097, 1♀, 58j, AMNH], 1.xi.1978 [AP598, 1♀, UCR]; N end Imperial Beach, just N YMCA Camp, <named-content xmlns:xlink="http://www.w3.org/1999/xlink" content-type="dwc:verbatimCoordinates" xlink:type="simple">32.5871, -117.1319</named-content><sup>2</sup>, 0m, M Hedin 12.xi.2005 [AP1209, 1♂, CAS]; N end Imperial Beach, ~0.8km N YMCA surf camp, <named-content xmlns:xlink="http://www.w3.org/1999/xlink" content-type="dwc:verbatimCoordinates" xlink:type="simple">32.5929, -117.1321</named-content><sup>2</sup>, 1m, M Hedin 23.ix.2002 [MY667, 1♂, AUMNH]; 0.4km N Imperial Beach, <named-content xmlns:xlink="http://www.w3.org/1999/xlink" content-type="dwc:verbatimCoordinates" xlink:type="simple">32.59351, -117.1321</named-content><sup>3</sup>, 3m W Icenogle 1.x.1977 [AP201, 657, 2♂, CAS]; Silverstrand St Beach, <named-content xmlns:xlink="http://www.w3.org/1999/xlink" content-type="dwc:verbatimCoordinates" xlink:type="simple">32.6265, -117.139</named-content><sup>3</sup>, 4m, M Ramirez, H David 4.xi.1982 [AP064, AP1260, 2♀, AMNH]; Silver Strand St Beach, <named-content xmlns:xlink="http://www.w3.org/1999/xlink" content-type="dwc:verbatimCoordinates" xlink:type="simple">32.6267, -117.1391</named-content><sup>3</sup>, 2m, Parrish 11.v.1963 [AP088, 1♀, AMNH]; J Bond 27.iii.96, [AP1256, 1257, 3♀, AUMNH]; 0.4km S Ponto St Beach, <named-content xmlns:xlink="http://www.w3.org/1999/xlink" content-type="dwc:verbatimCoordinates" xlink:type="simple">33.0608, -117.3027</named-content><sup>3</sup>, 3m, W Icenogle 22.x.1970 [AP056, 1♀, 41juv, AMNH], 8.v.1970 [AP095, 2♀, CAS]; Encinitas, Ponto St Beach, <named-content xmlns:xlink="http://www.w3.org/1999/xlink" content-type="dwc:verbatimCoordinates" xlink:type="simple">33.0668, -117.3065</named-content><sup>3</sup>, 4m, B Kaston 22.x.1970 [AP096, 1♀, 40juv, CAS]; Leucadia, sand dunes on beach, <named-content xmlns:xlink="http://www.w3.org/1999/xlink" content-type="dwc:verbatimCoordinates" xlink:type="simple">33.0655, -117.3051</named-content><sup>3</sup>, 3m, B Kaston 30.i.1971 [AP065, 1♀, AMNH], 26.ix.70 [AP651, 1♀, 50+juv, AMNH]; Encinitas, Ponto St Beach, <named-content xmlns:xlink="http://www.w3.org/1999/xlink" content-type="dwc:verbatimCoordinates" xlink:type="simple">33.0668, -117.3065</named-content><sup>3</sup>, 4m, B Kaston 22.x.1970 [AP055, 1♀, 20juv, CAS], W Icenogle 28.x.1970 [AP059, 28juv, AMNH], [AP067, 1♀, 15juv, CAS], [AP069, 1♀, CAS], [AP075, 1♀, 32juv, AMNH], 26.ix.1970 [AP082, 1♀, 83juv, CAS], [AP090, 1♀, 6juv, AMNH]; S Carlsbad St Beach, <named-content xmlns:xlink="http://www.w3.org/1999/xlink" content-type="dwc:verbatimCoordinates" xlink:type="simple">33.1038, -117.3191</named-content><sup>1</sup>, 3m, J Bond 19.x.1998 [AP698, 709, 2♀, AUMNH]; <bold>San Luis Obispo Co.:</bold> Oso Flaco Lake, <named-content xmlns:xlink="http://www.w3.org/1999/xlink" content-type="dwc:verbatimCoordinates" xlink:type="simple">35.0305, -120.6241</named-content><sup>3</sup>, 6m, M Irwin 22.vi.1965 [AP061, 4juv, AMNH]; Montana de Oro St Park, <named-content xmlns:xlink="http://www.w3.org/1999/xlink" content-type="dwc:verbatimCoordinates" xlink:type="simple">35.2854, -120.8809</named-content><sup>1</sup>, 29m, A Stockman, A Bailey 8.vii.2009 [MY3704-3706, 3juv, AUMNH]; Morro Dunes, S end Morro Bay, <named-content xmlns:xlink="http://www.w3.org/1999/xlink" content-type="dwc:verbatimCoordinates" xlink:type="simple">35.3058, -120.8728</named-content><sup>1</sup>, 20m, J Bond 6.xii.2005 [MY3436-3440, 4♀, 1juv, AUMNH]; N end Morro Bay, <named-content xmlns:xlink="http://www.w3.org/1999/xlink" content-type="dwc:verbatimCoordinates" xlink:type="simple">35.3748, -120.8631</named-content><sup>1</sup>, 4m, J Bond 6.xii.2005 [MY3441-3443, 3♀, AUMNH]; Baywood, <named-content xmlns:xlink="http://www.w3.org/1999/xlink" content-type="dwc:verbatimCoordinates" xlink:type="simple">35.3083, -120.8683</named-content><sup>3</sup>, 3m, P Sullivan 26.xi.1977 [AP621, 1♂, AMNH]; Morro Bay, beach N Morro Rock, <named-content xmlns:xlink="http://www.w3.org/1999/xlink" content-type="dwc:verbatimCoordinates" xlink:type="simple">35.3739, -120.8613</named-content><sup>1</sup>, 0m, M Hedin, S Foldi 3.iv.2005 [AP1208, 1♀, AUMNH]; Estcro Bay, <named-content xmlns:xlink="http://www.w3.org/1999/xlink" content-type="dwc:verbatimCoordinates" xlink:type="simple">35.3453, -120.8624</named-content><sup>6</sup>, 10m, 1.vi.1975 [AP068, 1♀, CAS]; isolated dune field just N San Simeon Bay, <named-content xmlns:xlink="http://www.w3.org/1999/xlink" content-type="dwc:verbatimCoordinates" xlink:type="simple">35.6466, -121.211</named-content><sup>1</sup>, 3m, J Bond 6.xii.05 [MY3447, 3449, 2♀, AUMNH]; <bold>Santa Barbara Co.:</bold> Santa Rosa Island E of marsh road to E Pt, <named-content xmlns:xlink="http://www.w3.org/1999/xlink" content-type="dwc:verbatimCoordinates" xlink:type="simple">33.9572, -119.9784</named-content><sup>5</sup>, 14m, M Ramirez, H David 9.viii.1994 [AP079, 80, 594, 3♀, 1juv, AMNH]; Santa Rosa Island, SE Anchorage, <named-content xmlns:xlink="http://www.w3.org/1999/xlink" content-type="dwc:verbatimCoordinates" xlink:type="simple">33.9787, -120.0034</named-content><sup>5</sup>, 19m, M Ramirez, H David 30.viii.1988 [AP053, 1♀, 29juv, AMNH], [AP081, 1♀, AMNH], 9.viii.1994 [AP083, 1♀, AMNH], 1.vii.1987 [AP092, 1♀, CAS]; Santa Rosa Island, dunes Skunk Pt, <named-content xmlns:xlink="http://www.w3.org/1999/xlink" content-type="dwc:verbatimCoordinates" xlink:type="simple">33.9821, -119.9793</named-content><sup>4</sup>, 15m, M Ramirez, H David 11.viii.1994 [AP050, 57, 1261, 2♀, 3juv, AMNH]; Santa Rosa Island, dunes E Sandy Pt, <named-content xmlns:xlink="http://www.w3.org/1999/xlink" content-type="dwc:verbatimCoordinates" xlink:type="simple">34.0003, -120.243</named-content><sup>4</sup>,<!--PageBreak--> 24m, M Ramirez, H David 8.viii.1994 [AP052, 3juv, AMNH]; N Carpinteria St Beach, <named-content xmlns:xlink="http://www.w3.org/1999/xlink" content-type="dwc:verbatimCoordinates" xlink:type="simple">34.393, -119.5239</named-content><sup>3</sup>, 3m, W Gertsch, W Ivie 27.ix.1961 [AP659, 1♀, 1♂, AMNH]; Coal Oil Pt, <named-content xmlns:xlink="http://www.w3.org/1999/xlink" content-type="dwc:verbatimCoordinates" xlink:type="simple">34.4072, -119.8772</named-content><sup>1</sup>, 3m, J Bond, B Opell 21.xi.1998 [AP689, 697, 702, 3♀, AUMNH], [AP695, 700, 2♀, FMNH], [AP696, 1♀, AMNH], M Ramirez, H David 24.vi.82 [AP070, 72, 76, 86, 623, 4♀, 1eggsac, AMNH], J Bond 5.iv.1996 [AP721, 735, 744, 2♀, 1juv, AUMNH], [AP743, 1♀, FMNH]; Ocean Beach Co Park, W of Lompoc, W end HWY 246, <named-content xmlns:xlink="http://www.w3.org/1999/xlink" content-type="dwc:verbatimCoordinates" xlink:type="simple">34.69, -120.6031</named-content><sup>3</sup>, 2m, W Icenogle 12.viii.1978 [AP074, 1♀, 62juv, AMNH]; Vandenberg Air Force Base, dunes mouth San Antonio Creek, <named-content xmlns:xlink="http://www.w3.org/1999/xlink" content-type="dwc:verbatimCoordinates" xlink:type="simple">34.7989, -120.6199</named-content><sup>4</sup>, 11m, 25.v.1976 [AP051, 1juv, CAS]; Jalama Co Park, <named-content xmlns:xlink="http://www.w3.org/1999/xlink" content-type="dwc:verbatimCoordinates" xlink:type="simple">34.5098, -120.5011</named-content><sup>1</sup>, 4m, J Bond, A Stockman, D Beamer 17.iii.2005 [MY3422-24, 2♀, 1juv, AUMNH]; Ocean Park Dunes, <named-content xmlns:xlink="http://www.w3.org/1999/xlink" content-type="dwc:verbatimCoordinates" xlink:type="simple">34.69, -120.6031</named-content><sup>1</sup>, 2m, J Bond, A Stockman, D Beamer 17.iii.2005 [MY3425-27, 3♀, AUMNH]; Guadalupe-Nipomo Dunes Preserve, <named-content xmlns:xlink="http://www.w3.org/1999/xlink" content-type="dwc:verbatimCoordinates" xlink:type="simple">34.9624, -120.6497</named-content><sup>1</sup>, 11m, J Bond, A Stockman, D Beamer 17.iii.05 [MY3428, 1♀, 15juv, AUMNH]; J Bond, A Stockman, D Beamer 17.iii.05 [MY3429, 1♀, AMNH]; J Bond, A Stockman, D Beamer 17.iii.05 [MY3430, 1juv, AUMNH]; Oso Flaco Lake Preserve, <named-content xmlns:xlink="http://www.w3.org/1999/xlink" content-type="dwc:verbatimCoordinates" xlink:type="simple">35.0341, -120.6326</named-content><sup>1</sup>, 6m, J Bond 17.iii.2005 <!--PageBreak-->[MY3431-34, 4♀, AUMNH], [MY3435, 1♀, AMNH]; <bold>Santa Cruz Co.:</bold> Santa Cruz Island, Johnson’s Lee Beach, <named-content xmlns:xlink="http://www.w3.org/1999/xlink" content-type="dwc:verbatimCoordinates" xlink:type="simple">33.9684, -119.8291</named-content><sup>3</sup>, 3m, 12.ix.1982 [AP077, 1♀, 7juv, AMNH], M Ramirez 15.i.1983 [AP653, 1♂, AMNH], 3.x.1987 [AP658, 1♀, 2♂, CAS]; <bold>Ventura Co.:</bold> Pt Mugu St Park, Sycamore Cove Beach, <named-content xmlns:xlink="http://www.w3.org/1999/xlink" content-type="dwc:verbatimCoordinates" xlink:type="simple">34.0742, -119.0207</named-content><sup>3</sup>, 3m, M Ramirez [AP625, 627, 629, 3♀, CAS]; Pt Mugu, <named-content xmlns:xlink="http://www.w3.org/1999/xlink" content-type="dwc:verbatimCoordinates" xlink:type="simple">34.0863, -119.05562</named-content><sup>5</sup>, 25m, D Boe 16.vi.1979 [AP596, 1♀, UCR]; McGrath St Beach, <named-content xmlns:xlink="http://www.w3.org/1999/xlink" content-type="dwc:verbatimCoordinates" xlink:type="simple">34.2264, -119.2614</named-content><sup>3</sup>, 7m, M Ramirez, H David 25.vi.1982 [AP062, 1♀, 2juv, AMNH].</p><p><bold>Variation, males (5).</bold> Cl 4.88-6.19, 5.61±0.21; Cw 4.31-5.19, 4.76±0.16; STRl 2.79-3.25, 3.01±0.09; STRw 2.40-2.85, 2.64±0.08; LBw 0.80-0.92, 0.84±0.02; LBl 0.45-0.63, 0.54±0.03; leg I: 5.00-5.22, 5.13±0.04; 3.69-4.06, 3.81±0.07; 3.13-3.50, 3.30±0.06; 2.06-2.44, 2.26±0.07; 1.50-1.86, 1.70±0.08; leg IV: 4.75-5.25, 5.03±0.08; 2.69-3.38, 3.10±0.12; PTl 1.68-1.95, 1.79±0.04; PTw 1.02-1.14, 1.09±0.02; Bl 0.80-0.86, 0.83±0.01; TSp 14-29, 20.20±2.62; TSr 12-21, 16.4±1.72; TSrd 0-0, 0±0.</p><p><bold>Variation, females (32).</bold> Cl 4.81-8.75, 6.91±0.19; Cw 3.66-7.06, 5.70±0.15; STRl 2.64-4.88, 3.87±0.10; STRw 2.31-4.31, 3.39±0.09; LBw 0.81-1.64, 1.19±0.04; LBl 0.60-1.04, 0.82±0.02; Leg I: 10.53-19.50, 15.65±0.41; ANTd 4-5, 4.22±0.07; PTLs 15-29, 20.75±0.69; TBs 2-8, 5.66±0.32.</p><fig id="F72" position="float" orientation="portrait"><label>Figures 274–280.</label><caption><p><italic><tp:taxon-name>Aptostichus simus</tp:taxon-name></italic> Chamberlin, 1917 male specimens from San Diego County; scale bars = 1.0mm. <bold>274</bold> habitus (AP1209) [<ext-link xmlns:xlink="http://www.w3.org/1999/xlink" ext-link-type="uri" xlink:href="http://www.morphbank.net/Browse/ByImage/?tsn=806521" xlink:type="simple">806521</ext-link>] <bold>275–278</bold> secondary sexual characteristics (AP819) <bold>275</bold> retrolateral aspect, leg I [<ext-link xmlns:xlink="http://www.w3.org/1999/xlink" ext-link-type="uri" xlink:href="http://www.morphbank.net/Browse/ByImage/?tsn=806525" xlink:type="simple">806525</ext-link>] <bold>276</bold> prolateral aspect, leg I [<ext-link xmlns:xlink="http://www.w3.org/1999/xlink" ext-link-type="uri" xlink:href="http://www.morphbank.net/Browse/ByImage/?tsn=806529" xlink:type="simple">806529</ext-link>] <bold>277</bold> ventral view, pedipalp bulb [<ext-link xmlns:xlink="http://www.w3.org/1999/xlink" ext-link-type="uri" xlink:href="http://www.morphbank.net/Browse/ByImage/?tsn=806531" xlink:type="simple">806531</ext-link>] <bold>278</bold> retrolateral aspect, pedipalp [<ext-link xmlns:xlink="http://www.w3.org/1999/xlink" ext-link-type="uri" xlink:href="http://www.morphbank.net/Browse/ByImage/?tsn=806533" xlink:type="simple">806533</ext-link>] <bold>279, 280</bold> line drawings, leg I articles <bold>279</bold> retrolateral and prolateral aspect of specimen from San Diego County, Imperial Beach <bold>280</bold> retrolateral aspect, tibia and patella, in descending from San Diego County, Imperial Beach and Santa Barbara County, Carpinteria State Beach.</p></caption><graphic xmlns:xlink="http://www.w3.org/1999/xlink" xlink:href="ZooKeys-252-001-g072.jpg" position="float" orientation="portrait" xlink:type="simple"/></fig><fig id="F73" position="float" orientation="portrait"><label>Figures 281–283.</label><caption><p><italic><tp:taxon-name>Aptostichus simus</tp:taxon-name></italic> female specimens. <bold>281</bold> habitus, from San Diego County (AP067) <bold>282</bold> cleared spermathecae (MY3447), from San Luis Obispo County [<ext-link xmlns:xlink="http://www.w3.org/1999/xlink" ext-link-type="uri" xlink:href="http://www.morphbank.net/Browse/ByImage/?tsn=806538" xlink:type="simple">806538</ext-link>]; scale bar = 0.1mm <bold>283 </bold>cephalothorax, ventral aspect, from San Diego County (AP095) [<ext-link xmlns:xlink="http://www.w3.org/1999/xlink" ext-link-type="uri" xlink:href="http://www.morphbank.net/Browse/ByImage/?tsn=806542" xlink:type="simple">806542</ext-link>].</p></caption><graphic xmlns:xlink="http://www.w3.org/1999/xlink" xlink:href="ZooKeys-252-001-g073.jpg" position="float" orientation="portrait" xlink:type="simple"/></fig><fig id="F74" position="float" orientation="portrait"><label>Figure 284.</label><caption><p>Live photograph, <italic><tp:taxon-name>Aptostichus simus</tp:taxon-name></italic> from Monterey County (AUMS022).</p></caption><graphic xmlns:xlink="http://www.w3.org/1999/xlink" xlink:href="ZooKeys-252-001-g074.jpg" position="float" orientation="portrait" xlink:type="simple"/></fig></tp:treatment-sec><tp:treatment-sec sec-type="GenBank accessions"><title>GenBank accessions.</title><p>16S: <ext-link xmlns:xlink="http://www.w3.org/1999/xlink" ext-link-type="uri" xlink:href="http://www.ncbi.nlm.nih.gov/nuccore/AF307955" xlink:type="simple">AF307955</ext-link>-<ext-link xmlns:xlink="http://www.w3.org/1999/xlink" ext-link-type="uri" xlink:href="http://www.ncbi.nlm.nih.gov/nuccore/AF307969" xlink:type="simple">AF307969</ext-link>; 16S-tRNAval-12S: <ext-link xmlns:xlink="http://www.w3.org/1999/xlink" ext-link-type="uri" xlink:href="http://www.ncbi.nlm.nih.gov/nuccore/EU570038" xlink:type="simple">EU570038</ext-link>, <ext-link xmlns:xlink="http://www.w3.org/1999/xlink" ext-link-type="uri" xlink:href="http://www.ncbi.nlm.nih.gov/nuccore/JX103367" xlink:type="simple">JX103367</ext-link>-<ext-link xmlns:xlink="http://www.w3.org/1999/xlink" ext-link-type="uri" xlink:href="http://www.ncbi.nlm.nih.gov/nuccore/JX103400" xlink:type="simple">JX103400</ext-link>.</p><!--PageBreak--></tp:treatment-sec><tp:treatment-sec sec-type="Distribution"><title>Distribution and natural history.</title><p>Like <italic><tp:taxon-name>Aptostichus stephencolberti</tp:taxon-name></italic> and <italic><tp:taxon-name>Aptostichus miwok</tp:taxon-name></italic>, <italic><tp:taxon-name>Aptostichus simus</tp:taxon-name></italic> is distributed throughout the California coastal dune habitats. Specimens are known from Baja California Norte, northward along beaches in San Diego, Orange, Los Angeles, Ventura, Santa Barbara, and San Luis Obispo Counties; their distribution ends just north of Point Conception with two disjunct populations in Monterey County and on the Channel Islands just off the California coast (<xref ref-type="fig" rid="F75">Map 32</xref>). Like other coastal dune species, <italic><tp:taxon-name>Aptostichus simus</tp:taxon-name></italic> is found in relatively deep burrows on the steep faces of sand dunes and at the base of coastal vegetation. Burrows comprise a thick silk lining and are covered by a very cryptic trapdoor constructed of silk and sand. Dune habitats disturbed by high concentrations of the invasive <italic><tp:taxon-name>Carpobrotus edulis</tp:taxon-name></italic> (ice plant) tend to lack <italic><tp:taxon-name>Aptostichus simus</tp:taxon-name></italic>.</p><fig id="F75" position="float" orientation="portrait"><label>Map 32.</label><caption><p>Known distribution of <italic><tp:taxon-name>Aptostichus simus</tp:taxon-name></italic>. Monterey County localities not shown.</p></caption><graphic xmlns:xlink="http://www.w3.org/1999/xlink" xlink:href="ZooKeys-252-001-g075.jpg" position="float" orientation="portrait" xlink:type="simple"/></fig></tp:treatment-sec><tp:treatment-sec sec-type="Conservation status"><title>Conservation status.</title><p><italic><tp:taxon-name>Aptostichus simus</tp:taxon-name></italic> is generally abundant at some localities along the California coast but has been almost entirely extirpated from many beaches in Southern California. For example, the species is very rare at the type locality, Silver Strand State Beach. Moreover, the species is particularly vulnerable to invasive plant species (e.g., ice plant, <italic><tp:taxon-name>Carpobrotus edulis</tp:taxon-name></italic>) and is highly structured genetically across its distribution thus many populations contain unique alleles (<xref ref-type="bibr" rid="B9">Bond et al. 2001</xref>). Consequently, I would consider this species to be vulnerable or imperiled due to its low abundance at many localities and extreme structuring.</p></tp:treatment-sec><tp:treatment-sec sec-type="Species concept applied"><title>Species concept applied.</title><p>Morphological/Phylogenetic.</p></tp:treatment-sec><tp:treatment-sec sec-type="Remarks"><title>Remarks.</title><p>As discussed by <xref ref-type="bibr" rid="B9">Bond et al. (2001)</xref> the species hypothesis presented here likely represents 2-3 additional species, however, further work is needed before we fully understand the composition and limits of this taxon.</p></tp:treatment-sec><tp:treatment-sec><!--Section generated to contain objects referenced in tp:taxon-treatment.--><fig id="F11" position="float" orientation="portrait"><label>Figures 39–50.</label><caption><p>Scanning electron micrographs of <italic><tp:taxon-name>Aptostichus simus</tp:taxon-name></italic> specimens (female AP097, <bold>39–47</bold>; male AP819, <bold>48–50</bold>). <bold>39</bold> palpal endite, arrow indicates cuspule pattern <bold>40</bold> left pedipalp claw, retrolateral aspect <bold>41</bold> leg I, tarsal claws, retrolateral aspect <bold>42</bold> leg I, tarsus, dorsal aspect, tarsal organ (arrow) <bold>43</bold> leg I, tarsus, dorsal aspect, trichobothrial base (arrow) <bold>44</bold> leg I, tarsal scopulae <bold>45</bold> leg IV, ventral junction of tarsus and metatarsus, preening comb <bold>46, 47</bold> cleared spermathecae and close up of left spermathecal lobe <bold>48</bold> leg I, retrolateral distal aspect of tibia <bold>49</bold> pedipalp, ventral aspect <bold>50</bold> serrated edge of palpal embolus.</p></caption><graphic xmlns:xlink="http://www.w3.org/1999/xlink" xlink:href="ZooKeys-252-001-g011.jpg" position="float" orientation="portrait" xlink:type="simple"/></fig></tp:treatment-sec><ref-list><ref id="B12"><mixed-citation xmlns:xlink="http://www.w3.org/1999/xlink" xlink:type="simple"><person-group><name name-style="western"><surname>Chamberlin</surname><given-names>RV</given-names></name></person-group> (<year>1917</year>)<article-title> New spiders of the family Aviculariidae.</article-title><source>Bulletin of the Museum of Comparative Zoology </source><volume>61</volume>: <fpage>25</fpage>-<lpage>75</lpage>.</mixed-citation></ref><ref id="B9"><mixed-citation xmlns:xlink="http://www.w3.org/1999/xlink" xlink:type="simple"><person-group><name name-style="western"><surname>Bond</surname><given-names>J</given-names></name><name name-style="western"><surname>Hedin</surname><given-names>M</given-names></name><name name-style="western"><surname>Ramirez</surname><given-names>M</given-names></name><name name-style="western"><surname>Opell</surname><given-names>B</given-names></name></person-group> (<year>2001</year>)<article-title> Deep molecular divergence in the absence of morphological and ecological change in the Californian coastal dune endemic trapdoor spider <italic>Aptostichus simus</italic>.</article-title><source>Molecular Ecology </source><volume>10</volume>: <fpage>899</fpage>-<lpage>910</lpage>. doi: <ext-link ext-link-type="uri" xlink:href="http://dx.doi.org/10.1046/j.1365-294X.2001.01233.x" xlink:type="simple">10.1046/j.1365-294X.2001.01233.x</ext-link></mixed-citation></ref></ref-list></tp:taxon-treatment>
