# Supplementary material for: Phylogenetic treatment and taxonomic revision of the trapdoor spider genus Aptostichus Simon (Araneae, Mygalomorphae, Euctenizidae)
Source: Zookeys. 2012 Dec 19;(252):1–209. doi: 10.3897/zookeys.252.3588 (PMC3560839; doi:10.3897/zookeys.252.3588)
Supplement: XML Treatment for Aptostichus satleri [file zookeys.252.3588-treatment33.xml]

<!DOCTYPE tp:taxon-treatment
  PUBLIC "-//TaxonX//DTD Taxonomic Treatment Publishing DTD v0 20100105//EN" "tax-treatment-NSO.dtd">
<tp:taxon-treatment xmlns:tp="http://www.plazi.org/taxpub"><tp:treatment-meta><mixed-citation publication-type="journal"><person-group><name><surname>Bond</surname><given-names>Jason E.</given-names></name></person-group><article-title>Phylogenetic treatment and taxonomic revision of the trapdoor spider genus 
                    <italic>Aptostichus</italic> Simon (Araneae, Mygalomorphae, Euctenizidae)
                </article-title><source>Zookeys</source><day>19</day><month>12</month><year>2012</year><volume>2012</volume><issue>252</issue><fpage>1</fpage><lpage>209</lpage><pub-id pub-id-type="doi">10.3897/zookeys.252.3588</pub-id></mixed-citation></tp:treatment-meta><tp:nomenclature><tp:taxon-name>
                        <tp:taxon-name-part taxon-name-part-type="genus">Aptostichus</tp:taxon-name-part>
                        <tp:taxon-name-part taxon-name-part-type="species">satleri</tp:taxon-name-part>
                    <object-id xmlns:xlink="http://www.w3.org/1999/xlink" xlink:type="simple">‘The Radical Satler Trapdoor Spider’</object-id>
								<object-id xmlns:xlink="http://www.w3.org/1999/xlink" xlink:type="simple">urn:lsid:zoobank.org:act:371C5A4E-2CFC-4F58-9C6B-152071123F2B</object-id>
                    <object-id xmlns:xlink="http://www.w3.org/1999/xlink" xlink:type="simple">http://species-id.net/wiki/Aptostichus_satleri</object-id>
								</tp:taxon-name><tp:taxon-status xmlns:xlink="http://www.w3.org/1999/xlink" xlink:type="simple">sp. n.</tp:taxon-status><xref ref-type="fig" rid="F76">Figures 285–291</xref><xref ref-type="fig" rid="F77">Map 33</xref></tp:nomenclature><tp:treatment-sec sec-type="Types"><title>Types.</title><p>Male holotype (MY3825) and male paratypes (MY3826, 3827) from California, Kern County, Erskine Creek Rd., 5.6km E or intersection with Lake Isabella Blvd., E of Bodfish, <named-content xmlns:xlink="http://www.w3.org/1999/xlink" content-type="dwc:verbatimCoordinates" xlink:type="simple">35.5689, -118.4383</named-content><sup>1</sup>, 925m, coll. J. Satler 8-29x.2010; holotype and paratype (3826) deposited in AUMNH, paratype (3827 in CAS).</p></tp:treatment-sec><tp:treatment-sec sec-type="Etymology"><title>Etymology.</title><p>The specific epithet is a patronym in honor of Jordan Satler, collector of this very unique species.</p></tp:treatment-sec><tp:treatment-sec sec-type="Diagnosis"><title>Diagnosis.</title><p>Males can be distinguished from all other known similar <italic><tp:taxon-name>Simus</tp:taxon-name></italic> group taxa (<italic><tp:taxon-name>Aptostichus lucerne</tp:taxon-name></italic>, <italic><tp:taxon-name>Aptostichus fornax</tp:taxon-name></italic>, and <italic><tp:taxon-name>Aptostichus elisabethae</tp:taxon-name></italic>) by virtue of their unique leg I spination pattern (<xref ref-type="fig" rid="F76">Figs 285, 286, 288, 289, 291</xref>), darker coloration (non-desert adapted). The long leg I ventral tibial spine arrangement (<xref ref-type="fig" rid="F76">Fig. 291</xref>) is similar to <italic><tp:taxon-name>Aptostichus elisabethae</tp:taxon-name></italic>, however, the palpal embolus of <italic><tp:taxon-name>Aptostichus satleri</tp:taxon-name></italic> is serrated whereas <italic><tp:taxon-name>Aptostichus elisabethae</tp:taxon-name></italic> is not. <italic><tp:taxon-name>Aptostichus fornax</tp:taxon-name></italic>, <italic><tp:taxon-name>Aptostichus lucerne</tp:taxon-name></italic>, and <italic><tp:taxon-name>Aptostichus elisabethae</tp:taxon-name></italic> are all much lighter in general coloration and lack distinct abdominal markings; <italic><tp:taxon-name>Aptostichus satleri</tp:taxon-name></italic> is much darker and has distinct chevron markings.</p></tp:treatment-sec><tp:treatment-sec sec-type="Description"><title>Description of male holotype.</title><p><italic>Specimen preparation and condition</italic>. Specimen collected from pitfall trap, preserved in 80% EtOH; legs III, IV removed, stored as tissues. Coloration in generally pristine condition. Pedipalp, leg I left side removed, stored in vial with specimen. <italic>General coloration</italic>. Carapace, chelicerae, dark brown 10YR 3/3. Abdomen brown 10YR 5/3, with distinct chevron markings. <italic>Cephalothorax</italic>. Carapace 4.60 long, 3.76 wide, lightly hirsute; stout black bristles along fringe; surface smooth, pars cephalica elevated. Fringe, posterior margin with black bristles. Foveal groove deep, recurved. Eyes on low mound. AER slightly procurved, PER slightly recurved. PME, AME subequal diameter. Sternum moderately setose, STRl 2.53, STRw 2.17. Posterior sternal sigilla small in size, widely separated, anterior sigilla pairs small, oval, marginal. Chelicerae with distinct anterior tooth row comprising 4 teeth, posterior margin with patch of small denticles. Palpal endites, labium lack cuspules, LBw 0.68, LBl 0.51. Rastellum consists of 10 stout spines not on prominent mound. <italic>Abdomen</italic>. Setose, heavy black setae intermingled with fine black setae. <italic>Legs</italic>. Leg I: 4.16, 3.24, 2.43, 1.80, 1.25; leg IV: 4.45, 2.33. Tarsi curved; tarsus I with light pseudosegmentation. Very light (sparse) tarsal scopulae on all legs, light scopulae on metatarsus I, II. Tarsus I with single, slightly staggered row of 11 trichobothria. Leg I spination pattern illustrated in <xref ref-type="fig" rid="F76">Figures 285, 286, 288, 289, 291</xref>; TSp 14, TSr 4, TSrd 0. <italic>Pedipalp</italic>. Articles stout, with distinct patch of distal prolateral tibial spines (<xref ref-type="fig" rid="F76">Figs 287, 290</xref>). PTw 0.83, PTl 1.84, Bl 0.66. Embolus broad, tapering sharply toward tip, with serrations.</p><p><bold>Variation (3).</bold> Cl 4.36-4.68, 4.55±0.10; Cw 3.56-3.76, 3.69±0.07; STRl 2.40-2.53, 2.48±0.04; STRw 2.08-2.17, 2.14±0.03; LBw 0.68-0.77, 0.71±0.03; LBl 0.37-0.51, 0.46±0.05; leg I: 3.88-4.20, 4.08±0.1; 3.01-3.24, 3.15±0.07; 2.43-2.43, 2.43±0.00; 1.78-1.80, 1.79±0.01; 1.25-1.28, 1.26±0.01; leg IV: 3.96-4.25, 4.14±0.09;<!--PageBreak--> 2.33-2.48, 2.41±0.04; PTl 1.80-1.84, 1.83±0.01; PTw 0.83-0.85, 0.84±0.01; Bl 0.66-0.68, 0.67±0.01; TSp 5-19, 12.67±4.10; TSr 4-12, 7.33±2.40; TSrd 0-0, 0±0.</p></tp:treatment-sec><tp:treatment-sec sec-type="Description"><title>Description of female.</title><p>Known only from male specimens.</p><fig id="F76" position="float" orientation="portrait"><label>Figures 285–291.</label><caption><p><italic><tp:taxon-name>Aptostichus satleri</tp:taxon-name></italic> sp. n. holotype (MY3825) and paratype (MY3826) males from Kern County; scale bars = 1.0mm. <bold>285</bold> retrolateral aspect, leg I [<ext-link xmlns:xlink="http://www.w3.org/1999/xlink" ext-link-type="uri" xlink:href="http://www.morphbank.net/Browse/ByImage/?tsn=806495" xlink:type="simple">806495</ext-link>] <bold>286</bold> prolateral aspect, leg I [<ext-link xmlns:xlink="http://www.w3.org/1999/xlink" ext-link-type="uri" xlink:href="http://www.morphbank.net/Browse/ByImage/?tsn=806499" xlink:type="simple">806499</ext-link>] <bold>287</bold> retrolateral aspect, pedipalp [<ext-link xmlns:xlink="http://www.w3.org/1999/xlink" ext-link-type="uri" xlink:href="http://www.morphbank.net/Browse/ByImage/?tsn=806501" xlink:type="simple">806501</ext-link>] <bold>288</bold> retrolateral aspect, leg I [<ext-link xmlns:xlink="http://www.w3.org/1999/xlink" ext-link-type="uri" xlink:href="http://www.morphbank.net/Browse/ByImage/?tsn=806503" xlink:type="simple">806503</ext-link>] <bold>289</bold> prolateral aspect, leg I [<ext-link xmlns:xlink="http://www.w3.org/1999/xlink" ext-link-type="uri" xlink:href="http://www.morphbank.net/Browse/ByImage/?tsn=806507" xlink:type="simple">806507</ext-link>] <bold>290</bold> retrolateral aspect, pedipalp [<ext-link xmlns:xlink="http://www.w3.org/1999/xlink" ext-link-type="uri" xlink:href="http://www.morphbank.net/Browse/ByImage/?tsn=806509" xlink:type="simple">806509</ext-link>] <bold>291</bold> line drawings of leg I spination pattern; retrolateral aspect of patella, tibia, metatarsus, tarsus; prolateral aspect of patella and tibia.</p></caption><graphic xmlns:xlink="http://www.w3.org/1999/xlink" xlink:href="ZooKeys-252-001-g076.jpg" position="float" orientation="portrait" xlink:type="simple"/></fig></tp:treatment-sec><tp:treatment-sec sec-type="Material examined"><title>Material examined.</title><p><bold>United States: California: Kern Co.:</bold> Keyesville Recreation Area, off hwy 155, ~1.6km SW of Lake Isabella Dam, <named-content xmlns:xlink="http://www.w3.org/1999/xlink" content-type="dwc:verbatimCoordinates" xlink:type="simple">35.6358, -118.4953</named-content><sup>1</sup>, 800m, J Satler 8–29.x.2010 [MY3825-3828, 4♂, AUMNH].</p></tp:treatment-sec><tp:treatment-sec sec-type="Distribution"><title>Distribution and natural history.</title><p>Known only from the type locality in Kern County, which is characterized as Sierran Steppe-Mixed Forest (<xref ref-type="fig" rid="F77">Map 33</xref>). Based on very limited data, collected from pitfall traps, males of this species appears to disperse during late October.</p><fig id="F77" position="float" orientation="portrait"><label>Map 33.</label><caption><p>Distribution of <italic><tp:taxon-name>Aptostichus fornax</tp:taxon-name></italic>, <italic><tp:taxon-name>Aptostichus cajalco</tp:taxon-name></italic>, <italic><tp:taxon-name>Aptostichus chavezi</tp:taxon-name></italic>, <italic><tp:taxon-name>Aptostichus fisheri</tp:taxon-name></italic>, <italic><tp:taxon-name>Aptostichus elisabethae</tp:taxon-name></italic>, and <italic><tp:taxon-name>Aptostichus lucerne</tp:taxon-name></italic>.</p></caption><graphic xmlns:xlink="http://www.w3.org/1999/xlink" xlink:href="ZooKeys-252-001-g077.jpg" position="float" orientation="portrait" xlink:type="simple"/></fig></tp:treatment-sec><tp:treatment-sec sec-type="Conservation status"><title>Conservation status.</title><p>The conservation status of <italic><tp:taxon-name>Aptostichus satleri</tp:taxon-name></italic> is undetermined.</p></tp:treatment-sec><tp:treatment-sec sec-type="Species concept applied"><title>Species concept applied.</title><p>Morphological.</p></tp:treatment-sec><tp:treatment-sec sec-type="Remarks"><title>Remarks.</title><p>This species came to my attention very late in the process of completing this revision thus very little is known about it. No known attempts have been made to locate and collect females at the type locality.</p></tp:treatment-sec></tp:taxon-treatment>
