# Supplementary material for: Phylogenetic treatment and taxonomic revision of the trapdoor spider genus Aptostichus Simon (Araneae, Mygalomorphae, Euctenizidae)
Source: Zookeys. 2012 Dec 19;(252):1–209. doi: 10.3897/zookeys.252.3588 (PMC3560839; doi:10.3897/zookeys.252.3588)
Supplement: XML Treatment for Aptostichus elisabethae [file zookeys.252.3588-treatment34.xml]

<!DOCTYPE tp:taxon-treatment
  PUBLIC "-//TaxonX//DTD Taxonomic Treatment Publishing DTD v0 20100105//EN" "tax-treatment-NSO.dtd">
<tp:taxon-treatment xmlns:tp="http://www.plazi.org/taxpub"><tp:treatment-meta><mixed-citation publication-type="journal"><person-group><name><surname>Bond</surname><given-names>Jason E.</given-names></name></person-group><article-title>Phylogenetic treatment and taxonomic revision of the trapdoor spider genus 
                    <italic>Aptostichus</italic> Simon (Araneae, Mygalomorphae, Euctenizidae)
                </article-title><source>Zookeys</source><day>19</day><month>12</month><year>2012</year><volume>2012</volume><issue>252</issue><fpage>1</fpage><lpage>209</lpage><pub-id pub-id-type="doi">10.3897/zookeys.252.3588</pub-id></mixed-citation></tp:treatment-meta><tp:nomenclature><tp:taxon-name>
                        <tp:taxon-name-part taxon-name-part-type="genus">Aptostichus</tp:taxon-name-part>
                        <tp:taxon-name-part taxon-name-part-type="species">elisabethae</tp:taxon-name-part>
                    <object-id xmlns:xlink="http://www.w3.org/1999/xlink" xlink:type="simple">‘Elisabeth’s Desert Trapdoor Spider’</object-id>
								<object-id xmlns:xlink="http://www.w3.org/1999/xlink" xlink:type="simple">urn:lsid:zoobank.org:act:463C1178-9AC3-466E-86FE-73D289BEBDAB</object-id>
                    <object-id xmlns:xlink="http://www.w3.org/1999/xlink" xlink:type="simple">http://species-id.net/wiki/Aptostichus_elisabethae</object-id>
								</tp:taxon-name><tp:taxon-status xmlns:xlink="http://www.w3.org/1999/xlink" xlink:type="simple">sp. n.</tp:taxon-status><xref ref-type="fig" rid="F78">Figures 292–297</xref><xref ref-type="fig" rid="F77">Maps 33</xref></tp:nomenclature><tp:treatment-sec sec-type="Types"><title>Types.</title><p>Male holotype (AP389) from California, San Bernardino County, Pisgah Crater, <named-content xmlns:xlink="http://www.w3.org/1999/xlink" content-type="dwc:verbatimCoordinates" xlink:type="simple">34.7465, -116.3755</named-content><sup>1</sup>, 666m, coll. Norris &amp; Heath 26.xi.1961 deposited in AMNH; female paratype (AP1254) from type locality, coll. J. Bond 27.i.1997; deposited in AUMNH.</p></tp:treatment-sec><tp:treatment-sec sec-type="Etymology"><title>Etymology.</title><p>The specific epithet is a patronym in honor of my beautiful daughter Elisabeth Morgen Bond.</p></tp:treatment-sec><tp:treatment-sec sec-type="Diagnosis"><title>Diagnosis.</title><p>Males are most similar to <italic><tp:taxon-name>Aptostichus satleri</tp:taxon-name></italic>, <italic><tp:taxon-name>Aptostichus lucerne</tp:taxon-name></italic> and <italic><tp:taxon-name>Aptostichus fornax</tp:taxon-name></italic> as a consequence of lacking any spines on the distal quadrant of the retrolateral aspect of the leg I tibia (<xref ref-type="fig" rid="F78">Figs 293, 294, 296</xref>). They lack the larger retrolateral palpal tibial spines of <italic><tp:taxon-name>Aptostichus fornax</tp:taxon-name></italic> and the numerous prolateral tibia I spines (TSp) and embolus serrations of <italic><tp:taxon-name>Aptostichus lucerne</tp:taxon-name></italic> and <italic><tp:taxon-name>Aptostichus satleri</tp:taxon-name></italic>; <italic><tp:taxon-name>Aptostichus elisabethae</tp:taxon-name></italic> is much lighter in coloration<!--PageBreak--> and lacks the distinct abdominal markings (<xref ref-type="fig" rid="F78">Fig. 292</xref>) of <italic><tp:taxon-name>Aptostichus satleri</tp:taxon-name></italic>. Females can be distinguished by having a sternum that is almost as long as it is wide and a rastellum composed of at least 8 large spines.</p></tp:treatment-sec><tp:treatment-sec sec-type="Description"><title>Description of male holotype.</title><p><italic>Specimen preparation and condition</italic>. Specimen collected from pitfall trap, preserved in 80% EtOH. Coloration faded. Pedipalp, leg I left side removed, stored in vial with specimen. <italic>General coloration</italic>. Carapace, chelicerae, dark red 2.5YR 3/6. Abdomen very pale brown 10YR 7/4, lacking dorsal markings (<xref ref-type="fig" rid="F78">Fig. 292</xref>). <italic>Cephalothorax</italic>. Carapace 3.84 long, 3.32 wide, glabrous; stout black bristles along fringe; surface smooth, pars cephalica elevated. Fringe, posterior margin with black bristles. Foveal groove deep, recurved. Eyes on low mound. AER slightly procurved, PER slightly recurved. PME’s smaller in diameter than AME’s. Sternum moderately setose, STRl 1.94, STRw 1.84. Posterior sternal sigilla moderate in size, widely separated, anterior sigilla pairs small, oval, marginal. Chelicerae with distinct anterior tooth row comprising 3 teeth, posterior margin with patch of small denticles. Palpal endites and labium lack cuspules, LBw 0.60, LBl 0.43. Rastellum consists of 10 stout spines not on prominent mound. <italic>Abdomen</italic>. Setose, heavy black setae intermingled with fine black setae. <italic>Legs</italic>. Leg I: 3.84, 3.24, 2.38, 1.52, 1.25; leg IV: 3.45, 2.05. Tarsi curved; tarsus I with light pseudosegmentation. Very light (sparse) tarsal scopulae on all legs, light scopulae on metatarsus I, II. Tarsus I with single, slightly staggered row of 9 trichobothria. Leg I spination pattern illustrated in <xref ref-type="fig" rid="F78">Figures 293, 294, 296</xref>; TSp 14, TSr 4, TSrd 0. <italic>Pedipalp</italic>. Articles stout, with distinct patch of distal prolateral tibial spines (<xref ref-type="fig" rid="F78">Fig. 295</xref>). PTw 0.75, PTl 1.53, Bl 0.68. Embolus broad, tapering sharply toward tip, lacking serrations.</p><p><bold>Variation (10).</bold> Cl 3.75-4.69, 4.03±0.08; Cw 3.06-4.00, 3.29±0.08; STRl 1.83-2.37, 2.00±0.05; STRw 1.68-2.10, 1.82±0.04; LBw 0.53-0.62, 0.58±0.01; LBl 0.38-0.44, 0.41±0.01; leg I: 3.75-4.25, 3.87±0.05; 3.06-3.38, 3.14±0.03; 2.25-2.58, 2.35±0.03; 1.46-1.68, 1.52±0.02; 1.20-1.35, 1.25±0.01; leg IV: 3.27-3.81, 3.43±0.05; 1.86-2.38, 2.04±0.04; PTl 1.32-1.59, 1.43±0.03; PTw 0.68-0.84, 0.74±0.02; Bl 0.62-0.69, 0.65±0.01; TSp 8-16, 11.90±0.75; TSr 3-10, 6.2±0.61; TSrd 0-0, 0±0.</p></tp:treatment-sec><tp:treatment-sec sec-type="Description"><title>Description of female paratype.</title><p><italic>Specimen preparation and condition</italic>. Female collected live from burrow, prepared in same manner as male holotype. Genital plate removed, cleared in trypsin, stored in microvial with specimen. <italic>General coloration</italic>. Carapace, legs, chelicerae, yellowish brown 10YR 5/4. Abdomen pale brown dorsally 10YR 6/3, very light chevron marking pattern. <italic>Cephalothorax</italic>. Carapace 3.44 long, 3.06 wide, generally glabrous, very sparse fine black setae; generally smooth surface, pars cephalica moderately elevated. Fringe lacks setae. Foveal groove deep, slightly procurved. Eye group slightly elevated on very low mound. AER slightly procurved, PER slightly recurved. PME’s smaller in diameter than AME’s. Sternum widest at coxae II/III, moderately setose, STRl 1.92, STRw 1.74. Three pairs of sternal sigilla anterior pairs small in size, oval, marginal; posterior pair moderate in size, oval, mesially positioned but not contiguous. Chelicerae anterior tooth row comprising 4 teeth with posterior margin denticle patch. Palpal endites with 45 cuspules concentrated at the inner (promargin) posterior heel; labium lacks cuspules, LBw 0.62, LBl 0.38. Rastellum consists of 8 stout spines not positioned on mound; fringe of short spines along distal promargin extending<!--PageBreak--> upward from rastellum. <italic>Abdomen</italic>. Moderately setose. PLS all 3 segments with spigots. Terminal segment 1/2 length of medial segment, 2 enlarged spigots visible at tip. PMS single segment, with spigots, short with rounded terminus. <italic>Legs</italic>. Anterior two pairs noticeably more slender than posterior pairs. Leg I 9.00 long. Tarsus I with 9 trichobothria arranged in wide row. Legs I, II with light scopulae on tarsus, metatarsus; light scopulae on distal aspect tarsus legs III, IV. PTLs 17, TBs 6. Rudimentary preening comb on retrolateral distal surface, tarsus-metatarsus joint, of metatarsus III, IV. <italic>Spermathecae</italic>. 2 simple spermathecal bulbs with short stalk; basal extension small (<xref ref-type="fig" rid="F78">Fig. 297</xref>).</p><p><bold>Variation.</bold> Known only from the type material.</p><fig id="F78" position="float" orientation="portrait"><label>Figures 292–297.</label><caption><p><italic><tp:taxon-name>Aptostichus elisabethae</tp:taxon-name></italic> sp. n. <bold>292–295</bold> male holotype (AP389) from San Bernardino County; scale bars = 1.0mm <bold>292</bold> habitus [<ext-link xmlns:xlink="http://www.w3.org/1999/xlink" ext-link-type="uri" xlink:href="http://www.morphbank.net/Browse/ByImage/?tsn=806425" xlink:type="simple">806425</ext-link>] <bold>293</bold> retrolateral aspect, leg I [<ext-link xmlns:xlink="http://www.w3.org/1999/xlink" ext-link-type="uri" xlink:href="http://www.morphbank.net/Browse/ByImage/?tsn=806429" xlink:type="simple">806429</ext-link>] <bold>294</bold> prolateral aspect, leg I [<ext-link xmlns:xlink="http://www.w3.org/1999/xlink" ext-link-type="uri" xlink:href="http://www.morphbank.net/Browse/ByImage/?tsn=806431" xlink:type="simple">806431</ext-link>] <bold>295</bold> retrolateral aspect, pedipalp [<ext-link xmlns:xlink="http://www.w3.org/1999/xlink" ext-link-type="uri" xlink:href="http://www.morphbank.net/Browse/ByImage/?tsn=806433" xlink:type="simple">806433</ext-link>] <bold>296</bold> line drawings of leg I spination pattern; retrolateral aspect patella, tibia, and metatarsus; prolateral aspect, patella and tibia <bold>297</bold> female paratype (AP1254), cleared spermathecae [<ext-link xmlns:xlink="http://www.w3.org/1999/xlink" ext-link-type="uri" xlink:href="http://www.morphbank.net/Browse/ByImage/?tsn=806434" xlink:type="simple">806434</ext-link>]; scale bar = 0.1mm.</p></caption><graphic xmlns:xlink="http://www.w3.org/1999/xlink" xlink:href="ZooKeys-252-001-g078.jpg" position="float" orientation="portrait" xlink:type="simple"/></fig></tp:treatment-sec><tp:treatment-sec sec-type="Material examined"><title>Material examined.</title><p><bold>United States: California: San Bernardino Co.:</bold> Pisgah Crater, <named-content xmlns:xlink="http://www.w3.org/1999/xlink" content-type="dwc:verbatimCoordinates" xlink:type="simple">34.7465, -116.3755</named-content><sup>1</sup>, 666m, Norris, Heath 1.ii.1961-25.ii.1961, 26.xi.1961, 6.i.1963 [AP317-333, 389, 22♂, 1juv, AMNH]; J Bond 27.i.1997, [AP1254, 1258, 1♀, 1juv, AUMNH]; <bold>Inyo Co.:</bold> China Lake Naval Weapons Center, <named-content xmlns:xlink="http://www.w3.org/1999/xlink" content-type="dwc:verbatimCoordinates" xlink:type="simple">35.9039, -117.6639</named-content><sup>5</sup>, 828m, G Pratt, C Pierce 15.ii.1997 [AP593, 1♂, UCR].</p></tp:treatment-sec><tp:treatment-sec sec-type="Distribution"><title>Distribution and natural history.</title><p><italic><tp:taxon-name>Aptostichus elisabethae</tp:taxon-name></italic> is known from Mojave Desert habitat at two localities in San Bernardino and Inyo Counties (<xref ref-type="fig" rid="F77">Map 33</xref>). Based on limited pitfall trap data males appear to disperse November-February. The habitat and terrain at the type locality, Pisgah Crater, is the most extreme I encountered for any <italic><tp:taxon-name>Aptostichus</tp:taxon-name></italic> species. The Pisgah Crater locality is the site of a young volcanic cinder cone from which basaltic lava flows once extended for a considerable distance out from the vent source (<xref ref-type="fig" rid="F1">Fig. 6</xref>). Female burrows, during winter months are visible by way of small soil mounds at the burrow entrance. Like other species, we presume that these mounds are formed when individuals extend their burrows during the rainy reason. Despite observing a number of “mounds” at the type locality during one collecting expedition in January of 1997, I was only able to collect two specimens from their burrows. Burrows were deep (15–20 cm) and unusually complicated with numerous side chambers and long horizontal below ground extensions that were often &gt;10cm in length.</p></tp:treatment-sec><tp:treatment-sec sec-type="Conservation status"><title>Conservation status.</title><p>The conservation status of <italic><tp:taxon-name>Aptostichus elisabethae</tp:taxon-name></italic> would likely be considered vulnerable or imperiled; it is rare in collections, abundance is low, and it is relatively restricted in distribution (see comments below regarding Inyo County locality). The type locality is the site of a quarry (not presently active) where hectorite and volcanic cinders are mined.</p></tp:treatment-sec><tp:treatment-sec sec-type="Species concept applied"><title>Species concept applied.</title><p>Morphological.</p></tp:treatment-sec><tp:treatment-sec sec-type="Remarks"><title>Remarks.</title><p>I have included the single specimen from Inyo County as part of the <italic><tp:taxon-name>Aptostichus elisabethae</tp:taxon-name></italic> hypothesis. Although this specimen is similar to <italic><tp:taxon-name>Aptostichus elisabethae</tp:taxon-name></italic> it is sufficiently different to lead me to believe that if more specimens were available it would likely be considered a separate species. However, at this time I have conservatively decided to group these specimens as a single species. The female paratype, the only known female specimen collected for the species has very lightly sclerotized spermathecae and as such may not be fully mature.</p></tp:treatment-sec><tp:treatment-sec><!--Section generated to contain objects referenced in tp:taxon-treatment.--><fig id="F77" position="float" orientation="portrait"><label>Map 33.</label><caption><p>Distribution of <italic><tp:taxon-name>Aptostichus fornax</tp:taxon-name></italic>, <italic><tp:taxon-name>Aptostichus cajalco</tp:taxon-name></italic>, <italic><tp:taxon-name>Aptostichus chavezi</tp:taxon-name></italic>, <italic><tp:taxon-name>Aptostichus fisheri</tp:taxon-name></italic>, <italic><tp:taxon-name>Aptostichus elisabethae</tp:taxon-name></italic>, and <italic><tp:taxon-name>Aptostichus lucerne</tp:taxon-name></italic>.</p></caption><graphic xmlns:xlink="http://www.w3.org/1999/xlink" xlink:href="ZooKeys-252-001-g077.jpg" position="float" orientation="portrait" xlink:type="simple"/></fig><fig id="F1" position="float" orientation="portrait"><label>Figures 1–6.</label><caption><p>Breadth of diversity of <italic><tp:taxon-name>Aptostichus</tp:taxon-name></italic> species habitat types in the California Floristic Province. <bold>1</bold> alpine habitat, Sierra Nevada Mountain Range, Fresno County <bold>2</bold> northern coastal dunes, Humboldt County <bold>3</bold> chaparral, Riverside County <bold>4</bold> Joshua Tree National Park, Riverside County <bold>5</bold> Panamint Valley, Inyo County <bold>6</bold> Pisgah Crater, San Bernardino County.</p></caption><graphic xmlns:xlink="http://www.w3.org/1999/xlink" xlink:href="ZooKeys-252-001-g001.jpg" position="float" orientation="portrait" xlink:type="simple"/></fig></tp:treatment-sec></tp:taxon-treatment>
