# Supplementary material for: Phylogenetic treatment and taxonomic revision of the trapdoor spider genus Aptostichus Simon (Araneae, Mygalomorphae, Euctenizidae)
Source: Zookeys. 2012 Dec 19;(252):1–209. doi: 10.3897/zookeys.252.3588 (PMC3560839; doi:10.3897/zookeys.252.3588)
Supplement: XML Treatment for Aptostichus lucerne [file zookeys.252.3588-treatment36.xml]

<!DOCTYPE tp:taxon-treatment
  PUBLIC "-//TaxonX//DTD Taxonomic Treatment Publishing DTD v0 20100105//EN" "tax-treatment-NSO.dtd">
<tp:taxon-treatment xmlns:tp="http://www.plazi.org/taxpub"><tp:treatment-meta><mixed-citation publication-type="journal"><person-group><name><surname>Bond</surname><given-names>Jason E.</given-names></name></person-group><article-title>Phylogenetic treatment and taxonomic revision of the trapdoor spider genus 
                    <italic>Aptostichus</italic> Simon (Araneae, Mygalomorphae, Euctenizidae)
                </article-title><source>Zookeys</source><day>19</day><month>12</month><year>2012</year><volume>2012</volume><issue>252</issue><fpage>1</fpage><lpage>209</lpage><pub-id pub-id-type="doi">10.3897/zookeys.252.3588</pub-id></mixed-citation></tp:treatment-meta><tp:nomenclature><tp:taxon-name>
                        <tp:taxon-name-part taxon-name-part-type="genus">Aptostichus</tp:taxon-name-part>
                        <tp:taxon-name-part taxon-name-part-type="species">lucerne</tp:taxon-name-part>
                    <object-id xmlns:xlink="http://www.w3.org/1999/xlink" xlink:type="simple">‘Deadman’s Trapdoor Spider’</object-id>
								<object-id xmlns:xlink="http://www.w3.org/1999/xlink" xlink:type="simple">urn:lsid:zoobank.org:act:3A7C3DDF-6B7D-4EB9-B24B-A85760FB8EEE</object-id>
                    <object-id xmlns:xlink="http://www.w3.org/1999/xlink" xlink:type="simple">http://species-id.net/wiki/Aptostichus_lucerne</object-id>
								</tp:taxon-name><tp:taxon-status xmlns:xlink="http://www.w3.org/1999/xlink" xlink:type="simple">sp. n.</tp:taxon-status><xref ref-type="fig" rid="F80">Figures 304–310</xref><xref ref-type="fig" rid="F77">Map 33</xref></tp:nomenclature><tp:treatment-sec sec-type="Types"><title>Types.</title><p>Male holotype (AP434) and paratype (AP433) from California, San Bernardino County, Deadman’s Point, locality presumed to be point E of Apple Valley, jnct. HWY’s 18 and 247, <named-content xmlns:xlink="http://www.w3.org/1999/xlink" content-type="dwc:verbatimCoordinates" xlink:type="simple">34.47221, -117.122</named-content><sup>3</sup>, 922m, coll. E. Sleeper 25.x.1957; deposited in AMNH.</p></tp:treatment-sec><tp:treatment-sec sec-type="Etymology"><title>Etymology.</title><p>The specific epithet is a noun in apposition taken from the presumed type locality of Deadman’s Point in the Lucerne Valley.</p></tp:treatment-sec><tp:treatment-sec sec-type="Diagnosis"><title>Diagnosis.</title><p>Males can be distinguished by having long ventral spines on tibia I like those of <italic><tp:taxon-name>Aptostichus elisabethae</tp:taxon-name></italic> (<xref ref-type="fig" rid="F80">Figs 304, 305, 308, 309, 310</xref>). However, the tibia I prolateral spination is denser (TSp 17–19 vs. 8–16 in <italic><tp:taxon-name>Aptostichus elisabethae</tp:taxon-name></italic>) and the embolus of <italic><tp:taxon-name>Aptostichus lucerne</tp:taxon-name></italic> is serrated (<xref ref-type="fig" rid="F80">Fig. 306</xref>), whereas that of <italic><tp:taxon-name>Aptostichus elisabethae</tp:taxon-name></italic> is not.</p></tp:treatment-sec><tp:treatment-sec sec-type="Description"><title>Description of male holotype.</title><p><italic>Specimen preparation and condition</italic>. Specimen collected from pitfall trap, preserved in 70% EtOH. Coloration faded. Pedipalp, leg I left side, other legs, removed, stored in vial with specimen. <italic>General coloration</italic>. Carapace, chelicerae, legs yellowish red 5YR 4/6. Abdomen uniform light brown 7.5YR 6/4 dorsally, light dorsal chevron markings. <italic>Cephalothorax</italic>. Carapace 5.15 long, 4.40 wide, glabrous, stout black<!--PageBreak--> bristles along fringe; surface smooth, pars cephalica elevated. Fringe, posterior margin with black bristles. Foveal groove deep, strongly recurved. Eyes on low mound. AER slightly procurved, PER slightly recurved. PME’s smaller in diameter than AME. Sternum moderately setose, STRl 2.95, STRw 2.45. Posterior sternal sigilla medium in size, elongate, positioned posteriorly, not contiguous, anterior sigilla pairs small, elongate, marginal. Chelicerae with distinct anterior tooth row comprising 4 teeth, posterior margin with single row of small denticles. Palpal endites, labium lacks cuspules, LBw 0.77, LBl 0.43. Rastellum consists of 14 stout spines arranged across anterior margin of chelicerae. <italic>Abdomen</italic>. Setose, heavy black setae intermingled with fine black setae. <italic>Legs</italic>. Leg I: 5.44, 4.48, 3.68, 2.26, 1.55; leg IV: 4.55, 3.00. Light tarsal scopulae on legs I, II; light scopulate on metatarsus I. Tarsus I with single, slightly staggered row of 15 trichobothria. Leg I spination pattern illustrated in <xref ref-type="fig" rid="F80">Figures 304, 305, 308, 309, 310</xref>; TSp 19, TSr 15, TSrd 0. <italic>Pedipalp</italic>. Articles stout, tibia short, width more than half length, with a distinct patch of medial/distal retrolateral spines (<xref ref-type="fig" rid="F80">Fig. 307</xref>); PTw 1.04, PTl 1.84, Bl 0.82. Embolus stout dorsal - ventrally flattened with slight curvature at midpoint, and serrated distally (<xref ref-type="fig" rid="F80">Fig. 306</xref>).</p><p><bold>Variation (2).</bold> Cl 4.8-5.15, Cw 3.96-4.40, STRl 2.50-2.95, STRw 2.18-2.45, LBw 0.71-0.77, LBl 0.43-0.46, leg I: 4.65-5.44, 3.80-4.48, 3.01-3.68, 2.25-2.26, 1.40-1.55, leg IV: 4.52-5.20, 2.9-3.04, PTl 1.62-1.84, PTw 0.90-1.04, Bl 0.71-0.82, TSp 18-19, TSr 15-15, TSrd 0-0.</p><fig id="F80" position="float" orientation="portrait"><label>Figures 304–310.</label><caption><p><italic><tp:taxon-name>Aptostichus lucerne</tp:taxon-name></italic> sp. n. from San Bernardino County. <bold>304–307</bold> male holotype (AP434); scale bars = 1.0mm and 0.5mm (<bold>306</bold>) <bold>304</bold> retrolateral aspect, of right leg, leg I [<ext-link xmlns:xlink="http://www.w3.org/1999/xlink" ext-link-type="uri" xlink:href="http://www.morphbank.net/Browse/ByImage/?tsn=806479" xlink:type="simple">806479</ext-link>] <bold>305</bold> prolateral aspect, of right leg, leg I [<ext-link xmlns:xlink="http://www.w3.org/1999/xlink" ext-link-type="uri" xlink:href="http://www.morphbank.net/Browse/ByImage/?tsn=806483" xlink:type="simple">806483</ext-link>] <bold>306</bold> oblique, ventral/retrolateral aspect of palpal bulb [<ext-link xmlns:xlink="http://www.w3.org/1999/xlink" ext-link-type="uri" xlink:href="http://www.morphbank.net/Browse/ByImage/?tsn=806485" xlink:type="simple">806485</ext-link>] <bold>307</bold> retrolateral aspect, pedipalp [<ext-link xmlns:xlink="http://www.w3.org/1999/xlink" ext-link-type="uri" xlink:href="http://www.morphbank.net/Browse/ByImage/?tsn=806487" xlink:type="simple">806487</ext-link>] <bold>308, 309</bold> male paratype <bold>308</bold> retrolateral aspect, leg I [<ext-link xmlns:xlink="http://www.w3.org/1999/xlink" ext-link-type="uri" xlink:href="http://www.morphbank.net/Browse/ByImage/?tsn=806489" xlink:type="simple">806489</ext-link>] <bold>309</bold> prolateral aspect, leg I [<ext-link xmlns:xlink="http://www.w3.org/1999/xlink" ext-link-type="uri" xlink:href="http://www.morphbank.net/Browse/ByImage/?tsn=806493" xlink:type="simple">806493</ext-link>] <bold>310</bold> line drawings of leg I spination pattern; retrolateral aspect tibia and metatarsus; prolateral aspect of tibia.</p></caption><graphic xmlns:xlink="http://www.w3.org/1999/xlink" xlink:href="ZooKeys-252-001-g080.jpg" position="float" orientation="portrait" xlink:type="simple"/></fig></tp:treatment-sec><tp:treatment-sec sec-type="Description"><title>Description of female.</title><p>Known only from male specimens.</p></tp:treatment-sec><tp:treatment-sec sec-type="Material examined"><title>Material examined.</title><p>Known only from the type material.</p></tp:treatment-sec><tp:treatment-sec sec-type="Distribution"><title>Distribution and natural history.</title><p><italic><tp:taxon-name>Aptostichus lucerne</tp:taxon-name></italic> is known from only the two male type specimens collected from the type locality in San Bernardino, characterized as Mojave Desert habitat.</p></tp:treatment-sec><tp:treatment-sec sec-type="Conservation status"><title>Conservation status.</title><p>The conservation status of <italic><tp:taxon-name>Aptostichus lucerne</tp:taxon-name></italic> is likely to be critically imperiled or presumed extinct. The species has not been seen since the type specimens were collected in 1957. Efforts to collect <italic><tp:taxon-name>Aptostichus lucerne</tp:taxon-name></italic> over the past decade, from the putative type locality, have proved unsuccessful; the area has been highly impacted by development.</p></tp:treatment-sec><tp:treatment-sec sec-type="Species concept applied"><title>Species concept applied.</title><p>Morphological.</p></tp:treatment-sec><tp:treatment-sec sec-type="Remarks"><title>Remarks.</title><p>The locality label of the type specimens is somewhat dubious, labeled only as “Deadman Point, San Bernardino”, and thus requires collecting of more specimens to confirm that the Apple Valley junction determination as the type locality is correct.</p></tp:treatment-sec><tp:treatment-sec><!--Section generated to contain objects referenced in tp:taxon-treatment.--><fig id="F77" position="float" orientation="portrait"><label>Map 33.</label><caption><p>Distribution of <italic><tp:taxon-name>Aptostichus fornax</tp:taxon-name></italic>, <italic><tp:taxon-name>Aptostichus cajalco</tp:taxon-name></italic>, <italic><tp:taxon-name>Aptostichus chavezi</tp:taxon-name></italic>, <italic><tp:taxon-name>Aptostichus fisheri</tp:taxon-name></italic>, <italic><tp:taxon-name>Aptostichus elisabethae</tp:taxon-name></italic>, and <italic><tp:taxon-name>Aptostichus lucerne</tp:taxon-name></italic>.</p></caption><graphic xmlns:xlink="http://www.w3.org/1999/xlink" xlink:href="ZooKeys-252-001-g077.jpg" position="float" orientation="portrait" xlink:type="simple"/></fig></tp:treatment-sec></tp:taxon-treatment>
