# Supplementary material for: Phylogenetic treatment and taxonomic revision of the trapdoor spider genus Aptostichus Simon (Araneae, Mygalomorphae, Euctenizidae)
Source: Zookeys. 2012 Dec 19;(252):1–209. doi: 10.3897/zookeys.252.3588 (PMC3560839; doi:10.3897/zookeys.252.3588)
Supplement: XML Treatment for Aptostichus fisheri [file zookeys.252.3588-treatment38.xml]

<!DOCTYPE tp:taxon-treatment
  PUBLIC "-//TaxonX//DTD Taxonomic Treatment Publishing DTD v0 20100105//EN" "tax-treatment-NSO.dtd">
<tp:taxon-treatment xmlns:tp="http://www.plazi.org/taxpub"><tp:treatment-meta><mixed-citation publication-type="journal"><person-group><name><surname>Bond</surname><given-names>Jason E.</given-names></name></person-group><article-title>Phylogenetic treatment and taxonomic revision of the trapdoor spider genus 
                    <italic>Aptostichus</italic> Simon (Araneae, Mygalomorphae, Euctenizidae)
                </article-title><source>Zookeys</source><day>19</day><month>12</month><year>2012</year><volume>2012</volume><issue>252</issue><fpage>1</fpage><lpage>209</lpage><pub-id pub-id-type="doi">10.3897/zookeys.252.3588</pub-id></mixed-citation></tp:treatment-meta><tp:nomenclature><tp:taxon-name>
                        <tp:taxon-name-part taxon-name-part-type="genus">Aptostichus</tp:taxon-name-part>
                        <tp:taxon-name-part taxon-name-part-type="species">fisheri</tp:taxon-name-part>
                    <object-id xmlns:xlink="http://www.w3.org/1999/xlink" xlink:type="simple">‘Fisher’s Red Rock Trapdoor Spider’</object-id>
								<object-id xmlns:xlink="http://www.w3.org/1999/xlink" xlink:type="simple">urn:lsid:zoobank.org:act:A2224401-F628-4E54-B81B-80B95FB988C4</object-id>
                    <object-id xmlns:xlink="http://www.w3.org/1999/xlink" xlink:type="simple">http://species-id.net/wiki/Aptostichus_fisheri</object-id>
								</tp:taxon-name><tp:taxon-status xmlns:xlink="http://www.w3.org/1999/xlink" xlink:type="simple">sp. n.</tp:taxon-status><xref ref-type="fig" rid="F82">Figures 316–322</xref><xref ref-type="fig" rid="F7">Maps 33</xref></tp:nomenclature><tp:treatment-sec sec-type="Types"><title>Types.</title><p>Male holotype (AP955) from California, Kern County, north Red Rock Canyon, <named-content xmlns:xlink="http://www.w3.org/1999/xlink" content-type="dwc:verbatimCoordinates" xlink:type="simple">35.39752, -117.99797</named-content><sup>1</sup>, 865m, coll. 30.ix-3.x.2003 and male paratype (AP954) from east Dove Spring Canyon, <named-content xmlns:xlink="http://www.w3.org/1999/xlink" content-type="dwc:verbatimCoordinates" xlink:type="simple">35.43813, -118.04607</named-content><sup>1</sup>, 1068m, coll. USGS-BRD San Diego Field Station 1.x.2003; deposited in CAS. Male paratype (AP407) from NE edge of El Paso Mountains, hills ~1.6km W HWY 395.</p></tp:treatment-sec><tp:treatment-sec sec-type="Etymology"><title>Etymology.</title><p>The specific epithet is a patronym in honor of Robert N. Fisher of the United States Geological Survey San Diego Field Station. Specimens collected through projects directed by Dr. Fisher have greatly enhanced our knowledge of <italic><tp:taxon-name>Aptostichus</tp:taxon-name></italic> species distributions.</p></tp:treatment-sec><tp:treatment-sec sec-type="Diagnosis"><title>Diagnosis.</title><p>Males of <italic><tp:taxon-name>Aptostichus fisheri</tp:taxon-name></italic> are distinguished in the diagnosis of <italic><tp:taxon-name>Aptostichus bonoi</tp:taxon-name></italic>.</p></tp:treatment-sec><tp:treatment-sec sec-type="Description"><title>Description of male holotype.</title><p><italic>Specimen preparation and condition</italic>. Specimen collected from pitfall trap, preserved in 80% EtOH. Coloration lightly faded. Pedipalp, leg I left side removed, stored in vial with specimen; leg II right side missing from specimen. <!--PageBreak--><italic>General coloration</italic>. Carapace, chelicerae, legs dark reddish brown 5YR 3/4. Abdomen uniform light brown 7.5YR 6/3, light dorsal chevron markings (<xref ref-type="fig" rid="F82">Fig. 316</xref>). <italic>Cephalothorax</italic>. Carapace 3.76 long, 3.08 wide, glabrous, stout black bristles along fringe; surface<!--PageBreak--> smooth, pars cephalica elevated. Fringe, posterior margin with black bristles. Foveal groove deep, strongly recurved. Eyes on low mound. AER slightly procurved, PER slightly recurved. PME, AME subequal diameter. Sternum moderately setose, STRl 2.04, STRw 1.88. Posterior sternal sigilla small, positioned away from margin but not in center, not contiguous, anterior sigilla pairs small, oval, marginal. Chelicerae with distinct anterior tooth row comprising 4 teeth, posterior margin with single row of small denticles. Palpal endites, labium, lacks cuspules, LBw 0.60, LBl 0.29. Rastellum consists of 12 stout spines not on prominent mound. <italic>Abdomen</italic>. Setose, heavy black setae intermingled with fine black setae. <italic>Legs</italic>. Leg I: 3.92, 3.44, 2.55, 1.71, 1.25; leg IV: 3.68, 2.17. Very light tarsal scopulae on legs I, II. Tarsus I with single, slightly staggered row of 9 trichobothria. Leg I spination pattern illustrated in <xref ref-type="fig" rid="F82">Figures 317, 318, 320-322</xref>; TSp 13, TSr 10, TSrd 0; distinct short spines on ventral surface tarsus I. <italic>Pedipalp</italic>. Palpal tibia short, width more than half-length, with distinct patch of medial/distal retrolateral spines (<xref ref-type="fig" rid="F82">Fig. 319</xref>). Palpal bulb short; embolus stout, dorsal-ventrally flattened with slight curvature at its midpoint, serrated distally (<xref ref-type="fig" rid="F82">Fig. 322</xref>). PTw 0.77, PTl 1.30, Bl 0.65.</p><p><bold>Variation (3).</bold> Cl 3.72-4.12, 3.87±0.13; Cw 3.01-3.48, 3.19±0.15; STRl 2.00-2.18, 2.07±0.05; STRw 1.84-1.98, 1.90±0.04; LBw 0.56-0.68, 0.61±0.04; LBl 0.29-0.37, 0.32±0.03; leg I: 3.92-4.35, 4.06±0.14; 3.29-3.60, 3.44±0.09; 2.35-2.63, 2.51±0.08; 1.64-1.75, 1.70±0.03; 1.20-1.25, 1.23±0.02; leg IV: 3.56-4.08, 3.77±0.16; 2.17-2.36, 2.23±0.06; PTl 1.30-1.36, 1.32±0.02; PTw 0.71-0.77, 0.75±0.02; Bl 0.58-0.68, 0.64±0.03; TSp 13-21, 16.00±2.52; TSr 10-11, 10.33±0.33; TSrd 0-0, 0±0.</p><fig id="F82" position="float" orientation="portrait"><label>Figures 316–322.</label><caption><p><italic><tp:taxon-name>Aptostichus fisheri</tp:taxon-name></italic> sp. n. from Kern County; scale bars = 1.0mm. <bold>316</bold> habitus of male paratype (AP954) [<ext-link xmlns:xlink="http://www.w3.org/1999/xlink" ext-link-type="uri" xlink:href="http://www.morphbank.net/Browse/ByImage/?tsn=806438" xlink:type="simple">806438</ext-link>] <bold>317–319</bold> male holotype (AP955) <bold>317</bold> retrolateral aspect, leg I [<ext-link xmlns:xlink="http://www.w3.org/1999/xlink" ext-link-type="uri" xlink:href="http://www.morphbank.net/Browse/ByImage/?tsn=806442" xlink:type="simple">806442</ext-link>] <bold>318</bold> prolateral aspect, leg I [<ext-link xmlns:xlink="http://www.w3.org/1999/xlink" ext-link-type="uri" xlink:href="http://www.morphbank.net/Browse/ByImage/?tsn=806446" xlink:type="simple">806446</ext-link>] <bold>319</bold> retrolateral aspect, pedipalp [<ext-link xmlns:xlink="http://www.w3.org/1999/xlink" ext-link-type="uri" xlink:href="http://www.morphbank.net/Browse/ByImage/?tsn=806448" xlink:type="simple">806448</ext-link>] <bold>320, 321</bold> male paratype (AP407) <bold>320</bold> retrolateral aspect, leg I [<ext-link xmlns:xlink="http://www.w3.org/1999/xlink" ext-link-type="uri" xlink:href="http://www.morphbank.net/Browse/ByImage/?tsn=806450" xlink:type="simple">806450</ext-link>] <bold>321</bold> prolateral aspect, leg I [<ext-link xmlns:xlink="http://www.w3.org/1999/xlink" ext-link-type="uri" xlink:href="http://www.morphbank.net/Browse/ByImage/?tsn=806454" xlink:type="simple">806454</ext-link>] <bold>322</bold> line drawings of leg I spination pattern and pedipalp; retrolateral aspect, patella, tibia, metatarsus, tarsus; prolateral aspect, tibia and patella; retrolateral aspect, pedipalp.</p></caption><graphic xmlns:xlink="http://www.w3.org/1999/xlink" xlink:href="ZooKeys-252-001-g082.jpg" position="float" orientation="portrait" xlink:type="simple"/></fig></tp:treatment-sec><tp:treatment-sec sec-type="Description"><title>Description of female.</title><p>Known only from male specimens.</p></tp:treatment-sec><tp:treatment-sec sec-type="Material examined"><title>Material examined.</title><p>Known only from the type material.</p></tp:treatment-sec><tp:treatment-sec sec-type="Distribution"><title>Distribution and natural history.</title><p><italic><tp:taxon-name>Aptostichus fisheri</tp:taxon-name></italic> is narrowly restricted to high altitude Mojave Desert habitat in Kern County. Males appear to disperse during the fall months of September and October.</p></tp:treatment-sec><tp:treatment-sec sec-type="Species concept applied"><title>Species concept applied.</title><p>Morphological.</p></tp:treatment-sec><tp:treatment-sec sec-type="Conservation status"><title>Conservation status.</title><p>The conservation status of <italic><tp:taxon-name>Aptostichus fisheri</tp:taxon-name></italic> is likely imperiled given its very restricted distribution.</p></tp:treatment-sec><tp:treatment-sec><!--Section generated to contain objects referenced in tp:taxon-treatment.--><fig id="F7" position="float" orientation="portrait"><label>Figure 28.</label><caption><p>Summary tree based on an analysis of 337 individuals scored for the 12S-tRNA valine-16S mtDNA gene region comprising 1618 base pairs. Solid dots on internal branches denote strong posterior probability (PP) and bootstrap support (BS); half-shaded dots are nodes with bootstrap values &lt; 74%.</p></caption><graphic xmlns:xlink="http://www.w3.org/1999/xlink" xlink:href="ZooKeys-252-001-g007.jpg" position="float" orientation="portrait" xlink:type="simple"/></fig></tp:treatment-sec></tp:taxon-treatment>
