# Supplementary material for: Phylogenetic treatment and taxonomic revision of the trapdoor spider genus Aptostichus Simon (Araneae, Mygalomorphae, Euctenizidae)
Source: Zookeys. 2012 Dec 19;(252):1–209. doi: 10.3897/zookeys.252.3588 (PMC3560839; doi:10.3897/zookeys.252.3588)
Supplement: XML Treatment for Aptostichus cajalco [file zookeys.252.3588-treatment39.xml]

<!DOCTYPE tp:taxon-treatment
  PUBLIC "-//TaxonX//DTD Taxonomic Treatment Publishing DTD v0 20100105//EN" "tax-treatment-NSO.dtd">
<tp:taxon-treatment xmlns:tp="http://www.plazi.org/taxpub"><tp:treatment-meta><mixed-citation publication-type="journal"><person-group><name><surname>Bond</surname><given-names>Jason E.</given-names></name></person-group><article-title>Phylogenetic treatment and taxonomic revision of the trapdoor spider genus 
                    <italic>Aptostichus</italic> Simon (Araneae, Mygalomorphae, Euctenizidae)
                </article-title><source>Zookeys</source><day>19</day><month>12</month><year>2012</year><volume>2012</volume><issue>252</issue><fpage>1</fpage><lpage>209</lpage><pub-id pub-id-type="doi">10.3897/zookeys.252.3588</pub-id></mixed-citation></tp:treatment-meta><tp:nomenclature><tp:taxon-name>
                        <tp:taxon-name-part taxon-name-part-type="genus">Aptostichus</tp:taxon-name-part>
                        <tp:taxon-name-part taxon-name-part-type="species">cajalco</tp:taxon-name-part>
                    <object-id xmlns:xlink="http://www.w3.org/1999/xlink" xlink:type="simple">‘The Cajalco Canyon Trapdoor Spider’</object-id>
								<object-id xmlns:xlink="http://www.w3.org/1999/xlink" xlink:type="simple">urn:lsid:zoobank.org:act:F5B5607A-CB36-41F9-99EB-8B0795ECF0BC</object-id>
                    <object-id xmlns:xlink="http://www.w3.org/1999/xlink" xlink:type="simple">http://species-id.net/wiki/Aptostichus_cajalco</object-id>
								</tp:taxon-name><tp:taxon-status xmlns:xlink="http://www.w3.org/1999/xlink" xlink:type="simple">sp. n.</tp:taxon-status><xref ref-type="fig" rid="F83">Figures 323</xref><xref ref-type="fig" rid="F84">–331</xref><xref ref-type="fig" rid="F77">Map 33</xref></tp:nomenclature><tp:treatment-sec sec-type="Types"><title>Types.</title><p>Male holotype and female paratype (MY3778) from California, Riverside County, 2.9km along Cajalco Road, west of Lake Matthews, <named-content xmlns:xlink="http://www.w3.org/1999/xlink" content-type="dwc:verbatimCoordinates" xlink:type="simple">33.8256, -117.4957</named-content><sup>1</sup>, 265m, coll. 6.ix.1999 W. Icenogle; additional male paratypes (AP1239, 1236) from the type locality coll. W. Icenogle 9.ix.1999, 6.x.1999; deposited in AUMNH.</p></tp:treatment-sec><tp:treatment-sec sec-type="Etymology"><title>Etymology.</title><p>The specific epithet is a noun in apposition taken from the type locality, Cajalco Canyon.</p></tp:treatment-sec><tp:treatment-sec sec-type="Diagnosis"><title>Diagnosis.</title><p>Male and female <italic><tp:taxon-name>Aptostichus cajalco</tp:taxon-name></italic> can be diagnosed from all other <italic><tp:taxon-name>Simus</tp:taxon-name></italic> group species by having a round sternum that is approximately as wide as it is long; all other species have a sternum that is more typical (widest at coxae III-IV junction).</p></tp:treatment-sec><tp:treatment-sec sec-type="Description"><title>Description of male holotype.</title><p><italic>Specimen preparation and condition</italic>. Specimen collected from pitfall trap, preserved in 80% EtOH. Coloration in good condition. Pedipalp, leg I left side removed, stored in vial with specimen. <italic>General coloration</italic>. Carapace, chelicerae, legs yellowish red 5YR 4/6. Abdomen uniform brown 7.5YR 4/3, distinct<!--PageBreak--> dorsal mottled chevron markings (<xref ref-type="fig" rid="F83">Fig. 323</xref>). <italic>Cephalothorax</italic>. Carapace 3.66 long, 3.04 wide, glabrous, stout black bristles along fringe; surface smooth, pars cephalica elevated. Fringe, posterior margin with black bristles. Foveal groove deep, strongly recurved. Eyes on low mound. AER slightly procurved, PER slightly recurved. PME, AME subequal diameter. Sternum moderately setose, appears round in shape, STRl 2.02, STRw 1.82. Posterior sternal sigilla small, positioned away from margin but not in center, not contiguous, anterior sigilla pairs small, oval, marginal. Chelicerae with distinct anterior tooth row comprising 4 teeth, posterior margin with single row of small denticles. Palpal endites, labium, lacks cuspules, LBw 0.60, LBl 0.29. Rastellum consists of ~8 stout spines not on prominent mound. <italic>Abdomen</italic>. Setose, heavy black setae intermingled with fine black setae. <italic>Legs</italic>. Leg I: 3.88, 3.20, 2.39, 1.68, 1.20; leg IV: 3.68, 2.20. Very light to no tarsal scopulae on legs I, II. Tarsus I with single, slightly staggered row of 11 trichobothria. Leg I spination pattern illustrated in <xref ref-type="fig" rid="F83">Figures 324, 325, 327</xref>; TSp 8, TSr 5, TSrd 0; distinct short spines on ventral surface tarsus I. <italic>Pedipalp</italic>. Palpal tibia short, width more than half-length, with distinct patch of medial/distal retrolateral spines (<xref ref-type="fig" rid="F83">Fig. 326</xref>). Palpal bulb short; embolus stout, dorsal-ventrally flattened with slight curvature at its midpoint, serrated distally. PTw 0.68, PTl 1.34, Bl 0.60.</p><p><bold>Variation (5).</bold> Cl 3.63-4.08, 3.87±0.09; Cw 3.01-3.48, 3.20±0.1; STRl 1.98-2.25, 2.14±0.06; STRw 1.74-2.03, 1.91±0.06; LBw 0.60-0.68, 0.62±0.02; LBl 0.34-0.39, 0.36±0.01; leg I: 3.72-4.10, 3.87±0.06; 3.08-3.26, 3.15±0.03; 2.26-2.48, 2.36±0.04; 1.56-1.70, 1.63±0.03; 1.10-1.20, 1.15±0.02; leg IV: 3.57-4, 3.75±0.09; 2.08-2.29, 2.18±0.03; PTl 1.28-1.39, 1.31±0.02; PTw 0.66-0.75, 0.71±0.02; Bl 0.60-0.71, 0.66±0.02; TSp 8-11, 9.80±0.73; TSr 3-7, 5.20±0.8; TSrd 0-0, 0±0.</p></tp:treatment-sec><tp:treatment-sec sec-type="Description"><title>Description of female paratype.</title><p><italic>Specimen preparation and condition</italic>. Female collected from pitfall trap, prepared in same manner as male holotype. Genital plate, removed, cleared in trypsin, stored in microvial with specimen. <italic>General coloration</italic>. Carapace, legs, chelicerae, strong brown, 7.5YR 4/6. Abdomen brown, 7.5YR 5/3 with distinct mottled striping (<xref ref-type="fig" rid="F84">Fig. 328</xref>). <italic>Cephalothorax</italic>. Carapace 4.00 long, 3.44 wide, generally glabrous, very sparse fine black setae; generally smooth surface, pars cephalica moderately elevated. Fringe lacks setae. Foveal groove deep, straight. Eye group slightly elevated on low mound. AER slightly procurved, PER slightly recurved. PME-AME subequal diameter. Sternum round in appearance, moderately setose, STRl 2.10, STRw 1.93. Three pairs of sternal sigilla anterior pairs small in size, oval, marginal; posterior pair moderate in size, elongate, mesially positioned but not contiguous. Chelicerae anterior tooth row comprising 4 teeth with posterior margin denticle patch. Palpal endites with 24 cuspules concentrated at inner (promargin) posterior heel; labium lacks cuspules, LBw 0.68, LBl 0.43. Rastellum consists of 12 stout spines not positioned on mound; fringe of short spines along distal promargin extending upward from rastellum. <italic>Abdomen</italic>. Moderately setose. PLS all 3 segments with spigots. Terminal segment 1/2 length of medial segment, 2 enlarged spigots visible at tip. PMS single segment, with spigots, short with rounded terminus. <italic>Legs</italic>. Anterior two pairs noticeably more slender than posterior pairs. Leg I 8.15 long. Tarsus I with 7 trichobothria arranged in staggered row, distal aspect of row interspersed with <!--PageBreak-->setae. Legs I, II with light scopulae on tarsus, metatarsus; light scopulae on distal aspect tarsus legs III, IV. PTLs 27, TBs 7. Rudimentary preening comb on retrolateral distal surface, tarsus-metatarsus joint, of metatarsus III; well developed, wide preening comb on leg IV. <italic>Spermathecae</italic>. 2 short, heavily sclerotized, simple spermathecal bulbs; basal extension small (<xref ref-type="fig" rid="F84">Figs 329–331</xref>).</p><fig id="F83" position="float" orientation="portrait"><label>Figures 323–327.</label><caption><p><italic><tp:taxon-name>Aptostichus cajalco</tp:taxon-name></italic> sp. n. male holotype (MY3778) from Riverside County; scale bars = 1.0mm. <bold>323</bold> habitus [<ext-link xmlns:xlink="http://www.w3.org/1999/xlink" ext-link-type="uri" xlink:href="http://www.morphbank.net/Browse/ByImage/?tsn=806393" xlink:type="simple">806393</ext-link>] <bold>324</bold> retrolateral aspect, leg I [<ext-link xmlns:xlink="http://www.w3.org/1999/xlink" ext-link-type="uri" xlink:href="http://www.morphbank.net/Browse/ByImage/?tsn=806395" xlink:type="simple">806395</ext-link>] <bold>325</bold> prolateral aspect, leg I [<ext-link xmlns:xlink="http://www.w3.org/1999/xlink" ext-link-type="uri" xlink:href="http://www.morphbank.net/Browse/ByImage/?tsn=806397" xlink:type="simple">806397</ext-link>] <bold>326</bold> retrolateral aspect, pedipalp [<ext-link xmlns:xlink="http://www.w3.org/1999/xlink" ext-link-type="uri" xlink:href="http://www.morphbank.net/Browse/ByImage/?tsn=806399" xlink:type="simple">806399</ext-link>] <bold>327</bold> line drawings of leg I spination pattern; retrolateral aspect, tibia, metatarsus, tarsus; tibia.</p></caption><graphic xmlns:xlink="http://www.w3.org/1999/xlink" xlink:href="ZooKeys-252-001-g083.jpg" position="float" orientation="portrait" xlink:type="simple"/></fig><fig id="F84" position="float" orientation="portrait"><label>Figures 328–331.</label><caption><p><italic><tp:taxon-name>Aptostichus cajalco</tp:taxon-name></italic> sp. n. female specimens from Riverside County. <bold>328</bold> habitus, female paratype (MY3778) [<ext-link xmlns:xlink="http://www.w3.org/1999/xlink" ext-link-type="uri" xlink:href="http://www.morphbank.net/Browse/ByImage/?tsn=806382" xlink:type="simple">806382</ext-link>] <bold>329–331</bold> cleared spermathecae; scale bars = 0.1mm <bold>329</bold> MY3778 [<ext-link xmlns:xlink="http://www.w3.org/1999/xlink" ext-link-type="uri" xlink:href="http://www.morphbank.net/Browse/ByImage/?tsn=806385" xlink:type="simple">806385</ext-link>] <bold>330</bold> AP668 [<ext-link xmlns:xlink="http://www.w3.org/1999/xlink" ext-link-type="uri" xlink:href="http://www.morphbank.net/Browse/ByImage/?tsn=806386" xlink:type="simple">806386</ext-link>] <bold>331</bold> AP669 [<ext-link xmlns:xlink="http://www.w3.org/1999/xlink" ext-link-type="uri" xlink:href="http://www.morphbank.net/Browse/ByImage/?tsn=806389" xlink:type="simple">806389</ext-link>].</p></caption><graphic xmlns:xlink="http://www.w3.org/1999/xlink" xlink:href="ZooKeys-252-001-g084.jpg" position="float" orientation="portrait" xlink:type="simple"/></fig><p><bold>Variation (4).</bold> Cl 4.00-6.25, 5.25±0.49; Cw 3.44-5.50, 4.51±0.43; STRl 2.10-3.36, 2.74±0.27; STRw 1.93-3.32, 2.67±0.31; LBw 0.68-1.02, 0.9±0.08; LBl 0.43-0.77, 0.61±0.08; Leg I: 8.15-13.68, 11.10±1.15; ANTd 4-4, 4.00±0; PTLs 27-36, 30.00±2.12; TBs 6-8, 7.00±0.41.</p></tp:treatment-sec><tp:treatment-sec sec-type="Material examined"><title>Material examined.</title><p><bold>United States: California: Riverside Co.:</bold> 2.9km [road] W of Lake Mathews, Canyon just S Cajalco Rd, <named-content xmlns:xlink="http://www.w3.org/1999/xlink" content-type="dwc:verbatimCoordinates" xlink:type="simple">33.8256, -117.4957</named-content><sup>1</sup>, 265m, W Icenogle 22.iv.2000 [AP360, 2♀, AUMNH], 6.viii.2000 [AP367, 368, 666, 2♂, 1♀, AUMNH], 23.vii.2000 [AP667, 2♀, AUMNH], 7.vii.2000 [AP668, 1♀, AUMNH], 8.vi.2000 [AP669, 1♀, 2juv, AUMNH], 18.viii.2000 [AP670, 2♂, AUMNH], 6.ix.1999 [AP1235-1239, 12♂, AUMNH], 19.vii.1999 [AP1240, 1♀, 2juv, AUMNH], 24.ix.2002 [MY670-673, 4♂, AUMNH], 6.ix.1999 [MY3778, 1♀, 1♂, AUMNH], J Bond 20.xi.1998 [AP694, 1♀, AUMNH].</p></tp:treatment-sec><tp:treatment-sec sec-type="Distribution"><title>Distribution and natural history.</title><p><italic><tp:taxon-name>Aptostichus cajalco</tp:taxon-name></italic> is known only from the type locality, adjacent to “Cajalco Canyon” in Riverside County. The habitat is California coastal chaparral. Males disperse in late summer and early fall (August, September) before the winter rains. A single, highly degraded specimen resembling <italic><tp:taxon-name>Aptostichus cajalco</tp:taxon-name></italic> was collected in a pitfall trap from the vicinity of Yucaipa, California.</p><!--PageBreak--></tp:treatment-sec><tp:treatment-sec sec-type="Species concept applied"><title>Species concept applied.</title><p>Morphological.</p></tp:treatment-sec><tp:treatment-sec sec-type="Conservation status"><title>Conservation status.</title><p>As a consequence of its very restricted distribution and apparently low abundance the conservation status of <italic><tp:taxon-name>Aptostichus cajalco</tp:taxon-name></italic> would likely be chara-cterized as imperiled.</p><sec sec-type="The Sierra species group"><title>The <italic><tp:taxon-name>Sierra</tp:taxon-name></italic> species group</title><p><bold>Included species.</bold></p><p><italic><tp:taxon-name>Aptostichus sierra</tp:taxon-name></italic> sp. n.</p><p><italic><tp:taxon-name>Aptostichus huntington</tp:taxon-name></italic> sp. n.</p><p><italic><tp:taxon-name>Aptostichus dorothealangeae</tp:taxon-name></italic> sp. n.</p><p><italic><tp:taxon-name>Aptostichus chavezi</tp:taxon-name></italic> sp. n.</p></sec></tp:treatment-sec><tp:treatment-sec><!--Section generated to contain objects referenced in tp:taxon-treatment.--><fig id="F77" position="float" orientation="portrait"><label>Map 33.</label><caption><p>Distribution of <italic><tp:taxon-name>Aptostichus fornax</tp:taxon-name></italic>, <italic><tp:taxon-name>Aptostichus cajalco</tp:taxon-name></italic>, <italic><tp:taxon-name>Aptostichus chavezi</tp:taxon-name></italic>, <italic><tp:taxon-name>Aptostichus fisheri</tp:taxon-name></italic>, <italic><tp:taxon-name>Aptostichus elisabethae</tp:taxon-name></italic>, and <italic><tp:taxon-name>Aptostichus lucerne</tp:taxon-name></italic>.</p></caption><graphic xmlns:xlink="http://www.w3.org/1999/xlink" xlink:href="ZooKeys-252-001-g077.jpg" position="float" orientation="portrait" xlink:type="simple"/></fig></tp:treatment-sec></tp:taxon-treatment>
