# Supplementary material for: Phylogenetic treatment and taxonomic revision of the trapdoor spider genus Aptostichus Simon (Araneae, Mygalomorphae, Euctenizidae)
Source: Zookeys. 2012 Dec 19;(252):1–209. doi: 10.3897/zookeys.252.3588 (PMC3560839; doi:10.3897/zookeys.252.3588)
Supplement: XML Treatment for Aptostichus sierra [file zookeys.252.3588-treatment40.xml]

<!DOCTYPE tp:taxon-treatment
  PUBLIC "-//TaxonX//DTD Taxonomic Treatment Publishing DTD v0 20100105//EN" "tax-treatment-NSO.dtd">
<tp:taxon-treatment xmlns:tp="http://www.plazi.org/taxpub"><tp:treatment-meta><mixed-citation publication-type="journal"><person-group><name><surname>Bond</surname><given-names>Jason E.</given-names></name></person-group><article-title>Phylogenetic treatment and taxonomic revision of the trapdoor spider genus 
                    <italic>Aptostichus</italic> Simon (Araneae, Mygalomorphae, Euctenizidae)
                </article-title><source>Zookeys</source><day>19</day><month>12</month><year>2012</year><volume>2012</volume><issue>252</issue><fpage>1</fpage><lpage>209</lpage><pub-id pub-id-type="doi">10.3897/zookeys.252.3588</pub-id></mixed-citation></tp:treatment-meta><tp:nomenclature><tp:taxon-name>
                        <tp:taxon-name-part taxon-name-part-type="genus">Aptostichus</tp:taxon-name-part>
                        <tp:taxon-name-part taxon-name-part-type="species">sierra</tp:taxon-name-part>
                    <object-id xmlns:xlink="http://www.w3.org/1999/xlink" xlink:type="simple">‘The Shaver Lake Trapdoor Spider’</object-id>
								<object-id xmlns:xlink="http://www.w3.org/1999/xlink" xlink:type="simple">urn:lsid:zoobank.org:act:AB21A3CF-506D-420D-A2EC-D09E4DEA445E</object-id>
                    <object-id xmlns:xlink="http://www.w3.org/1999/xlink" xlink:type="simple">http://species-id.net/wiki/Aptostichus_sierra</object-id>
								</tp:taxon-name><tp:taxon-status xmlns:xlink="http://www.w3.org/1999/xlink" xlink:type="simple">sp. n.</tp:taxon-status><xref ref-type="fig" rid="F85">Figures 332–336</xref><xref ref-type="fig" rid="F86">Map 34</xref></tp:nomenclature><tp:treatment-sec sec-type="Types"><title>Types.</title><p>Male holotype (AP400) from California, Fresno County, Shaver Lake, <named-content xmlns:xlink="http://www.w3.org/1999/xlink" content-type="dwc:verbatimCoordinates" xlink:type="simple">37.1129, -119.3095</named-content><sup>5</sup>, 1660m, coll. 12.ix.1959; deposited in AMNH.</p></tp:treatment-sec><tp:treatment-sec sec-type="Etymology"><title>Etymology.</title><p>The specific epithet is a noun taken in apposition from the location of the type locality in the Sierra Nevada mountain range.</p></tp:treatment-sec><tp:treatment-sec sec-type="Diagnosis"><title>Diagnosis.</title><p>All known male specimens of the <italic><tp:taxon-name>Sierra</tp:taxon-name></italic> species group can be distinguished from all other species of <italic><tp:taxon-name>Aptostichus</tp:taxon-name></italic> by virtue of having a long slender metatarsus I which lacks a ventral/proximal excavated area. <italic><tp:taxon-name>Aptostichus sierra</tp:taxon-name></italic> males can be distinguished from others in the <italic><tp:taxon-name>Sierra</tp:taxon-name></italic> species group by virtue of their large size, by having a broader sternum, and unique leg I spination pattern (<xref ref-type="fig" rid="F85">Figs 333, 334, 336</xref>).</p></tp:treatment-sec><tp:treatment-sec sec-type="Description"><title>Description of male holotype.</title><p><italic>Specimen preparation and condition</italic>. Specimen presumed to have been collected from pitfall trap, preserved in 70% EtOH. Coloration faded. Pedipalp, leg I left side removed, stored in vial with specimen. Large megaspine on tibia pedipalp left side missing, intact on right side pedipalp tibia. <italic>General coloration</italic>. Carapace, chelicerae, legs yellowish red 5YR 4/6. Abdomen uniform brown 7.5YR 5/3 dorsally, mottled dorsal chevron pattern (<xref ref-type="fig" rid="F85">Fig. 332</xref>). <italic>Cephalothorax</italic>. Carapace 5.52 long, 4.50 wide, glabrous with few fine white spines, fine black spines intermingled, stout black bristles along fringe; surface smooth, pars cephalica elevated. Fringe, posterior margin with black bristles. Foveal groove deep, moderately recurved. Eyes on low mound. AER slightly procurved, PER slightly recurved. PME, AME subequal diameter. Sternum moderately setose, STRl 3.07, STRw 2.25. Posterior sternal sigilla small, positioned marginally, not contiguous, anterior sigilla pairs very small, oval, marginal. Chelicerae with distinct anterior tooth row comprising 6 teeth, posterior margin with single row of small denticles. Palpal endites with <!--PageBreak-->patch of small cuspules on proximal, inner margin, labium lacks cuspules, LBw 0.31, LBl 0.77. Rastellum consists of 6 stout spines arranged along anterior margin, not on prominent mound. <italic>Abdomen</italic>. Setose, heavy black setae intermingled with fine black setae. <italic>Legs</italic>. Leg I:<!--PageBreak--> 4.90, 3.36, 3.92, 2.68, 0.00; leg IV: 5.20, 2.75. Tarsi strongly bent. Light tarsal scopulae on all legs I, II; metatarsus I with light scopulate distally. Tarsus I with single, slightly staggered row of 17 trichobothria. Leg I spination pattern illustrated in <xref ref-type="fig" rid="F85">Figures 333, 334, 336</xref>; TSp <!--PageBreak-->18 with numerous additional spines dorsally, TSr 5, TSrd 0. Tibia I long relative to femur I; distal retrolateral spines absent. Metatarsus not anteverted, lacks a distinct mid–ventral mating apophysis, proximal excavation of metatarsus I. Metatarsus, tarsus I long, tarsus I lacks spines (<xref ref-type="fig" rid="F85">Figs 333, 334</xref>). <italic>Pedipalp</italic>. Palpal tibia short, width slightly less than half-length. Retrolateral surface has at least one large spine, with numerous smaller, ventral elongate spines. Palpal bulb very short (Bl/Cl 13.95), pyriform. Embolus intermediate width with slight curvature at midpoint, not serrated distally (<xref ref-type="fig" rid="F85">Fig. 335</xref>). PTw 0.82, PTl 1.97, Bl 0.77.</p><p><bold>Variation.</bold> Known only from the type specimen.</p></tp:treatment-sec><tp:treatment-sec sec-type="Description"><title>Description of female.</title><p>Known only from male specimens.</p><fig id="F85" position="float" orientation="portrait"><label>Figures 332–336.</label><caption><p><italic><tp:taxon-name>Aptostichus sierra</tp:taxon-name></italic> sp. n. male holotype (AP400) from Fresno County; scale bars = 1.0mm. <bold>332</bold> habitus [<ext-link xmlns:xlink="http://www.w3.org/1999/xlink" ext-link-type="uri" xlink:href="http://www.morphbank.net/Browse/ByImage/?tsn=806511" xlink:type="simple">806511</ext-link>] <bold>333</bold> retrolateral aspect, leg I [<ext-link xmlns:xlink="http://www.w3.org/1999/xlink" ext-link-type="uri" xlink:href="http://www.morphbank.net/Browse/ByImage/?tsn=806515" xlink:type="simple">806515</ext-link>] <bold>334</bold> prolateral aspect, leg I [<ext-link xmlns:xlink="http://www.w3.org/1999/xlink" ext-link-type="uri" xlink:href="http://www.morphbank.net/Browse/ByImage/?tsn=806517" xlink:type="simple">806517</ext-link>] <bold>335</bold> retrolateral aspect, pedipalp [<ext-link xmlns:xlink="http://www.w3.org/1999/xlink" ext-link-type="uri" xlink:href="http://www.morphbank.net/Browse/ByImage/?tsn=806519" xlink:type="simple">806519</ext-link>] <bold>336</bold> line drawings of leg I tibia and patella spination patterns; retrolateral aspect; prolateral aspect.</p></caption><graphic xmlns:xlink="http://www.w3.org/1999/xlink" xlink:href="ZooKeys-252-001-g085.jpg" position="float" orientation="portrait" xlink:type="simple"/></fig></tp:treatment-sec><tp:treatment-sec sec-type="Material examined"><title>Material examined.</title><p>Known only from the type specimen.</p></tp:treatment-sec><tp:treatment-sec sec-type="Distribution"><title>Distribution and natural history.</title><p><italic><tp:taxon-name>Aptostichus sierra</tp:taxon-name></italic> is known only from the type specimen from Fresno County, collected in a pitfall trap in September. The habitat type is characterized as Sierran Steppe, Mixed Coniferous Forest, and Alpine Meadow.</p><fig id="F86" position="float" orientation="portrait"><label>Map 34, 35.</label><caption><p>Distribution of <italic><tp:taxon-name>Sierra</tp:taxon-name></italic> group species. <bold>34 k</bold>nown distribution of <italic><tp:taxon-name>Aptostichus dorothealangeae</tp:taxon-name></italic>, <italic><tp:taxon-name>Aptostichus chavezi</tp:taxon-name></italic>, <italic><tp:taxon-name>Aptostichus huntington</tp:taxon-name></italic>, and <italic><tp:taxon-name>Aptostichus sierra</tp:taxon-name></italic> <bold>35</bold> predicted distribution of <italic><tp:taxon-name>Aptostichus chavezi</tp:taxon-name></italic>; cooler colors–blue shades–represent areas of high probability of occurrence, warmer colors–yellow and orange shades–represent areas of low probability of occurrence.</p></caption><graphic xmlns:xlink="http://www.w3.org/1999/xlink" xlink:href="ZooKeys-252-001-g086.jpg" position="float" orientation="portrait" xlink:type="simple"/></fig></tp:treatment-sec><tp:treatment-sec sec-type="Conservation status"><title>Conservation status.</title><p>The conservation status of <italic><tp:taxon-name>Aptostichus sierra</tp:taxon-name></italic> is likely to be characterized as imperiled due to its rarity and restricted distribution.</p></tp:treatment-sec><tp:treatment-sec sec-type="Species concept applied"><title>Species concept applied.</title><p>Morphological.</p></tp:treatment-sec><tp:treatment-sec sec-type="Remarks"><title>Remarks.</title><p>Despite extensive searching in the areas around the type locality over the past decade, I have been unable to recover a single <italic><tp:taxon-name>Aptostichus sierra</tp:taxon-name></italic> specimen. This species is either very rare or I have been unable to pinpoint its exact microhabitat.</p></tp:treatment-sec></tp:taxon-treatment>
