# Supplementary material for: Phylogenetic treatment and taxonomic revision of the trapdoor spider genus Aptostichus Simon (Araneae, Mygalomorphae, Euctenizidae)
Source: Zookeys. 2012 Dec 19;(252):1–209. doi: 10.3897/zookeys.252.3588 (PMC3560839; doi:10.3897/zookeys.252.3588)
Supplement: XML Treatment for Aptostichus huntington [file zookeys.252.3588-treatment41.xml]

<!DOCTYPE tp:taxon-treatment
  PUBLIC "-//TaxonX//DTD Taxonomic Treatment Publishing DTD v0 20100105//EN" "tax-treatment-NSO.dtd">
<tp:taxon-treatment xmlns:tp="http://www.plazi.org/taxpub"><tp:treatment-meta><mixed-citation publication-type="journal"><person-group><name><surname>Bond</surname><given-names>Jason E.</given-names></name></person-group><article-title>Phylogenetic treatment and taxonomic revision of the trapdoor spider genus 
                    <italic>Aptostichus</italic> Simon (Araneae, Mygalomorphae, Euctenizidae)
                </article-title><source>Zookeys</source><day>19</day><month>12</month><year>2012</year><volume>2012</volume><issue>252</issue><fpage>1</fpage><lpage>209</lpage><pub-id pub-id-type="doi">10.3897/zookeys.252.3588</pub-id></mixed-citation></tp:treatment-meta><tp:nomenclature><tp:taxon-name>
                        <tp:taxon-name-part taxon-name-part-type="genus">Aptostichus</tp:taxon-name-part>
                        <tp:taxon-name-part taxon-name-part-type="species">huntington</tp:taxon-name-part>
                    <object-id xmlns:xlink="http://www.w3.org/1999/xlink" xlink:type="simple">‘The Huntington Lake Trapdoor Spider’</object-id>
								<object-id xmlns:xlink="http://www.w3.org/1999/xlink" xlink:type="simple">urn:lsid:zoobank.org:act:5F38BA70-A753-4C23-AC85-59A5144D125B</object-id>
                    <object-id xmlns:xlink="http://www.w3.org/1999/xlink" xlink:type="simple">http://species-id.net/wiki/Aptostichus_huntington</object-id>
								</tp:taxon-name><tp:taxon-status xmlns:xlink="http://www.w3.org/1999/xlink" xlink:type="simple">sp. n.</tp:taxon-status><xref ref-type="fig" rid="F87">Figures 337–341</xref><xref ref-type="fig" rid="F86">Map 34</xref></tp:nomenclature><tp:treatment-sec sec-type="Types"><title>Types.</title><p>Male holotype (AP408) and two male paratypes (AP408) from California, Fresno County, Billy Creek at Huntington Lake, <named-content xmlns:xlink="http://www.w3.org/1999/xlink" content-type="dwc:verbatimCoordinates" xlink:type="simple">37.2379, -119.2295</named-content><sup>4</sup>, 2130m, coll. J. Halstead 21–28.viii.1984; deposited in CAS.</p></tp:treatment-sec><tp:treatment-sec sec-type="Etymology"><title>Etymology.</title><p>The specific epithet is a noun taken in apposition from the type locality of Huntington Lake.</p></tp:treatment-sec><tp:treatment-sec sec-type="Diagnosis"><title>Diagnosis.</title><p>Male of this species can be distinguished from others in the <italic><tp:taxon-name>Sierra</tp:taxon-name></italic> species group by their elongate sternum, strongly curved tarsus and unique tibia I prolateral spination pattern comprising &gt; 31 spines.</p></tp:treatment-sec><tp:treatment-sec sec-type="Description"><title>Description of male holotype.</title><p><italic>Specimen preparation and condition</italic>. Specimen presumed to have been collected from pitfall trap, preserved in 70%EtOH. Coloration faded; abdomen extremely faded, collapsed. Pedipalp, leg I left/right side removed, stored in vial with specimen. <italic>General coloration</italic>. Carapace, chelicerae, legs strong brown 7.5YR 4/6. Abdomen uniform light brown 7.5YR 6/3, with mottled chevron striping. <italic>Cephalothorax</italic>. Carapace 5.31 long, 4.00 wide, generally glabrous with very light white setae intermingled with few thin black setae, stout black bristles along fringe; surface smooth, pars cephalica elevated. Fringe, posterior margin with black bristles. Foveal groove deep, strongly recurved<!--PageBreak-->. Eyes on low mound. AER slightly procurved, PER slightly recurved. PME, AME subequal diameter. Sternum moderately setose, STRl 3.53, STRw 1.88; very thin. Posterior sternal sigilla small, positioned marginally, not contiguous, anterior sigilla pairs very <!--PageBreak-->small, oval, marginal. Chelicerae with distinct anterior tooth row comprising 5 teeth, posterior margin with single row of small denticles. Palpal endites with patch of small cuspules on proximal, inner margin, labium lacks cuspules, LBw 0.77, LBl 0.19. Rastellum consists of 8 stout spines not on prominent mound. <italic>Abdomen</italic>. Setose, heavy black setae intermingled with fine black setae. <italic>Legs</italic>. Leg I: 4.80, 3.48, 4.24, 2.56, 0.00; leg IV: 5.05, 2.90. Tarsi strongly bent. Light tarsal scopulae on all legs I, II; metatarsus I with light scopula distally. Tarsus I with single, slightly staggered row of 12 trichobothria. Leg I spination pattern illustrated in <xref ref-type="fig" rid="F87">Figures 337, 338, 341</xref>; TSp 32, TSr 7, TSrd 1. Tibia I long relative to femur I, distal retrolateral spine group absent (<xref ref-type="fig" rid="F87">Fig. 337</xref>). Metatarsus not anteverted, lacks distinct mid–ventral mating apophysis, proximal excavation (<xref ref-type="fig" rid="F87">Figs 337, 338, 341</xref>). Metatarsus, tarsus I long. Strongly bent tarsus I lightly pseudosegmented. Tarsus I lacks ventral spines. <italic>Pedipalp</italic>. Palpal tibia short, width slightly less than half length (<xref ref-type="fig" rid="F87">Figs 339, 341</xref>). Retrolateral surface tibia with large spine, numerous smaller, elongate ventral spines (<xref ref-type="fig" rid="F87">Figs 339, 341</xref>). Palpal bulb very short (Bl/Cl 14.50). Embolus intermediate width, very thin distally, slight curvature at midpoint, not serrated distally. PTw 0.77, PTl 1.95, Bl 0.77.</p><p><bold>Variation (3).</bold> Cl 5.31-5.75, 5.58±0.14; Cw 4.00-4.44, 4.27±0.14; STRl 3.51-3.81, 3.62±0.10; STRw 1.88-2.28, 2.08±0.12; LBw 0.74-0.77, 0.75±0.01; LBl 0.19-0.27, 0.23±0.02; leg I: 4.80-5.06, 4.93±0.08; 3.38-3.48, 3.43±0.03; 4.00-4.31, 4.18±0.09; 2.56-3.00, 2.77±0.13; 0-0, 0±0; leg IV: 5.05-5.44, 5.21±0.12; 2.90-3.44, 3.11±0.17; PTl 1.95-2.04, 1.98±0.03; PTw 0.74-0.78, 0.76±0.01; Bl 0.77-0.81, 0.79±0.01; TSp 32-39, 34.33±2.33; TSr 7-9, 7.67±0.67; TSrd 1-1, 1±0.</p></tp:treatment-sec><tp:treatment-sec sec-type="Description"><title>Description of female.</title><p>Known only from male specimens.</p><fig id="F87" position="float" orientation="portrait"><label>Figures 337–341.</label><caption><p><italic><tp:taxon-name>Aptostichus huntington</tp:taxon-name></italic> sp. n. male holotype (AP408) from Fresno County; scale bars = 1.0mm. <bold>337</bold> retrolateral aspect, leg I [<ext-link xmlns:xlink="http://www.w3.org/1999/xlink" ext-link-type="uri" xlink:href="http://www.morphbank.net/Browse/ByImage/?tsn=806469" xlink:type="simple">806469</ext-link>] <bold>338</bold> prolateral aspect, leg I [<ext-link xmlns:xlink="http://www.w3.org/1999/xlink" ext-link-type="uri" xlink:href="http://www.morphbank.net/Browse/ByImage/?tsn=806473" xlink:type="simple">806473</ext-link>] <bold>339</bold> retrolateral aspect, pedipalp [<ext-link xmlns:xlink="http://www.w3.org/1999/xlink" ext-link-type="uri" xlink:href="http://www.morphbank.net/Browse/ByImage/?tsn=806475" xlink:type="simple">806475</ext-link>] <bold>340</bold> sternum [<ext-link xmlns:xlink="http://www.w3.org/1999/xlink" ext-link-type="uri" xlink:href="http://www.morphbank.net/Browse/ByImage/?tsn=806477" xlink:type="simple">806477</ext-link>] <bold>341</bold> line drawings of leg I and pedipalp spination patterns; retrolateral aspect patella, tibia, metatarsus, and tarsus; prolateral aspect tibia and patella; retrolateral aspect, pedipalp.</p></caption><graphic xmlns:xlink="http://www.w3.org/1999/xlink" xlink:href="ZooKeys-252-001-g087.jpg" position="float" orientation="portrait" xlink:type="simple"/></fig></tp:treatment-sec><tp:treatment-sec sec-type="Material examined"><title>Material examined.</title><p>Known only from the type material.</p></tp:treatment-sec><tp:treatment-sec sec-type="Distribution"><title>Distribution and natural history.</title><p><italic><tp:taxon-name>Aptostichus huntington</tp:taxon-name></italic> is known only from the type specimen from Fresno County, collected in a pitfall trap in September. The habitat type is characterized as Sierran Steppe, Mixed Coniferous Forest, and Alpine Meadow.</p></tp:treatment-sec><tp:treatment-sec sec-type="Conservation status"><title>Conservation status.</title><p>The conservation status of <italic><tp:taxon-name>Aptostichus huntington</tp:taxon-name></italic> is likely to be characterized as imperiled due to its rarity and restricted distribution.</p></tp:treatment-sec><tp:treatment-sec sec-type="Species concept applied"><title>Species concept applied.</title><p>Morphological.</p></tp:treatment-sec><tp:treatment-sec sec-type="Remarks"><title>Remarks.</title><p>Like <italic><tp:taxon-name>Aptostichus sierra</tp:taxon-name></italic>, despite extensive searching in the areas around the type locality over the past decade, I have been unable to recover a single <italic><tp:taxon-name>Aptostichus huntington</tp:taxon-name></italic> specimen. This species is either very rare or I have been unable to pinpoint its exact microhabitat.</p></tp:treatment-sec><tp:treatment-sec><!--Section generated to contain objects referenced in tp:taxon-treatment.--><fig id="F86" position="float" orientation="portrait"><label>Map 34, 35.</label><caption><p>Distribution of <italic><tp:taxon-name>Sierra</tp:taxon-name></italic> group species. <bold>34 k</bold>nown distribution of <italic><tp:taxon-name>Aptostichus dorothealangeae</tp:taxon-name></italic>, <italic><tp:taxon-name>Aptostichus chavezi</tp:taxon-name></italic>, <italic><tp:taxon-name>Aptostichus huntington</tp:taxon-name></italic>, and <italic><tp:taxon-name>Aptostichus sierra</tp:taxon-name></italic> <bold>35</bold> predicted distribution of <italic><tp:taxon-name>Aptostichus chavezi</tp:taxon-name></italic>; cooler colors–blue shades–represent areas of high probability of occurrence, warmer colors–yellow and orange shades–represent areas of low probability of occurrence.</p></caption><graphic xmlns:xlink="http://www.w3.org/1999/xlink" xlink:href="ZooKeys-252-001-g086.jpg" position="float" orientation="portrait" xlink:type="simple"/></fig></tp:treatment-sec></tp:taxon-treatment>
