# Supplementary material for: Phylogenetic treatment and taxonomic revision of the trapdoor spider genus Aptostichus Simon (Araneae, Mygalomorphae, Euctenizidae)
Source: Zookeys. 2012 Dec 19;(252):1–209. doi: 10.3897/zookeys.252.3588 (PMC3560839; doi:10.3897/zookeys.252.3588)
Supplement: XML Treatment for Aptostichus dorothealangeae [file zookeys.252.3588-treatment42.xml]

<!DOCTYPE tp:taxon-treatment
  PUBLIC "-//TaxonX//DTD Taxonomic Treatment Publishing DTD v0 20100105//EN" "tax-treatment-NSO.dtd">
<tp:taxon-treatment xmlns:tp="http://www.plazi.org/taxpub"><tp:treatment-meta><mixed-citation publication-type="journal"><person-group><name><surname>Bond</surname><given-names>Jason E.</given-names></name></person-group><article-title>Phylogenetic treatment and taxonomic revision of the trapdoor spider genus 
                    <italic>Aptostichus</italic> Simon (Araneae, Mygalomorphae, Euctenizidae)
                </article-title><source>Zookeys</source><day>19</day><month>12</month><year>2012</year><volume>2012</volume><issue>252</issue><fpage>1</fpage><lpage>209</lpage><pub-id pub-id-type="doi">10.3897/zookeys.252.3588</pub-id></mixed-citation></tp:treatment-meta><tp:nomenclature><tp:taxon-name>
                        <tp:taxon-name-part taxon-name-part-type="genus">Aptostichus</tp:taxon-name-part>
                        <tp:taxon-name-part taxon-name-part-type="species">dorothealangeae</tp:taxon-name-part>
                    <object-id xmlns:xlink="http://www.w3.org/1999/xlink" xlink:type="simple">‘Dorothea Lange’s Trapdoor Spider’</object-id>
								<object-id xmlns:xlink="http://www.w3.org/1999/xlink" xlink:type="simple">urn:lsid:zoobank.org:act:215224F7-9FEC-4E7F-AA46-AD6684103F2C</object-id>
                    <object-id xmlns:xlink="http://www.w3.org/1999/xlink" xlink:type="simple">http://species-id.net/wiki/Aptostichus_dorothealangeae</object-id>
								</tp:taxon-name><tp:taxon-status xmlns:xlink="http://www.w3.org/1999/xlink" xlink:type="simple">sp. n.</tp:taxon-status><xref ref-type="fig" rid="F88">Figures 342–346</xref><xref ref-type="fig" rid="F86">Maps 34</xref></tp:nomenclature><tp:treatment-sec sec-type="Types"><title>Types.</title><p>Male holotype (AP426) and female paratype (AP460) from California, Kern Co., Bakersfield, South Bank of Kern River, <named-content xmlns:xlink="http://www.w3.org/1999/xlink" content-type="dwc:verbatimCoordinates" xlink:type="simple">35.3947, -119.0313</named-content><sup>5</sup>, elev. 137m, coll. W. Icenogle 6.x.1971, 16.x.1971, deposited in AUMNH.</p><!--PageBreak--></tp:treatment-sec><tp:treatment-sec sec-type="Etymology"><title>Etymology.</title><p>The specific epithet is a patronym in honor of the American photographer and photojournalist Dorothea Lange (1895–1965); best known for her photo documentation work for the Farm Security Administration during the American Great Depression.</p></tp:treatment-sec><tp:treatment-sec sec-type="Diagnosis"><title>Diagnosis.</title><p><italic><tp:taxon-name>Aptostichus dorothealangeae</tp:taxon-name></italic> can be distinguished from all other species by having the characteristics described for all <italic><tp:taxon-name>Sierra</tp:taxon-name></italic> group species in the diagnosis of <italic><tp:taxon-name>Aptostichus sierra</tp:taxon-name></italic> and lacking a strongly curved tarsus I and by having a TSp spination pattern that is offset proximally (<xref ref-type="fig" rid="F88">Fig. 344</xref>). Females can be recognized by having an elongate <!--PageBreak-->sternum and a spermathecal bulb arrangement very similar to that of <italic><tp:taxon-name>Aptostichus simus</tp:taxon-name></italic>; that is a short median stalk and a very short lateral base that does not form a secondary bulb. It is important to note that this feature may likewise distinguish <italic><tp:taxon-name>Aptostichus huntington</tp:taxon-name></italic> and <italic><tp:taxon-name>Aptostichus sierra</tp:taxon-name></italic> from other non <italic><tp:taxon-name>Sierra</tp:taxon-name></italic> group species, however females of the other two species are at present unknown. The disparity in size between <italic><tp:taxon-name>Aptostichus dorothealangeae</tp:taxon-name></italic> and the Sierran species (<italic><tp:taxon-name>Aptostichus dorothealangeae</tp:taxon-name></italic> is smaller; Cl &lt; 4.50) might also be reflected in females of these two species and thus may prove a potentially useful distinguishing feature.</p></tp:treatment-sec><tp:treatment-sec sec-type="Description"><title>Description of male holotype.</title><p><italic>Specimen preparation and condition</italic>. Specimen collected live from burrow, preserved in 70%EtOH. Coloration slightly faded. Pedipalp, leg I left side removed, stored in vial with specimen. <italic>General coloration</italic>. Carapace, chelicerae, legs strong brown 7.5YR 4/6. Abdomen brown, 7.5YR 4/2; distinct dorsal mottled striping pattern; purple tint along dorsal carapace fringe (<xref ref-type="fig" rid="F88">Fig. 342</xref>). <italic>Cephalothorax</italic>. Carapace 3.88 long, 3.16 wide, lightly hirsute with thin white setae intermingled with thin black setae, stout black bristles along fringe; surface smooth, pars cephalica elevated. Fringe, posterior margin with black bristles. Foveal groove deep, strongly recurved. Eyes on low mound. AER slightly procurved, PER straight. PME, AME subequal diameter. Sternum moderately setose, STRl 2.38, STRw 1.68; elongate. Posterior sternal sigilla small, positioned laterally, anterior sigilla pairs small, oval, marginal. Chelicerae with distinct anterior tooth row comprising 5 teeth, posterior margin with single row of small denticles. Palpal endites with patch of small cuspules on proximal, inner margin, labium with 3 cuspules, LBw 0.63, LBl 0.26. Rastellum consists of 4 stout spines not on prominent mound. <italic>Abdomen</italic>. Setose, heavy black setae intermingled with fine black setae. <italic>Legs</italic>. Leg I: 3.60, 2.64, 2.88, 2.18, 0.00; leg IV: 3.88, 2.52. Light tarsal scopulae on all legs, light scopulae on metatarsus I. Tarsus I with single, slightly staggered row of 9 trichobothria. Leg I spination pattern illustrated in <xref ref-type="fig" rid="F88">Figures 343, 344</xref>; TSp 14, TSr 4 , TSrd 1. Tibia I long relative to femur I, with numerous prolateral spines, few retrolateral spines. Distal retrolateral spine patch absent. Metatarsus not anteverted, distinct mid–ventral mating apophysis, proximal excavation. Metatarsus, tarsus I elongate. <italic>Pedipalp</italic>. Palpal tibia intermediate in length, width slightly less than half-length; PTw 0.71, PTl 1.65, Bl 0.60. Retrolateral surface bears 2 large spines (<xref ref-type="fig" rid="F88">Fig. 345</xref>), surrounded by numerous smaller spines. Pyriform shaped palpal bulb short (Bl/Cl 15.46); embolus base stout, but tip very thin, slight midpoint curvature, not serrated distally.</p><p><bold>Variation (4).</bold> Cl 3.88-4.50, 4.11±0.15; Cw 2.94-3.53, 3.21±0.12; STRl 2.22-2.52, 2.39±0.06; STRw 1.50-1.86, 1.69±0.07; LBw 0.54-0.68, 0.62±0.03; LBl 0.21-0.29, 0.25±0.02; leg I: 3.50-4.00, 3.68±0.11; 2.56-2.94, 2.69±0.08; 2.87-3.38, 3.02±0.12; 2.04-2.31, 2.15±0.06; 0-0, 0±0; leg IV: 3.63-4.19, 3.88±0.12; 2.38-2.63, 2.48±0.06; PTl 1.53-1.76, 1.63±0.05; PTw 0.67-0.77, 0.72±0.02; Bl 0.60-0.68, 0.63±0.02; TSp 12-16, 14.50±0.96; TSr 4-4, 4.00±0; TSrd 1-1, 1.00±0.</p></tp:treatment-sec><tp:treatment-sec sec-type="Description"><title>Description of female paratype.</title><p><italic>Specimen preparation and condition</italic>. Female collected live from burrow, prepared in same manner as male holotype. Genital plate removed, cleared in trypsin, stored in microvial with specimen. Color slightly faded. Carapace, legs, chelicerae, strong brown, 7.5YR 5/6. Abdomen brown dorsally 7.5YR 4/2; distinct dorsal mottled striping. <italic>Cephalothorax</italic>. Carapace 4.32 long, 3.26 wide,<!--PageBreak--> glabrous with few fine black setae; generally smooth surface, pars cephalica moderately elevated. Fringe lacks setae. Foveal groove deep, recurved. Eye group slightly elevated on low mound. AER slightly procurved, PER slightly recurved. PME-AME subequal diameter. Sternum elongate, moderately setose, STRl 2.85, STRw 1.95. Three pairs of sternal sigilla, anterior pairs small, oval, marginal, posterior pair small, laterally positioned. Chelicerae anterior tooth row comprising 5 teeth with posterior margin denticle patch. Palpal endites with 16 cuspules concentrated at inner promargin posterior heel; labium with 3 cuspules, LBw 0.85, LBl 0.37. Rastellum consist of 4 stout spines not positioned on mound; fringe of short spines along distal promargin extending upward from rastellum. <italic>Abdomen</italic>. Moderately setose. PLS all 3 segments with spigots. Terminal segment 1/2 length of medial segment, 2 enlarged spigots visible at tip. PMS single segment, with spigots, short with rounded terminus. <italic>Legs</italic>. Anterior two pairs noticeably more slender than posterior pairs. Leg I 9.22 long. Tarsus I with single staggered row of 11 trichobothria. Legs I, II, with moderately heavy scopulae on tarsi, metatarsi; light scopulae on tarsi III, IV. PTLs 8, TBs 2. Rudimentary preening comb on retrolateral distal surface (at tarsus-metatarsus joint) of metatarsus IV, absent on III. <italic>Spermathecae</italic>. Heavily sclerotized, 2 simple spermathecal bulbs on short neck, arranged on small spermathecal base (<xref ref-type="fig" rid="F88">Fig. 346</xref>).</p><p><bold>Variation (4).</bold> Cl 4.00-5.31, 4.56±0.28; Cw 3.26-4.40, 3.68±0.25; STRl 2.64-3.41, 2.95±0.16; STRw 1.80-2.35, 2.03±0.12; LBw 0.82-1.02, 0.89±0.04; LBl 0.37-0.43, 0.4±0.02; Leg I: 8.91-11.31, 9.70±0.55; ANTd 5-6, 5.25±0.25; PTLs 7-10, 8.75±0.75; TBs 2-2, 2.00±0.</p><fig id="F88" position="float" orientation="portrait"><label>Figures 342–346.</label><caption><p><italic><tp:taxon-name>Aptostichus dorothealangeae</tp:taxon-name></italic> sp. n. from Kern County. <bold>342–345</bold> male holotype (AP426); scale bars = 1.0mm <bold>342</bold> habitus [<ext-link xmlns:xlink="http://www.w3.org/1999/xlink" ext-link-type="uri" xlink:href="http://www.morphbank.net/Browse/ByImage/?tsn=806412" xlink:type="simple">806412</ext-link>] <bold>343</bold> retrolateral aspect, leg I [<ext-link xmlns:xlink="http://www.w3.org/1999/xlink" ext-link-type="uri" xlink:href="http://www.morphbank.net/Browse/ByImage/?tsn=806416" xlink:type="simple">806416</ext-link>] <bold>344</bold> prolateral aspect, leg I [<ext-link xmlns:xlink="http://www.w3.org/1999/xlink" ext-link-type="uri" xlink:href="http://www.morphbank.net/Browse/ByImage/?tsn=806418" xlink:type="simple">806418</ext-link>] <bold>345</bold> retrolateral aspect, pedipalp [<ext-link xmlns:xlink="http://www.w3.org/1999/xlink" ext-link-type="uri" xlink:href="http://www.morphbank.net/Browse/ByImage/?tsn=806420" xlink:type="simple">806420</ext-link>] <bold>346</bold> cleared spermathecae (AP732) [<ext-link xmlns:xlink="http://www.w3.org/1999/xlink" ext-link-type="uri" xlink:href="http://www.morphbank.net/Browse/ByImage/?tsn=806421" xlink:type="simple">806421</ext-link>]; scale bar = 0.1mm.</p></caption><graphic xmlns:xlink="http://www.w3.org/1999/xlink" xlink:href="ZooKeys-252-001-g088.jpg" position="float" orientation="portrait" xlink:type="simple"/></fig></tp:treatment-sec><tp:treatment-sec sec-type="Material examined"><title>Material examined.</title><p><bold>United States: California: Kern Co.:</bold> 4.8km N of Kernville, Headquarters Campground, <named-content xmlns:xlink="http://www.w3.org/1999/xlink" content-type="dwc:verbatimCoordinates" xlink:type="simple">35.7968, -118.4495</named-content><sup>4</sup>, 867m, J Doyen 30.iv.1972 [AP084, 1♀, CAS]; Bakersfield, S Bank Kern River, <named-content xmlns:xlink="http://www.w3.org/1999/xlink" content-type="dwc:verbatimCoordinates" xlink:type="simple">35.3947, -119.0313</named-content><sup>5</sup>, 137m, W Icenogle 23.vi.1970 [AP553, 556, 2♂, AUMNH], [AP564, 1♀, 3juv, CAS], 16.x.1970 [AP559, 560, 563, 5♂, 7♀, 20juv, AUMNH], 6.x.1971 [AP425, 426, 1♀, 1♂, 14juv, AUMNH], [AP558, 1♀, 4juv, AMNH]; S bank Kern River 0.4km from Manor St Bridge, <named-content xmlns:xlink="http://www.w3.org/1999/xlink" content-type="dwc:verbatimCoordinates" xlink:type="simple">35.4067, -119.0118</named-content><sup>1</sup>, 127m, J Bond 31.iii.1996 [AP732, 1♀, AUMNH].</p></tp:treatment-sec><tp:treatment-sec sec-type="Distribution"><title>Distribution and natural history.</title><p>The distribution of <italic><tp:taxon-name>Aptostichus dorothealangeae</tp:taxon-name></italic> (<xref ref-type="fig" rid="F86">Map 34</xref>) is similar to that of <italic><tp:taxon-name>Aptostichus dantrippi</tp:taxon-name></italic> (<xref ref-type="fig" rid="F32">Map 12</xref>). As currently defined the species is likely distributed primarily throughout Kern County bordering the ranges that bound the central valley to the east and include the Tehachapi, Greenhorn, and Piute Mountains. <italic><tp:taxon-name>Aptostichus dorothealangeae</tp:taxon-name></italic> is mostly restricted to the South Valley Alluvium and Basinsand Sierran Steppe-Mixed Forest-Coniferous Forest-Alpine Meadow ecoregions of Kern County (<xref ref-type="fig" rid="F86">Map 35</xref>). The only known male specimens were collected during late spring, early summer (May, June).</p></tp:treatment-sec><tp:treatment-sec sec-type="Species concept applied"><title>Species concept applied.</title><p>Morphological.</p></tp:treatment-sec><tp:treatment-sec sec-type="Conservation status"><title>Conservation status.</title><p>The status of <italic><tp:taxon-name>Aptostichus dorothealangeae</tp:taxon-name></italic> is likely to be imperiled or vulnerable. The type locality, along the banks of the Kern River, in Bakersfield, California is disturbed and has been highly impacted by proximal development of the last quarter century; the species is known from relatively few specimens and is presumed to not be particularly abundant.</p></tp:treatment-sec><tp:treatment-sec><!--Section generated to contain objects referenced in tp:taxon-treatment.--><fig id="F86" position="float" orientation="portrait"><label>Map 34, 35.</label><caption><p>Distribution of <italic><tp:taxon-name>Sierra</tp:taxon-name></italic> group species. <bold>34 k</bold>nown distribution of <italic><tp:taxon-name>Aptostichus dorothealangeae</tp:taxon-name></italic>, <italic><tp:taxon-name>Aptostichus chavezi</tp:taxon-name></italic>, <italic><tp:taxon-name>Aptostichus huntington</tp:taxon-name></italic>, and <italic><tp:taxon-name>Aptostichus sierra</tp:taxon-name></italic> <bold>35</bold> predicted distribution of <italic><tp:taxon-name>Aptostichus chavezi</tp:taxon-name></italic>; cooler colors–blue shades–represent areas of high probability of occurrence, warmer colors–yellow and orange shades–represent areas of low probability of occurrence.</p></caption><graphic xmlns:xlink="http://www.w3.org/1999/xlink" xlink:href="ZooKeys-252-001-g086.jpg" position="float" orientation="portrait" xlink:type="simple"/></fig><fig id="F32" position="float" orientation="portrait"><label>Maps 12, 13.</label><caption><p><italic><tp:taxon-name>Aptostichus dantrippi</tp:taxon-name></italic> sp. n. <bold>12</bold> distribution of known specimens <bold>13</bold> predicted distribution; cooler colors–blue shades–represent areas of high probability of occurrence, warmer colors–yellow and orange shades–represent areas of low probability of occurrence.</p></caption><graphic xmlns:xlink="http://www.w3.org/1999/xlink" xlink:href="ZooKeys-252-001-g032.jpg" position="float" orientation="portrait" xlink:type="simple"/></fig></tp:treatment-sec></tp:taxon-treatment>
